# Supplementary material for: The evolutionary patterns, expression profiles, and genetic diversity of expanded genes in barley
Source: Front Plant Sci. 2023 Apr 26;14:1168124. doi: 10.3389/fpls.2023.1168124 (PMC10171312; doi:10.3389/fpls.2023.1168124)
Supplement: Supplementary file 1 [file Table_1.xlsx]

## Sheet: Table S1
Table S1. Accession numbers and sample information of RNA-seq data used in this study*.
Type	SRA BioProject	Accession number	Tissue	Treatment	Replicates
Stage/tissue	PRJEB14349	ERR1457188	Grain, bracts removed	5DPA	CAR5_2_B1
		ERR1457163	Grain, bracts removed	5DPA	CAR5_2_B2
		ERR1457189	Grain, bracts removed	5DPA	CAR5_3_B1
		ERR1457164	Grain, bracts removed	5DPA	CAR5_3_B2
		ERR1457190	Grain, bracts removed	5DPA	CAR5_4_B1
		ERR1457165	Grain, bracts removed	5DPA	CAR5_4_B2
		ERR1457197	Grain, bracts removed	15DPA	CAR15_1_B1
		ERR1457172	Grain, bracts removed	15DPA	CAR15_1_B2
		ERR1457198	Grain, bracts removed	15DPA	CAR15_2_B1
		ERR1457173	Grain, bracts removed	15DPA	CAR15_2_B2
		ERR1457199	Grain, bracts removed	15DPA	CAR15_4_B1
		ERR1457174	Grain, bracts removed	15DPA	CAR15_4_B2
		ERR1457191	Embryos	4d dissected from germinating grains	EMB_a_B1
		ERR1457166	Embryos	4d dissected from germinating grains	EMB_a_B2
		ERR1457192	Embryos	4d dissected from germinating grains	EMB_b_B1
		ERR1457167	Embryos	4d dissected from germinating grains	EMB_b_B2
		ERR1457193	Embryos	4d dissected from germinating grains	EMB_c_B1
		ERR1457168	Embryos	4d dissected from germinating grains	EMB_c_B2
		ERR1457224	Epidermis	4 weeks	EPI_1_B1
		ERR1457248	Epidermis	4 weeks	EPI_1_B2
		ERR1457225	Epidermis	4 weeks	EPI_2_B1
		ERR1457249	Epidermis	4 weeks	EPI_2_B2
		ERR1457226	Epidermis	4 weeks	EPI_3_B1
		ERR1457250	Epidermis	4 weeks	EPI_3_B2
		ERR1457212	Etiolated	10 day old seedling	ETI_1_B1
		ERR1457236	Etiolated	10 day old seedling	ETI_1_B2
		ERR1457213	Etiolated	10 day old seedling	ETI_2_B1
		ERR1457237	Etiolated	10 day old seedling	ETI_2_B2
		ERR1457214	Etiolated	10 day old seedling	ETI_3_B1
		ERR1457238	Etiolated	10 day old seedling	ETI_3_B2
		ERR1457209	Young Inflorescences	5mm	INF1_a_B1
		ERR1457184	Young Inflorescences	5mm	INF1_a_B2
		ERR1457210	Young Inflorescences	5mm	INF1_b_B1
		ERR1457185	Young Inflorescences	5mm	INF1_b_B2
		ERR1457211	Young Inflorescences	5mm	INF1_c_B1
		ERR1457186	Young Inflorescences	5mm	INF1_c_B2
		ERR1457203	Inflorescences	1-1.5cm	INF2_f_B1
		ERR1457178	Inflorescences	1-1.5cm	INF2_f_B2
		ERR1457204	Inflorescences	1-1.5cm	INF2_g_B1
		ERR1457179	Inflorescences	1-1.5cm	INF2_g_B2
		ERR1457205	Inflorescences	1-1.5cm	INF2_h_B1
		ERR1457180	Inflorescences	1-1.5cm	INF2_h_B2
		ERR1457200	Shoot from the seedlings	10cm shoot stage	LEA_a_B1
		ERR1457175	Shoot from the seedlings	10cm shoot stage	LEA_a_B2
		ERR1457201	Shoot from the seedlings	10cm shoot stage	LEA_b_B1
		ERR1457176	Shoot from the seedlings	10cm shoot stage	LEA_b_B2
		ERR1457202	Shoot from the seedlings	10cm shoot stage	LEA_c_B1
		ERR1457177	Shoot from the seedlings	10cm shoot stage	LEA_c_B2
		ERR1457215	Lemma	6 weeks PA	LEM_1_B1
		ERR1457239	Lemma	6 weeks PA	LEM_1_B2
		ERR1457216	Lemma	6 weeks PA	LEM_2_B1
		ERR1457240	Lemma	6 weeks PA	LEM_2_B2
		ERR1457217	Lemma	6 weeks PA	LEM_3_B1
		ERR1457241	Lemma	6 weeks PA	LEM_3_B2
		ERR1457218	Lodicule	6 weeks PA	LOD_1_B1
		ERR1457242	Lodicule	6 weeks PA	LOD_1_B2
		ERR1457219	Lodicule	6 weeks PA	LOD_2_B1
		ERR1457243	Lodicule	6 weeks PA	LOD_2_B2
		ERR1457220	Lodicule	6 weeks PA	LOD_3_B1
		ERR1457244	Lodicule	6 weeks PA	LOD_3_B2
		ERR1457206	Developing tillers	six leaf stage	NOD_a_B1
		ERR1457181	Developing tillers	six leaf stage	NOD_a_B2
		ERR1457207	Developing tillers	six leaf stage	NOD_b_B1
		ERR1457182	Developing tillers	six leaf stage	NOD_b_B2
		ERR1457208	Developing tillers	six leaf stage	NOD_c_B1
		ERR1457183	Developing tillers	six leaf stage	NOD_c_B2
		ERR1457221	Palea	6 weeks PA	PAL_1_B1
		ERR1457245	Palea	6 weeks PA	PAL_1_B2
		ERR1457222	Palea	6 weeks PA	PAL_2_B1
		ERR1457246	Palea	6 weeks PA	PAL_2_B2
		ERR1457223	Palea	6 weeks PA	PAL_3_B1
		ERR1457247	Palea	6 weeks PA	PAL_3_B2
		ERR1457227	Rachis	5 weeks PA	RAC_1_B1
		ERR1457251	Rachis	5 weeks PA	RAC_1_B2
		ERR1457228	Rachis	5 weeks PA	RAC_2_B1
		ERR1457252	Rachis	5 weeks PA	RAC_2_B2
		ERR1457229	Rachis	5 weeks PA	RAC_3_B1
		ERR1457253	Rachis	5 weeks PA	RAC_3_B2
		ERR1457194	Roots from the seedlings	10cm shoot stage	ROO_a_B1
		ERR1457169	Roots from the seedlings	10cm shoot stage	ROO_a_B2
		ERR1457195	Roots from the seedlings	10cm shoot stage	ROO_b_B1
		ERR1457170	Roots from the seedlings	10cm shoot stage	ROO_b_B2
		ERR1457196	Roots from the seedlings	10cm shoot stage	ROO_c_B1
		ERR1457171	Roots from the seedlings	10cm shoot stage	ROO_c_B2
		ERR1457230	Root	4 weeks	ROO2_1_B1
		ERR1457254	Root	4 weeks	ROO2_1_B2
		ERR1457231	Root	4 weeks	ROO2_2_B1
		ERR1457255	Root	4 weeks	ROO2_2_B2
		ERR1457232	Root	4 weeks	ROO2_3_B1
		ERR1457256	Root	4 weeks	ROO2_3_B2
		ERR1457233	Senescing leaf	2 months	SEN_1_B1
		ERR1457257	Senescing leaf	2 months	SEN_1_B2
		ERR1457234	Senescing leaf	2 months	SEN_2_B1
		ERR1457258	Senescing leaf	2 months	SEN_2_B2
		ERR1457235	Senescing leaf	2 months	SEN_3_B1
		ERR1457259	Senescing leaf	2 months	SEN_3_B2
Heat	PRJNA324116	SRR3618865	shoot	CK	replicateA
		SRR3618866	shoot	CK	replicateB
		SRR3618867	shoot	CK	replicateC
		SRR3618868	shoot	heat	replicateA
		SRR3618869	shoot	heat	replicateB
		SRR3618870	shoot	heat	replicateC
		SRR3618871	root	CK	replicateA
		SRR3618872	root	CK	replicateB
		SRR3618873	root	heat	replicateA
		SRR3618874	root	heat	replicateB
Salt	PRJNA546269	SRR9201534	Root	CK	replicate 1
		SRR9201535	Root	CK	replicate 2
		SRR9201536	Root	CK	replicate 3
		SRR9201537	Root	SALT	replicate 1
		SRR9201538	Root	SALT	replicate 2
		SRR9201539	Root	SALT	replicate 3
		SRR9201546	Shoot	CK	replicate 1
		SRR9201547	Shoot	CK	replicate 2
		SRR9201548	Shoot	CK	replicate 3
		SRR9201549	Shoot	SALT	replicate 1
		SRR9201550	Shoot	SALT	replicate 2
		SRR9201551	Shoot	SALT	replicate 3
Waterlogging	PRJNA602700	SRR10951966	root	Deder2 CK 0h	replicate1
		SRR10951967	root	Deder2 CK 0h	replicate2
		SRR10951968	root	Deder2 CK 0h	replicate3
		SRR10951969	root	Deder2 CK 0h	replicate4
		SRR10951974	root	Deder2 CK 72h	replicate1
		SRR10951975	root	Deder2 CK 72h	replicate2
		SRR10951976	root	Deder2 CK 72h	replicate3
		SRR10951977	root	Deder2 CK 72h	replicate4
		SRR10951982	root	Deder2 waterlogged 72h	replicate1
		SRR10951983	root	Deder2 waterlogged 72h	replicate2
		SRR10951984	root	Deder2 waterlogged 72h	replicate3
		SRR10951985	root	Deder2 waterlogged 72h	replicate4
		SRR10951990	root	Deder2 CK 120h	replicate1
		SRR10951991	root	Deder2 CK 120h	replicate2
		SRR10951992	root	Deder2 CK 120h	replicate3
		SRR10951993	root	Deder2 CK 120h	replicate4
		SRR10951994	root	Deder2 waterlogged 120h	replicate1
		SRR10951995	root	Deder2 waterlogged 120h	replicate2
		SRR10951996	root	Deder2 waterlogged 120h	replicate3
		SRR10951997	root	Deder2 waterlogged 120h	replicate4
		SRR10951970	root	Yerong CK 0h	replicate1
		SRR10951971	root	Yerong CK 0h	replicate2
		SRR10951972	root	Yerong CK 0h	replicate3
		SRR10951973	root	Yerong CK 0h	replicate4
		SRR10951978	root	Yerong CK 72h	replicate1
		SRR10951979	root	Yerong CK 72h	replicate2
		SRR10951980	root	Yerong CK 72h	replicate3
		SRR10951981	root	Yerong CK 72h	replicate4
		SRR10951986	root	Yerong waterlogged 72h	replicate1
		SRR10951987	root	Yerong waterlogged 72h	replicate2
		SRR10951988	root	Yerong waterlogged 72h	replicate3
		SRR10951989	root	Yerong waterlogged 72h	replicate4
Water deficit	PRJNA439267	SRR6869721	root A	CK	K-A3
		SRR6869722	root A	CK	K-A4
		SRR6869723	root A	CK	K-A5
		SRR6869724	root A	CK	K-A6
		SRR6869717	root A	water deficit	S-A3
		SRR6869718	root A	water deficit	S-A4
		SRR6869711	root A	water deficit	S-A5
		SRR6869712	root A	water deficit	S-A6
		SRR6869725	root B	CK	K-B3
		SRR6869726	root B	CK	K-B4
		SRR6869727	root B	CK	K-B5
		SRR6869728	root B	CK	K-B6
		SRR6869713	root B	water deficit	S-B3
		SRR6869714	root B	water deficit	S-B4
		SRR6869709	root B	water deficit	S-B5
		SRR6869710	root B	CK	K-B6
		SRR6869715	root C	CK	K-C5
		SRR6869716	root C	CK	K-C6
		SRR6869719	root C	CK	K-C3
		SRR6869720	root C	CK	K-C4
		SRR6869705	root C	water deficit	S-C4
		SRR6869706	root C	water deficit	S-C3
		SRR6869707	root C	water deficit	S-C6
		SRR6869708	root C	water deficit	S-C5
*The sample information was obtained from NCBI database

## Sheet: Table S2
Table S2. Accession numbers and information of exome-captured sequencing data used in this study*.
Accession name	Accession number	Status	Latitude	Longitude
FT011	ERR753094	Wild	31.8347	35.3048
FT018	ERR753330	Wild	32.0687	35.3994
FT031	ERR753095	Wild	31.6983	34.5851
FT037	ERR753145	Wild	31.4012	34.473
FT042	ERR753096	Wild	30.89	34.6315
FT045	ERR753146	Wild	31.6729	35.4367
FT056	ERR753329	Wild	32.7805	35.6603
FT064	ERR753333	Wild	31.347	35.1233
FT067	ERR753147	Wild	31.5373	34.8904
FT075	ERR753332	Wild	31.4374	34.8881
FT144	ERR753148	Wild	30.5718	34.6796
FT147	ERR753149	Wild	30.8454	34.7444
FT172	ERR753150	Wild	33.2294	35.7307
FT175	ERR753151	Wild	33.2511	35.6455
FT218	ERR753097	Wild	31.772	35.1129
FT219	ERR753152	Wild	33.2872	35.7635
FT222	ERR753298	Wild	32.9743	35.4239
FT229	ERR753153	Wild	36.4	44.15
FT232	ERR753154	Wild	36.4167	41.65
FT248	ERR753296	Wild	31.6759	48.5792
FT252	ERR753155	Wild	37.25	44.4833
FT262	ERR753331	Wild	36.7808	37.2833
FT268	ERR753156	Wild	35.1672	38.8814
FT270	ERR753157	Wild	33.6542	36.8361
FT272	ERR753158	Wild	32.2167	36.05
FT276	ERR753159	Wild	32.5833	35.6667
FT279	ERR753334	Wild	35.75	69
FT286	ERR753160	Wild	30.0667	50.8333
FT332	ERR753161	Wild	33.8167	48.1833
FT333	ERR753335	Wild	35.983	59.483
FT338	ERR753162	Wild	33	35.4167
FT340	ERR753163	Wild	31.5	34.7
FT361	ERR753166	Wild	36.4	28.1667
FT363	ERR753167	Wild	34.9833	34.0167
FT376	ERR753168	Wild	35.2758	62.3417
FT389	ERR753297	Wild	30.97	101.15
FT393	ERR753170	Wild	32.7426	35.4453
FT462	ERR753098	Wild	37.7783	39.78
FT469	ERR753171	Wild	37.5525	39.7017
FT470	ERR753172	Wild	37.3319	40.7714
FT473	ERR753099	Wild	37.6583	37.7867
FT507	ERR753173	Wild	36.3833	43.4167
FT512	ERR753174	Wild	35.6056	35.8208
FT566	ERR753175	Wild	38.417	56.683
FT567	ERR753176	Wild	41.05	61.8833
FT568	ERR753177	Wild	34.5	63.183
FT578	ERR753179	Wild	40.65	43.1
FT581	ERR753180	Wild	37.9667	41.7167
FT582	ERR753196	Wild	37.0925	42.0989
FT584	ERR753187	Wild	36.9669	40.4975
FT589	ERR753204	Wild	35.0289	37.0069
FT590	ERR753203	Wild	35.0133	36.7025
FT592	ERR753181	Wild	37.0738	41.0856
FT595	ERR753185	Wild	36.3333	42.1667
FT604	ERR753184	Wild	36.0833	43.1667
FT611	ERR753183	Wild	35.5	51.25
FT613	ERR753182	Wild	32.55	49.83
FT616	ERR753342	Wild	32.1892	48.2578
FT626	ERR753197	Wild	32.1	35.7167
FT627	ERR753198	Wild	32.0167	35.9
FT628	ERR753194	Wild	32.5964	36.3789
FT630	ERR753265	Wild	33.4667	35.8667
FT631	ERR753266	Wild	33.9333	36.1
FT632	ERR753267	Wild	37.0778	42.0706
FT643	ERR753338	Wild	31.6733	35.4373
FT657	ERR753268	Wild	29.6081	52.5247
FT658	ERR753269	Wild	35.3667	43.2
FT660	ERR753270	Wild	36.75	45.7
FT661	ERR753271	Wild	38.5	47.2
FT670	ERR753337	Wild	36.9922	36.9322
FT671	ERR753288	Wild	33.8333	35.9167
FT730	ERR753100	Wild	37.3294	37.2747
FT731	ERR753279	Wild	37.4239	37.2814
FT733	ERR753278	Wild	36.2558	36.4672
FT734	ERR753289	Wild	37.4103	38.7786
FT735	ERR753272	Wild	37.7919	39.955
FT741	ERR753287	Wild	37.6814	41.4525
FT746	ERR753290	Wild	36.9786	36.7281
FT747	ERR753291	Wild	36.8661	36.9519
FT748	ERR753277	Wild	37.315	37.7347
FT754	ERR753285	Wild	36.95	40.0006
FT871	ERR753284	Wild	40.0711	67.6932
FT873	ERR753336	Wild	38.3111	66.625
FT875	ERR753281	Wild	38.0753	67.4358
FT878	ERR753280	Wild	34.4427	46.0192
FT879	ERR753276	Wild	34.5258	45.9432
FT880	ERR753275	Wild	35.2718	47.0294
FT885	ERR753282	Wild	38.624	68.6135
FT886	ERR753339	Wild	38.3422	69.2394
100-HS8	ERR753347	Landrace	30.5	-7.5
93-HS1	ERR753340	Landrace	30.5	-7.5
94-HS2	ERR753345	Landrace	30.5	-7.5
95-HS3	ERR753346	Landrace	30.5	-7.5
BCC003	ERR753221	Landrace	34.6333	65.75
BCC107	ERR753261	Landrace	33.9333	36.1
BCC131	ERR753209	Landrace	32.05	-3.05
BCC1481	ERR753205	Landrace	61.7833	34.35
BCC1488	ERR753226	Landrace	51	142.64
BCC1494	ERR753228	Landrace	50.2981	57.1814
BCC1503	ERR753227	Landrace	37.9417	58.3836
BCC1589	ERR753231	Landrace	37.9333	12.7333
BCC167	ERR753222	Landrace	22.6667	57.3333
BCC168	ERR753243	Landrace	23.1667	57.6667
BCC169	ERR753309	Landrace	25.6667	57.25
BCC185	ERR753092	Landrace	24.6333	46.7167
BCC190	ERR753206	Landrace	36.8333	40.0722
BCC192	ERR753210	Landrace	36.3833	38.9597
BCC195	ERR753212	Landrace	33.8167	36.5442
BCC197	ERR753224	Landrace	36.1167	36.4631
BCC21	ERR753258	Landrace	28.3119	30.71
BCC42	ERR753256	Landrace	34.2167	-1.25
BCC51	ERR753260	Landrace	30.5667	34.4833
BCC54	ERR753318	Landrace	30.8167	32.5167
BCC761	ERR753225	Landrace	28.3561	83.7361
FT226	ERR753214	Landrace	31.7792	35.2236
FT359	ERR753165	Landrace	34.02	-6.83
FT388	ERR753344	Landrace	29.65	91.1
FT411	ERR753234	Landrace	46.3136	7.85111
FT414	ERR753235	Landrace	15.36	44.21
FT519	ERR753208	Landrace	31	112
FT520	ERR753239	Landrace	42.8186	75.2808
FT521	ERR753240	Landrace	42.7333	2.68333
FT523	ERR753241	Landrace	41.6	60.15
FT524	ERR753237	Landrace	39.5	126.4
FT525	ERR753325	Landrace	37.0294	37.9903
FT539	ERR753238	Landrace	37.5717	44.2833
FT549	ERR753254	Landrace	31.7167	35.8
FT553	ERR753253	Landrace	31.7667	35.2333
FT554	ERR753255	Landrace	37.3333	68.6667
FT555	ERR753259	Landrace	39.1833	41.1667
FT561	ERR753257	Landrace	29.25	80.9167
HOR10103	ERR753142	Landrace	25.9161	13.9181
HOR10130	ERR753143	Landrace	30.1328	9.50028
HOR10152	ERR753216	Landrace	26.2258	14.8831
HOR10280	ERR753125	Landrace	26.8031	13.5333
HOR10350	ERR753136	Landrace	8.15	36.47
HOR10360	ERR753138	Landrace	43.05	42.7167
HOR10410	ERR753126	Landrace	52.4061	21.3317
HOR10551	ERR753273	Landrace	37.5786	13.7522
HOR10609	ERR753117	Landrace	36.1664	43.2569
HOR10610	ERR753107	Landrace	36.4433	43.2567
HOR10627	ERR753286	Landrace	34.8333	42
HOR10705	ERR753139	Landrace	42.1772	44.7289
HOR10761	ERR753109	Landrace	5.63333	38.2333
HOR10782	ERR753118	Landrace	41.9017	13.8825
HOR11317	ERR753310	Landrace	31.7156	35.1871
HOR1133	ERR753137	Landrace	46.2167	2.21361
HOR1192	ERR753189	Landrace	38.2928	29.0061
HOR12762	ERR753264	Landrace	38.2833	67.9
HOR12830	ERR753236	Landrace	36.7014	38.0865
HOR13416	ERR753144	Landrace	31.05	-8.83333
HOR14153	ERR753244	Landrace	12.0428	18.7919
HOR14279	ERR753245	Landrace	14.6983	39.4292
HOR1431	ERR753192	Landrace	34.86	71.14
HOR1463	ERR753218	Landrace	35.91	71.31
HOR154	ERR753308	Landrace	31.4167	73.0833
HOR1707	ERR753103	Landrace	35.91	71.52
HOR1758	ERR753119	Landrace	35	71.1504
HOR1804	ERR753229	Landrace	35	71.15
HOR1842	ERR753230	Landrace	36.27	72.38
HOR203	ERR753132	Landrace	50.0992	36.4872
HOR2351	ERR753305	Landrace	34.765	113.65
HOR2458	ERR753320	Landrace	29.65	91.1
HOR2462	ERR753327	Landrace	29.43	94.45
HOR2465	ERR753326	Landrace	29.65	91.1
HOR2766	ERR753274	Landrace	24.05	23.31
HOR2777	ERR753191	Landrace	37.6333	47.8
HOR2785	ERR753111	Landrace	35.6	51.8667
HOR2792	ERR753112	Landrace	30.5167	50.85
HOR2800	ERR753232	Landrace	31.5333	48.8167
HOR2808	ERR753113	Landrace	33.5667	50.85
HOR2829	ERR753233	Landrace	34.5833	48.8167
HOR2854	ERR753121	Landrace	38.65	46.7833
HOR2867	ERR753114	Landrace	37.6333	58.9833
HOR354	ERR753106	Landrace	47.9833	9.11667
HOR383	ERR753133	Landrace	43.8544	25.9586
HOR3938	ERR753202	Landrace	28.21	-16.78
HOR3950	ERR753102	Landrace	47.0064	13.1667
HOR3959	ERR753123	Landrace	47.2722	12.6447
HOR396	ERR753134	Landrace	42.3144	27.7669
HOR4150	ERR753120	Landrace	36.7	3.21667
HOR4469	ERR753129	Landrace	32.685	36.0333
HOR454	ERR753200	Landrace	40.65	27.9167
HOR4720	ERR753283	Landrace	56.6483	23.7139
HOR4724	ERR753101	Landrace	40.1833	44.5167
HOR5702	ERR753193	Landrace	7.66667	36.8333
HOR6360	ERR753219	Landrace	7.46667	36.8833
HOR713	ERR753140	Landrace	37.6667	22.1833
HOR7380	ERR753135	Landrace	49.5197	18.8322
HOR742	ERR753190	Landrace	43.8667	18.4167
HOR7436	ERR753201	Landrace	49.3572	18.8928
HOR752	ERR753122	Landrace	39.0742	21.8242
HOR756	ERR753124	Landrace	40.7878	20.1892
HOR758	ERR753324	Landrace	42.0036	21.4522
HOR8113	ERR753213	Landrace	39.25	29.5
HOR8455	ERR753116	Landrace	30.5	47.8167
HOR8635	ERR753128	Landrace	48.5281	22.1411
HOR8658	ERR753104	Landrace	31.1933	29.9042
HOR8826	ERR753195	Landrace	49.4214	20.9592
HOR8827	ERR753217	Landrace	49.6333	20.6
HOR8842	ERR753199	Landrace	37.5733	-6.75333
HOR902	ERR753130	Landrace	41.2928	36.3311
HOR937	ERR753110	Landrace	39.0742	21.8242
HOR9453	ERR753127	Landrace	46.7772	23.5997
HOR9607	ERR753108	Landrace	42.3	43.35
HOR9827	ERR753115	Landrace	32.7667	13.9833
HOR9888	ERR753141	Landrace	32.7636	22.6392
HOR9919	ERR753105	Landrace	45.4322	6.30569
SBCC002	ERR753306	Landrace	42.85	-2.67
SBCC003	ERR753321	Landrace	40.63	-3.15
SBCC014	ERR753323	Landrace	37.53	-5.07
SBCC095	ERR753315	Landrace	40.98	-6.85
SBCC144	ERR753307	Landrace	28.8	-17.81
SBCC147	ERR753317	Landrace	43.07	-4.77
SBCC158	ERR753312	Landrace	41.98	1.52
*The accession information was obtained from Joanne Russell et al., 2016

## Sheet: Table S3
Table S3. Summary of gene clustering in the seven genomes.
Orthogroup	Brachypodium distachyon	Hordeum vulgare	Oryza sativa	Sorghum bicolor	Secale cereale	Setaria italica	Zea mays
OG0000000	-	HORVU.MOREX.r3.1HG0004250, HORVU.MOREX.r3.1HG0005380, HORVU.MOREX.r3.1HG0006110, HORVU.MOREX.r3.1HG0007950, HORVU.MOREX.r3.1HG0008470, HORVU.MOREX.r3.1HG0011130, HORVU.MOREX.r3.1HG0012590, HORVU.MOREX.r3.1HG0013470, HORVU.MOREX.r3.1HG0013910, HORVU.MOREX.r3.1HG0013940, HORVU.MOREX.r3.1HG0014550, HORVU.MOREX.r3.1HG0014700, HORVU.MOREX.r3.1HG0014850, HORVU.MOREX.r3.1HG0015510, HORVU.MOREX.r3.1HG001…	-	-	-	-	-
OG0000001	-	-	-	-	-	-	Zm00001eb261960, Zm00001eb261970, Zm00001eb261980, Zm00001eb261990, Zm00001eb262000, Zm00001eb262010, Zm00001eb262020, Zm00001eb262030, Zm00001eb262040, Zm00001eb262050, Zm00001eb262060, Zm00001eb262070, Zm00001eb262080, Zm00001eb262090, Zm00001eb262100, Zm00001eb262120, Zm00001eb262140, Zm00001eb262150, Zm00001eb262160, Zm00001eb262170, Zm00001eb262180, Zm00001eb262190, Zm00001eb262200, Zm00001e…
OG0000002	-	HORVU.MOREX.r3.1HG0001490, HORVU.MOREX.r3.1HG0002140, HORVU.MOREX.r3.1HG0004700, HORVU.MOREX.r3.1HG0006120, HORVU.MOREX.r3.1HG0007100, HORVU.MOREX.r3.1HG0007320, HORVU.MOREX.r3.1HG0010480, HORVU.MOREX.r3.1HG0011260, HORVU.MOREX.r3.1HG0013380, HORVU.MOREX.r3.1HG0015090, HORVU.MOREX.r3.1HG0015610, HORVU.MOREX.r3.1HG0015640, HORVU.MOREX.r3.1HG0016580, HORVU.MOREX.r3.1HG0019400, HORVU.MOREX.r3.1HG001…	-	-	-	-	-
OG0000003	-	HORVU.MOREX.r3.1HG0003240, HORVU.MOREX.r3.1HG0007110, HORVU.MOREX.r3.1HG0009270, HORVU.MOREX.r3.1HG0016050, HORVU.MOREX.r3.1HG0016680, HORVU.MOREX.r3.1HG0019940, HORVU.MOREX.r3.1HG0027150, HORVU.MOREX.r3.1HG0028080, HORVU.MOREX.r3.1HG0030750, HORVU.MOREX.r3.1HG0032220, HORVU.MOREX.r3.1HG0032790, HORVU.MOREX.r3.1HG0033980, HORVU.MOREX.r3.1HG0034690, HORVU.MOREX.r3.1HG0037640, HORVU.MOREX.r3.1HG003…	-	-	-	-	-
OG0000004	-	HORVU.MOREX.r3.1HG0009000, HORVU.MOREX.r3.1HG0009940, HORVU.MOREX.r3.1HG0009960, HORVU.MOREX.r3.1HG0010310, HORVU.MOREX.r3.1HG0010810, HORVU.MOREX.r3.1HG0015780, HORVU.MOREX.r3.1HG0017940, HORVU.MOREX.r3.1HG0018790, HORVU.MOREX.r3.1HG0023820, HORVU.MOREX.r3.1HG0029090, HORVU.MOREX.r3.1HG0037200, HORVU.MOREX.r3.1HG0038820, HORVU.MOREX.r3.1HG0041960, HORVU.MOREX.r3.1HG0042220, HORVU.MOREX.r3.1HG004…	-	-	-	-	-
OG0000005	-	HORVU.MOREX.r3.1HG0003970, HORVU.MOREX.r3.1HG0005760, HORVU.MOREX.r3.1HG0031740, HORVU.MOREX.r3.1HG0035390, HORVU.MOREX.r3.1HG0040370, HORVU.MOREX.r3.1HG0055310, HORVU.MOREX.r3.1HG0057450, HORVU.MOREX.r3.1HG0058960, HORVU.MOREX.r3.1HG0062200, HORVU.MOREX.r3.1HG0066710, HORVU.MOREX.r3.1HG0071990, HORVU.MOREX.r3.1HG0073020, HORVU.MOREX.r3.1HG0074080, HORVU.MOREX.r3.1HG0081720, HORVU.MOREX.r3.1HG008…	-	-	-	-	-
OG0000006	-	HORVU.MOREX.r3.1HG0010730, HORVU.MOREX.r3.1HG0025970, HORVU.MOREX.r3.1HG0030000, HORVU.MOREX.r3.1HG0032030, HORVU.MOREX.r3.1HG0032560, HORVU.MOREX.r3.1HG0033900, HORVU.MOREX.r3.1HG0034340, HORVU.MOREX.r3.1HG0034520, HORVU.MOREX.r3.1HG0035980, HORVU.MOREX.r3.1HG0039870, HORVU.MOREX.r3.1HG0042040, HORVU.MOREX.r3.1HG0044890, HORVU.MOREX.r3.1HG0045090, HORVU.MOREX.r3.1HG0052270, HORVU.MOREX.r3.1HG005…	-	-	-	-	-
OG0000007	-	-	LOC_Os01g40460, LOC_Os04g45890, LOC_Os06g25520	SORBI_3001G001066, SORBI_3001G216001, SORBI_3001G221850, SORBI_3001G221950, SORBI_3001G232950, SORBI_3001G261404, SORBI_3001G261464, SORBI_3001G275950, SORBI_3001G299001, SORBI_3001G299150, SORBI_3001G332966, SORBI_3001G352933, SORBI_3002G036850, SORBI_3002G098850, SORBI_3002G108450, SORBI_3002G130101, SORBI_3002G132701, SORBI_3002G133350, SORBI_3002G135750, SORBI_3002G135950, SORBI_3002G143450, …	-	-	-
OG0000008	BRADI_1g16980v3, BRADI_1g41651v3, BRADI_1g44096v3, BRADI_3g32249v3, BRADI_3g32252v3, BRADI_4g14625v3, BRADI_4g18358v3, BRADI_4g22254v3, BRADI_5g00385v3, BRADI_5g20076v3, BRADI_5g26959v3	HORVU.MOREX.r3.1HG0044360, HORVU.MOREX.r3.1HG0048320, HORVU.MOREX.r3.1HG0049390, HORVU.MOREX.r3.1HG0067620, HORVU.MOREX.r3.2HG0101630, HORVU.MOREX.r3.2HG0134210, HORVU.MOREX.r3.2HG0167990, HORVU.MOREX.r3.2HG0171270, HORVU.MOREX.r3.3HG0253050, HORVU.MOREX.r3.3HG0269170, HORVU.MOREX.r3.3HG0269180, HORVU.MOREX.r3.3HG0323670, HORVU.MOREX.r3.4HG0374850, HORVU.MOREX.r3.5HG0421710, HORVU.MOREX.r3.5HG042…	LOC_Os01g07990, LOC_Os01g12340, LOC_Os01g14200, LOC_Os01g14770, LOC_Os01g16130, LOC_Os01g37580, LOC_Os01g43980, LOC_Os01g44200, LOC_Os01g45880, LOC_Os01g62100, LOC_Os02g19280, LOC_Os02g24090, LOC_Os02g24780, LOC_Os02g26500, LOC_Os02g26510, LOC_Os02g27850, LOC_Os02g47340, LOC_Os03g31560, LOC_Os04g04390, LOC_Os04g05800, LOC_Os04g23360, LOC_Os04g28820, LOC_Os04g29310, LOC_Os05g02090, LOC_Os05g04260,…	SORBI_3001G229850, SORBI_3002G160500	SECCE1Rv1G0023440, SECCE3Rv1G0212310, SECCE4Rv1G0217360	SETIT_004812mg, SETIT_005039mg, SETIT_007841mg, SETIT_008006mg, SETIT_008161mg, SETIT_008202mg, SETIT_008472mg, SETIT_008524mg, SETIT_008534mg, SETIT_008551mg, SETIT_008580mg, SETIT_008641mg, SETIT_011859mg, SETIT_012162mg, SETIT_012230mg, SETIT_012329mg, SETIT_014884mg, SETIT_014988mg, SETIT_015260mg, SETIT_015711mg, SETIT_015740mg, SETIT_019133mg, SETIT_019194mg, SETIT_019203mg, SETIT_019345mg,…	Zm00001eb242850, Zm00001eb265920, Zm00001eb314740
OG0000009	BRADI_3g15190v3, BRADI_3g15200v3, BRADI_3g15210v3, BRADI_3g15220v3, BRADI_3g15230v3, BRADI_3g15240v3, BRADI_3g15250v3, BRADI_3g15260v3, BRADI_3g17308v3, BRADI_3g17316v3, BRADI_3g17330v3	HORVU.MOREX.r3.3HG0220150, HORVU.MOREX.r3.3HG0220160, HORVU.MOREX.r3.4HG0418800, HORVU.MOREX.r3.4HG0418810, HORVU.MOREX.r3.4HG0418820, HORVU.MOREX.r3.4HG0418830, HORVU.MOREX.r3.4HG0418840, HORVU.MOREX.r3.4HG0418850, HORVU.MOREX.r3.4HG0418860, HORVU.MOREX.r3.4HG0418870, HORVU.MOREX.r3.4HG0418880, HORVU.MOREX.r3.4HG0418900, HORVU.MOREX.r3.4HG0418910, HORVU.MOREX.r3.4HG0418920, HORVU.MOREX.r3.4HG041…	LOC_Os08g08920, LOC_Os08g08960, LOC_Os08g08990, LOC_Os08g09000, LOC_Os08g09010, LOC_Os08g09020, LOC_Os08g09040, LOC_Os08g09060, LOC_Os08g09080	SORBI_3007G065800, SORBI_3007G066500, SORBI_3007G066508, SORBI_3007G066600, SORBI_3007G066608, SORBI_3007G066800, SORBI_3007G066808, SORBI_3007G066816, SORBI_3007G066824, SORBI_3007G066832, SORBI_3007G066900, SORBI_3007G066908, SORBI_3007G066932, SORBI_3007G067000, SORBI_3007G067008, SORBI_3007G067100, SORBI_3007G067108, SORBI_3007G067300, SORBI_3007G067350, SORBI_3007G067400, SORBI_3007G067600, …	SECCE3Rv1G0144180, SECCE3Rv1G0144190, SECCE5Rv1G0374380, SECCE5Rv1G0374390, SECCE5Rv1G0374400, SECCE7Rv1G0515480, SECCEUnv1G0539930, SECCEUnv1G0539940, SECCEUnv1G0539950, SECCEUnv1G0539970, SECCEUnv1G0539990, SECCEUnv1G0540000, SECCEUnv1G0540020, SECCEUnv1G0540040, SECCEUnv1G0540260, SECCEUnv1G0540270, SECCEUnv1G0557780, SECCEUnv1G0557800, SECCEUnv1G0557810	SETIT_014259mg, SETIT_014410mg, SETIT_014414mg, SETIT_014416mg, SETIT_014418mg, SETIT_014420mg, SETIT_014424mg, SETIT_014984mg, SETIT_015058mg, SETIT_015205mg, SETIT_015540mg	Zm00001eb171490, Zm00001eb171500, Zm00001eb171510, Zm00001eb171520, Zm00001eb171530, Zm00001eb171540, Zm00001eb171550, Zm00001eb171570, Zm00001eb171580, Zm00001eb171590, Zm00001eb171600, Zm00001eb171610, Zm00001eb171630, Zm00001eb171640, Zm00001eb171650, Zm00001eb171660, Zm00001eb413250, Zm00001eb413260
OG0000010	-	HORVU.MOREX.r3.1HG0016120, HORVU.MOREX.r3.1HG0026380, HORVU.MOREX.r3.1HG0026960, HORVU.MOREX.r3.1HG0029680, HORVU.MOREX.r3.1HG0033620, HORVU.MOREX.r3.1HG0035650, HORVU.MOREX.r3.1HG0035750, HORVU.MOREX.r3.1HG0035770, HORVU.MOREX.r3.1HG0044960, HORVU.MOREX.r3.1HG0046940, HORVU.MOREX.r3.1HG0047310, HORVU.MOREX.r3.1HG0053740, HORVU.MOREX.r3.1HG0056430, HORVU.MOREX.r3.2HG0096860, HORVU.MOREX.r3.2HG011…	-	-	-	-	-
OG0000011	BRADI_1g49990v3, BRADI_1g49997v3, BRADI_1g59046v3, BRADI_2g18410v3, BRADI_2g24080v3, BRADI_2g27720v3, BRADI_2g56011v3, BRADI_3g13650v3, BRADI_3g45290v3, BRADI_4g07840v3, BRADI_5g09841v3, BRADI_5g11920v3	HORVU.MOREX.r3.1HG0020900, HORVU.MOREX.r3.1HG0023620, HORVU.MOREX.r3.1HG0060270, HORVU.MOREX.r3.1HG0060320, HORVU.MOREX.r3.1HG0074500, HORVU.MOREX.r3.1HG0075230, HORVU.MOREX.r3.1HG0080760, HORVU.MOREX.r3.1HG0080780, HORVU.MOREX.r3.2HG0167570, HORVU.MOREX.r3.2HG0172320, HORVU.MOREX.r3.2HG0182800, HORVU.MOREX.r3.3HG0280680, HORVU.MOREX.r3.3HG0299820, HORVU.MOREX.r3.4HG0396710, HORVU.MOREX.r3.4HG040…	LOC_Os01g64640, LOC_Os03g27310, LOC_Os05g36280, LOC_Os06g04030, LOC_Os06g06460, LOC_Os06g06510, LOC_Os11g05730	SORBI_3004G170500, SORBI_3004G188000, SORBI_3006G076400, SORBI_3006G081800, SORBI_3006G100600, SORBI_3010G047100, SORBI_3010G047200	SECCE1Rv1G0034420, SECCE1Rv1G0039310, SECCE1Rv1G0050810, SECCE1Rv1G0051210, SECCE1Rv1G0051240, SECCE1Rv1G0051270, SECCE1Rv1G0051290, SECCE1Rv1G0051470, SECCE1Rv1G0051490, SECCE1Rv1G0051500, SECCE2Rv1G0073270, SECCE2Rv1G0102890, SECCE2Rv1G0105160, SECCE3Rv1G0165950, SECCE3Rv1G0165980, SECCE3Rv1G0186440, SECCE3Rv1G0200380, SECCE4Rv1G0255600, SECCE4Rv1G0255610, SECCE4Rv1G0255620, SECCE4Rv1G0255630, …	SETIT_007379mg, SETIT_007481mg, SETIT_008119mg, SETIT_011282mg, SETIT_019787mg, SETIT_020100mg, SETIT_023606mg, SETIT_037975mg	Zm00001eb018990, Zm00001eb081270, Zm00001eb083310, Zm00001eb083380, Zm00001eb123830, Zm00001eb137500, Zm00001eb146770, Zm00001eb181740, Zm00001eb243130, Zm00001eb244680, Zm00001eb269650, Zm00001eb271240, Zm00001eb376150, Zm00001eb378250, Zm00001eb422190, Zm00001eb422440
OG0000012	-	-	LOC_Os01g22140, LOC_Os01g35210, LOC_Os01g46100, LOC_Os01g55470, LOC_Os02g05570, LOC_Os02g13250, LOC_Os02g14550, LOC_Os03g29290, LOC_Os03g45810, LOC_Os03g46280, LOC_Os04g02960, LOC_Os04g03610, LOC_Os04g04100, LOC_Os04g04170, LOC_Os04g08804, LOC_Os04g16120, LOC_Os04g21520, LOC_Os04g31600, LOC_Os04g41670, LOC_Os05g09170, LOC_Os05g09340, LOC_Os05g15320, LOC_Os05g25170, LOC_Os05g35090, LOC_Os05g51280,…	SORBI_3004G216500	-	SETIT_004033mg, SETIT_004305mg, SETIT_004849mg, SETIT_007923mg, SETIT_007961mg, SETIT_008693mg, SETIT_008783mg, SETIT_011684mg, SETIT_011932mg, SETIT_012119mg, SETIT_012183mg, SETIT_015019mg, SETIT_015145mg, SETIT_015754mg, SETIT_015773mg, SETIT_019129mg, SETIT_019321mg, SETIT_019339mg, SETIT_019451mg, SETIT_019539mg, SETIT_019629mg, SETIT_019650mg, SETIT_020186mg, SETIT_024450mg, SETIT_024986mg,…	Zm00001eb026230, Zm00001eb034230, Zm00001eb116680, Zm00001eb127480, Zm00001eb149480, Zm00001eb164110, Zm00001eb242190, Zm00001eb247410, Zm00001eb276500, Zm00001eb385440, Zm00001eb385470
OG0000013	BRADI_1g07237v3, BRADI_1g08988v3, BRADI_1g54160v3, BRADI_1g54167v3, BRADI_1g57657v3, BRADI_1g57670v3, BRADI_1g57690v3, BRADI_1g57696v3, BRADI_1g57720v3, BRADI_1g57725v3, BRADI_1g57730v3, BRADI_1g57740v3, BRADI_1g57750v3, BRADI_1g57760v3, BRADI_1g57772v3, BRADI_1g57775v3, BRADI_1g57780v3, BRADI_1g57806v3, BRADI_1g57810v3, BRADI_1g57820v3, BRADI_1g58000v3, BRADI_5g16760v3, BRADI_5g16770v3	HORVU.MOREX.r3.1HG0009480, HORVU.MOREX.r3.1HG0009490, HORVU.MOREX.r3.1HG0009630, HORVU.MOREX.r3.1HG0009650, HORVU.MOREX.r3.2HG0211310, HORVU.MOREX.r3.3HG0235760, HORVU.MOREX.r3.3HG0235770, HORVU.MOREX.r3.5HG0513630, HORVU.MOREX.r3.5HG0518200, HORVU.MOREX.r3.5HG0518210, HORVU.MOREX.r3.5HG0523900, HORVU.MOREX.r3.6HG0564570, HORVU.MOREX.r3.6HG0564580, HORVU.MOREX.r3.6HG0590590, HORVU.MOREX.r3.6HG059…	LOC_Os02g19530, LOC_Os07g03780, LOC_Os07g03790, LOC_Os07g03810, LOC_Os07g03820, LOC_Os07g03830, LOC_Os07g03840, LOC_Os07g03860, LOC_Os07g03870, LOC_Os07g03880, LOC_Os07g03900, LOC_Os07g03950, LOC_Os07g03970, LOC_Os07g04000, LOC_Os07g04010, LOC_Os07g04110, LOC_Os07g18230, LOC_Os07g18240, LOC_Os09g09500, LOC_Os09g09510	SORBI_3001G074800, SORBI_3001G074900, SORBI_3001G075000, SORBI_3002G024000, SORBI_3002G024100, SORBI_3002G024200, SORBI_3002G024300, SORBI_3002G025700, SORBI_3002G107800, SORBI_3002G107900, SORBI_3007G038100, SORBI_3009G236200, SORBI_3009G236300, SORBI_3010G124700, SORBI_3010G124800, SORBI_3010G126800, SORBI_3010G126900, SORBI_3010G127200, SORBI_3010G127300	SECCE1Rv1G0007270, SECCE1Rv1G0007280, SECCE2Rv1G0088980, SECCE2Rv1G0088990, SECCE3Rv1G0160440, SECCE3Rv1G0160450, SECCE3Rv1G0191180, SECCE3Rv1G0191190, SECCE5Rv1G0355160, SECCE6Rv1G0383780, SECCE6Rv1G0383790	SETIT_007888mg, SETIT_007969mg, SETIT_008223mg, SETIT_008816mg, SETIT_029111mg, SETIT_029134mg, SETIT_029153mg, SETIT_032334mg, SETIT_032438mg, SETIT_032757mg, SETIT_033108mg, SETIT_033314mg, SETIT_0354732mg	Zm00001eb058940, Zm00001eb203630, Zm00001eb237530, Zm00001eb281090, Zm00001eb281100, Zm00001eb304650, Zm00001eb304670, Zm00001eb305300, Zm00001eb305320, Zm00001eb381240, Zm00001eb381250, Zm00001eb416480
OG0000014	-	-	-	-	-	-	Zm00001eb002140, Zm00001eb005470, Zm00001eb008960, Zm00001eb012370, Zm00001eb015300, Zm00001eb016360, Zm00001eb019950, Zm00001eb023750, Zm00001eb024410, Zm00001eb028320, Zm00001eb029920, Zm00001eb036500, Zm00001eb039580, Zm00001eb040960, Zm00001eb047710, Zm00001eb048430, Zm00001eb050360, Zm00001eb060180, Zm00001eb060770, Zm00001eb061270, Zm00001eb077660, Zm00001eb079160, Zm00001eb082520, Zm00001e…
OG0000015	BRADI_1g44410v3	HORVU.MOREX.r3.1HG0008160, HORVU.MOREX.r3.1HG0013350, HORVU.MOREX.r3.1HG0013440, HORVU.MOREX.r3.1HG0018640, HORVU.MOREX.r3.1HG0019070, HORVU.MOREX.r3.1HG0023930, HORVU.MOREX.r3.1HG0029990, HORVU.MOREX.r3.1HG0030510, HORVU.MOREX.r3.1HG0036530, HORVU.MOREX.r3.1HG0044550, HORVU.MOREX.r3.1HG0082990, HORVU.MOREX.r3.2HG0111550, HORVU.MOREX.r3.2HG0114590, HORVU.MOREX.r3.2HG0115010, HORVU.MOREX.r3.2HG011…	-	-	SECCE2Rv1G0093210, SECCE2Rv1G0102350, SECCE4Rv1G0267160, SECCE4Rv1G0269890, SECCE4Rv1G0272400, SECCE5Rv1G0311950, SECCE5Rv1G0335260, SECCE7Rv1G0504990	-	-
OG0000016	BRADI_1g08860v3, BRADI_1g47980v3, BRADI_1g56057v3, BRADI_1g66380v3, BRADI_2g00510v3, BRADI_2g00530v3, BRADI_2g23230v3, BRADI_2g27710v3, BRADI_2g27760v3, BRADI_2g54540v3, BRADI_3g54520v3	HORVU.MOREX.r3.1HG0052520, HORVU.MOREX.r3.1HG0052550, HORVU.MOREX.r3.1HG0052570, HORVU.MOREX.r3.1HG0058640, HORVU.MOREX.r3.1HG0060260, HORVU.MOREX.r3.1HG0060340, HORVU.MOREX.r3.1HG0067590, HORVU.MOREX.r3.1HG0073320, HORVU.MOREX.r3.1HG0079250, HORVU.MOREX.r3.1HG0086120, HORVU.MOREX.r3.1HG0091770, HORVU.MOREX.r3.2HG0170880, HORVU.MOREX.r3.3HG0230970, HORVU.MOREX.r3.3HG0231050, HORVU.MOREX.r3.3HG025…	LOC_Os01g05610, LOC_Os01g05630, LOC_Os01g05900, LOC_Os01g05970, LOC_Os01g06010, LOC_Os01g62230, LOC_Os08g38300	SORBI_3001G417000, SORBI_3002G210200, SORBI_3002G403400, SORBI_3003G067300, SORBI_3003G067500, SORBI_3003G092200, SORBI_3003G350100, SORBI_3007G149600, SORBI_3007G221800	SECCE1Rv1G0029420, SECCE1Rv1G0034450, SECCE1Rv1G0035480, SECCE1Rv1G0040820, SECCE1Rv1G0051480, SECCE1Rv1G0052600, SECCE1Rv1G0052610, SECCE1Rv1G0052620, SECCE1Rv1G0052630, SECCE1Rv1G0052640, SECCE2Rv1G0064590, SECCE2Rv1G0064600, SECCE2Rv1G0064610, SECCE2Rv1G0064620, SECCE2Rv1G0064630, SECCE2Rv1G0064640, SECCE2Rv1G0104480, SECCE3Rv1G0156190, SECCE3Rv1G0158350, SECCE3Rv1G0197520, SECCE3Rv1G0197530, …	SETIT_003218mg, SETIT_003238mg, SETIT_003291mg, SETIT_014583mg, SETIT_014584mg, SETIT_018574mg, SETIT_037966mg	Zm00001eb040460, Zm00001eb124070, Zm00001eb148540, Zm00001eb160020, Zm00001eb177270, Zm00001eb188570, Zm00001eb357340, Zm00001eb397510, Zm00001eb403860
OG0000017	-	-	LOC_Os06g03440	-	-	-	Zm00001eb009970, Zm00001eb010630, Zm00001eb013560, Zm00001eb019820, Zm00001eb024420, Zm00001eb024650, Zm00001eb026000, Zm00001eb038260, Zm00001eb046360, Zm00001eb055420, Zm00001eb066080, Zm00001eb069470, Zm00001eb070440, Zm00001eb076580, Zm00001eb081860, Zm00001eb084950, Zm00001eb087800, Zm00001eb095180, Zm00001eb095520, Zm00001eb095810, Zm00001eb113640, Zm00001eb115810, Zm00001eb116550, Zm00001e…
OG0000018	BRADI_1g04970v3, BRADI_1g13505v3, BRADI_1g15292v3, BRADI_1g19052v3, BRADI_1g25293v3, BRADI_1g26161v3, BRADI_1g26485v3, BRADI_1g26757v3, BRADI_1g46382v3, BRADI_1g76105v3, BRADI_2g10133v3, BRADI_2g30448v3, BRADI_2g49230v3, BRADI_3g21421v3, BRADI_3g34611v3, BRADI_3g36402v3, BRADI_3g57305v3, BRADI_4g01061v3, BRADI_4g05372v3, BRADI_4g06517v3, BRADI_4g18291v3, BRADI_5g03501v3, BRADI_5g17129v3, BRADI_5g…	HORVU.MOREX.r3.1HG0053000, HORVU.MOREX.r3.1HG0088580, HORVU.MOREX.r3.3HG0329630, HORVU.MOREX.r3.5HG0468490, HORVU.MOREX.r3.5HG0471350, HORVU.MOREX.r3.5HG0510720, HORVU.MOREX.r3.5HG0529160, HORVU.MOREX.r3.6HG0545780, HORVU.MOREX.r3.6HG0569810, HORVU.MOREX.r3.6HG0579510, HORVU.MOREX.r3.6HG0626130, HORVU.MOREX.r3.7HG0728170	LOC_Os01g08250, LOC_Os01g11920, LOC_Os01g33750, LOC_Os01g37860, LOC_Os01g45740, LOC_Os01g47510, LOC_Os02g01825, LOC_Os02g12620, LOC_Os02g18530, LOC_Os02g18730, LOC_Os02g18740, LOC_Os02g19670, LOC_Os02g42420, LOC_Os02g44460, LOC_Os03g22090, LOC_Os03g36000, LOC_Os03g42270, LOC_Os04g29469, LOC_Os04g41170, LOC_Os04g50000, LOC_Os05g06390, LOC_Os05g23120, LOC_Os05g47910, LOC_Os06g28980, LOC_Os06g40680,…	SORBI_3004G144050, SORBI_3009G174833	SECCE1Rv1G0000520, SECCE1Rv1G0059770, SECCE2Rv1G0092820, SECCE2Rv1G0102650, SECCE4Rv1G0282630, SECCE6Rv1G0384150	SETIT_015508mg, SETIT_019901mg, SETIT_019906mg, SETIT_039174mg, SETIT_039305mg	-
OG0000019	BRADI_1g02487v3, BRADI_1g04650v3, BRADI_1g26391v3, BRADI_1g58410v3, BRADI_1g62100v3, BRADI_2g43846v3, BRADI_3g06101v3, BRADI_3g09495v3, BRADI_3g20780v3, BRADI_3g55639v3, BRADI_3g56050v3, BRADI_3g56087v3, BRADI_3g56980v3, BRADI_3g56990v3, BRADI_3g56995v3, BRADI_4g02960v3, BRADI_4g13590v3	HORVU.MOREX.r3.2HG0105200, HORVU.MOREX.r3.2HG0114700, HORVU.MOREX.r3.2HG0114880, HORVU.MOREX.r3.4HG0334320, HORVU.MOREX.r3.6HG0565400, HORVU.MOREX.r3.6HG0569940, HORVU.MOREX.r3.6HG0569950, HORVU.MOREX.r3.6HG0595870, HORVU.MOREX.r3.6HG0595890, HORVU.MOREX.r3.6HG0617540, HORVU.MOREX.r3.6HG0617560, HORVU.MOREX.r3.6HG0621060, HORVU.MOREX.r3.6HG0623530, HORVU.MOREX.r3.6HG0624120, HORVU.MOREX.r3.6HG062…	LOC_Os02g48300, LOC_Os02g55050, LOC_Os02g57860, LOC_Os02g57870, LOC_Os02g57880, LOC_Os02g57890, LOC_Os02g57910, LOC_Os02g57940, LOC_Os02g57960, LOC_Os02g57965, LOC_Os02g58040, LOC_Os04g40800	SORBI_3001G376100, SORBI_3001G379800, SORBI_3003G075300, SORBI_3006G179300, SORBI_3010G218700, SORBI_3010G253600	SECCE1Rv1G0010640, SECCE1Rv1G0035770, SECCE2Rv1G0066210, SECCE2Rv1G0066220, SECCE2Rv1G0105450, SECCE4Rv1G0268950, SECCE5Rv1G0325000, SECCE6Rv1G0380800, SECCE6Rv1G0380810, SECCE6Rv1G0384160, SECCE6Rv1G0386510, SECCE6Rv1G0403440, SECCE6Rv1G0410760, SECCE6Rv1G0410810, SECCE6Rv1G0413960, SECCE6Rv1G0414040, SECCE6Rv1G0417040, SECCE6Rv1G0417050, SECCE6Rv1G0417070, SECCE6Rv1G0423740, SECCE6Rv1G0423820, …	SETIT_012676mg, SETIT_019144mg	-
OG0000020	-	-	-	-	SECCE1Rv1G0010850, SECCE1Rv1G0019470, SECCE1Rv1G0024470, SECCE1Rv1G0026950, SECCE1Rv1G0028320, SECCE1Rv1G0032450, SECCE1Rv1G0039080, SECCE1Rv1G0043220, SECCE1Rv1G0045870, SECCE1Rv1G0050120, SECCE1Rv1G0056310, SECCE2Rv1G0078820, SECCE2Rv1G0079220, SECCE2Rv1G0080410, SECCE2Rv1G0090660, SECCE2Rv1G0098890, SECCE2Rv1G0104170, SECCE2Rv1G0105590, SECCE2Rv1G0111240, SECCE2Rv1G0111400, SECCE2Rv1G0111920, …	-	-
OG0000021	BRADI_1g05980v3, BRADI_1g68190v3, BRADI_2g22991v3, BRADI_2g23004v3, BRADI_3g51930v3, BRADI_4g06040v3, BRADI_4g30960v3, BRADI_5g19350v3, BRADI_5g19358v3	HORVU.MOREX.r3.1HG0020910, HORVU.MOREX.r3.1HG0068370, HORVU.MOREX.r3.1HG0072110, HORVU.MOREX.r3.1HG0072520, HORVU.MOREX.r3.1HG0073050, HORVU.MOREX.r3.1HG0074490, HORVU.MOREX.r3.1HG0090650, HORVU.MOREX.r3.2HG0185840, HORVU.MOREX.r3.2HG0189940, HORVU.MOREX.r3.2HG0190230, HORVU.MOREX.r3.2HG0197710, HORVU.MOREX.r3.4HG0392150, HORVU.MOREX.r3.4HG0413070, HORVU.MOREX.r3.5HG0496220, HORVU.MOREX.r3.5HG050…	LOC_Os01g61920, LOC_Os02g45940, LOC_Os03g02780, LOC_Os04g49420, LOC_Os05g38740, LOC_Os05g39050, LOC_Os07g36500, LOC_Os09g26340, LOC_Os09g38020, LOC_Os10g39410	SORBI_3001G313200, SORBI_3001G529400, SORBI_3002G210500, SORBI_3003G056600, SORBI_3003G057100, SORBI_3003G347900, SORBI_3004G279601, SORBI_3006G191800, SORBI_3009G167500	SECCE1Rv1G0030860, SECCE1Rv1G0041150, SECCE1Rv1G0041160, SECCE1Rv1G0041590, SECCE1Rv1G0042110, SECCE1Rv1G0042140, SECCE1Rv1G0051460, SECCE1Rv1G0051650, SECCE2Rv1G0117440, SECCE2Rv1G0117640, SECCE3Rv1G0200690, SECCE4Rv1G0284970, SECCE4Rv1G0285000, SECCE4Rv1G0285240, SECCE4Rv1G0285690, SECCE5Rv1G0328300, SECCE5Rv1G0339050, SECCE5Rv1G0346600, SECCE5Rv1G0346630, SECCE5Rv1G0346710, SECCE5Rv1G0350770, …	SETIT_003454mg, SETIT_011423mg, SETIT_014712mg, SETIT_018796mg, SETIT_023745mg, SETIT_031602mg, SETIT_032292mg, SETIT_038166mg	Zm00001eb072850, Zm00001eb099930, Zm00001eb123370, Zm00001eb148730, Zm00001eb187430, Zm00001eb313720, Zm00001eb313730, Zm00001eb321260, Zm00001eb336310, Zm00001eb351700, Zm00001eb428040
OG0000022	-	HORVU.MOREX.r3.1HG0001260, HORVU.MOREX.r3.1HG0005060, HORVU.MOREX.r3.1HG0008100, HORVU.MOREX.r3.1HG0008500, HORVU.MOREX.r3.1HG0010070, HORVU.MOREX.r3.1HG0014500, HORVU.MOREX.r3.1HG0020760, HORVU.MOREX.r3.1HG0021620, HORVU.MOREX.r3.1HG0033510, HORVU.MOREX.r3.1HG0037530, HORVU.MOREX.r3.1HG0039180, HORVU.MOREX.r3.1HG0040690, HORVU.MOREX.r3.1HG0041670, HORVU.MOREX.r3.1HG0049270, HORVU.MOREX.r3.1HG005…	-	-	-	-	-
OG0000023	-	HORVU.MOREX.r3.1HG0017020, HORVU.MOREX.r3.1HG0019690, HORVU.MOREX.r3.1HG0043750, HORVU.MOREX.r3.1HG0066560, HORVU.MOREX.r3.2HG0125400, HORVU.MOREX.r3.2HG0125410, HORVU.MOREX.r3.2HG0134140, HORVU.MOREX.r3.2HG0148720, HORVU.MOREX.r3.2HG0157820, HORVU.MOREX.r3.2HG0171070, HORVU.MOREX.r3.2HG0185360, HORVU.MOREX.r3.3HG0261080, HORVU.MOREX.r3.3HG0266410, HORVU.MOREX.r3.3HG0267990, HORVU.MOREX.r3.3HG028…	LOC_Os01g29000, LOC_Os01g31390, LOC_Os01g32030, LOC_Os02g19570, LOC_Os02g22700, LOC_Os02g24900, LOC_Os03g41624, LOC_Os03g41790, LOC_Os04g02180, LOC_Os04g06330, LOC_Os04g07944, LOC_Os04g17600, LOC_Os04g20720, LOC_Os05g12620, LOC_Os05g29700, LOC_Os06g19350, LOC_Os06g24380, LOC_Os06g31920, LOC_Os06g31950, LOC_Os06g32180, LOC_Os06g33770, LOC_Os06g35000, LOC_Os07g25870, LOC_Os08g05060, LOC_Os08g23620,…	-	-	-	-
OG0000024	BRADI_1g05397v3, BRADI_1g30767v3, BRADI_1g30782v3, BRADI_3g12702v3, BRADI_3g18232v3, BRADI_3g18248v3, BRADI_3g18256v3, BRADI_3g18271v3, BRADI_3g18350v3, BRADI_3g18357v3, BRADI_3g18370v3, BRADI_3g18410v3, BRADI_3g18440v3, BRADI_3g18640v3	HORVU.MOREX.r3.1HG0021090, HORVU.MOREX.r3.1HG0079180, HORVU.MOREX.r3.2HG0180830, HORVU.MOREX.r3.2HG0180890, HORVU.MOREX.r3.5HG0428350, HORVU.MOREX.r3.5HG0428370, HORVU.MOREX.r3.5HG0521670, HORVU.MOREX.r3.5HG0521740, HORVU.MOREX.r3.5HG0523460, HORVU.MOREX.r3.5HG0523530, HORVU.MOREX.r3.6HG0573840, HORVU.MOREX.r3.6HG0608320, HORVU.MOREX.r3.7HG0744150	LOC_Os08g03510, LOC_Os08g03530, LOC_Os08g12960, LOC_Os08g13000, LOC_Os08g13030, LOC_Os08g13090, LOC_Os08g13180	SORBI_3002G344900, SORBI_3005G212300, SORBI_3007G037800, SORBI_3007G080500, SORBI_3007G080600, SORBI_3007G080900, SORBI_3007G081100, SORBI_3007G081200, SORBI_3007G081900, SORBI_3007G082000, SORBI_3007G082100, SORBI_3007G082300, SORBI_3007G083400, SORBI_3007G083500, SORBI_3007G087200, SORBI_3007G088700, SORBI_3007G088800, SORBI_3010G034500	SECCE1Rv1G0013630, SECCE1Rv1G0052710, SECCE2Rv1G0066880, SECCE2Rv1G0111000, SECCE2Rv1G0126710, SECCE3Rv1G0170760, SECCE3Rv1G0192160, SECCE4Rv1G0229960, SECCE4Rv1G0280850, SECCE5Rv1G0301980, SECCE5Rv1G0302010, SECCE5Rv1G0302020, SECCE5Rv1G0361260, SECCE5Rv1G0361280, SECCE5Rv1G0361290, SECCE5Rv1G0361320, SECCE5Rv1G0361350, SECCE5Rv1G0362740, SECCE5Rv1G0362750, SECCE6Rv1G0404990, SECCE6Rv1G0443120, …	SETIT_008801mg, SETIT_010676mg, SETIT_014870mg, SETIT_015004mg, SETIT_015020mg, SETIT_015659mg, SETIT_015678mg, SETIT_015693mg, SETIT_015726mg, SETIT_019155mg, SETIT_027995mg, SETIT_033052mg	Zm00001eb170960
OG0000025	BRADI_1g48296v3, BRADI_1g48300v3, BRADI_1g48305v3, BRADI_1g48311v3, BRADI_1g48550v3, BRADI_1g48560v3, BRADI_1g48565v3, BRADI_1g48570v3, BRADI_1g48576v3, BRADI_1g48910v3, BRADI_1g48921v3, BRADI_1g48935v3, BRADI_1g48939v3, BRADI_1g48943v3, BRADI_1g48960v3, BRADI_1g49090v3, BRADI_3g07929v3	HORVU.MOREX.r3.2HG0107550, HORVU.MOREX.r3.3HG0248590, HORVU.MOREX.r3.6HG0605010, HORVU.MOREX.r3.7HG0647170, HORVU.MOREX.r3.7HG0653220, HORVU.MOREX.r3.7HG0653500, HORVU.MOREX.r3.7HG0653520, HORVU.MOREX.r3.7HG0653530, HORVU.MOREX.r3.7HG0653550, HORVU.MOREX.r3.7HG0653560, HORVU.MOREX.r3.7HG0653580, HORVU.MOREX.r3.7HG0653620, HORVU.MOREX.r3.7HG0653630, HORVU.MOREX.r3.7HG0653650, HORVU.MOREX.r3.7HG065…	LOC_Os06g06580, LOC_Os06g06660, LOC_Os06g06680	SORBI_3003G147800, SORBI_3010G048000, SORBI_3010G048700, SORBI_3010G048800, SORBI_3010G049300, SORBI_3010G049400, SORBI_3010G050100, SORBI_3010G053300, SORBI_3010G053400, SORBI_3010G053500, SORBI_3010G062200	SECCE2Rv1G0068680, SECCE2Rv1G0068710, SECCE2Rv1G0068790, SECCE2Rv1G0076980, SECCE4Rv1G0260150, SECCE4Rv1G0260160, SECCE4Rv1G0261480, SECCE4Rv1G0261490, SECCE4Rv1G0261500, SECCE4Rv1G0261620, SECCE4Rv1G0261630, SECCE4Rv1G0261640, SECCE4Rv1G0261650, SECCE4Rv1G0261670, SECCE4Rv1G0261700, SECCE4Rv1G0262480, SECCE4Rv1G0262500, SECCE4Rv1G0262520, SECCE4Rv1G0262580, SECCE4Rv1G0262630, SECCE4Rv1G0262830, …	SETIT_007832mg, SETIT_008228mg, SETIT_008401mg, SETIT_008619mg	Zm00001eb375550, Zm00001eb375960, Zm00001eb376010
OG0000026	-	HORVU.MOREX.r3.1HG0031030, HORVU.MOREX.r3.1HG0031680, HORVU.MOREX.r3.1HG0035170, HORVU.MOREX.r3.1HG0045570, HORVU.MOREX.r3.1HG0047260, HORVU.MOREX.r3.1HG0064370, HORVU.MOREX.r3.1HG0088420, HORVU.MOREX.r3.2HG0103040, HORVU.MOREX.r3.2HG0106070, HORVU.MOREX.r3.2HG0106080, HORVU.MOREX.r3.2HG0155900, HORVU.MOREX.r3.2HG0155970, HORVU.MOREX.r3.2HG0156400, HORVU.MOREX.r3.2HG0194100, HORVU.MOREX.r3.3HG023…	LOC_Os01g04680, LOC_Os01g19310, LOC_Os01g49450, LOC_Os01g72500, LOC_Os02g03380, LOC_Os02g04090, LOC_Os02g34740, LOC_Os02g49170, LOC_Os04g01340, LOC_Os04g02600, LOC_Os04g44270, LOC_Os05g40460, LOC_Os05g44280, LOC_Os05g45680, LOC_Os06g12970, LOC_Os06g46620, LOC_Os06g46630, LOC_Os06g46720, LOC_Os07g02490, LOC_Os07g47440, LOC_Os08g26500, LOC_Os08g31680, LOC_Os09g23810, LOC_Os09g26860, LOC_Os09g32630,…	SORBI_3008G140050	SECCE1Rv1G0002180, SECCE7Rv1G0511240	SETIT_015535mg	Zm00001eb279530
OG0000027	BRADI_1g09050v3, BRADI_3g54440v3, BRADI_4g14721v3, BRADI_4g32983v3	HORVU.MOREX.r3.1HG0023760, HORVU.MOREX.r3.1HG0034760, HORVU.MOREX.r3.1HG0048180, HORVU.MOREX.r3.1HG0068760, HORVU.MOREX.r3.2HG0106270, HORVU.MOREX.r3.2HG0136880, HORVU.MOREX.r3.2HG0150520, HORVU.MOREX.r3.2HG0154210, HORVU.MOREX.r3.2HG0162800, HORVU.MOREX.r3.2HG0175150, HORVU.MOREX.r3.3HG0256350, HORVU.MOREX.r3.3HG0259980, HORVU.MOREX.r3.3HG0314930, HORVU.MOREX.r3.4HG0337910, HORVU.MOREX.r3.4HG034…	LOC_Os01g24840, LOC_Os01g35970, LOC_Os01g36900, LOC_Os01g46900, LOC_Os02g20760, LOC_Os02g29370, LOC_Os03g02120, LOC_Os03g13110, LOC_Os03g15970, LOC_Os03g49340, LOC_Os03g49870, LOC_Os03g61870, LOC_Os04g26130, LOC_Os04g32130, LOC_Os04g46210, LOC_Os04g58540, LOC_Os05g08670, LOC_Os05g08940, LOC_Os05g31300, LOC_Os05g48720, LOC_Os06g24750, LOC_Os06g33230, LOC_Os06g37630, LOC_Os07g14710, LOC_Os07g49340,…	SORBI_3001G412600, SORBI_3004G127766, SORBI_3006G066100, SORBI_3009G048466, SORBI_3009G116100, SORBI_3010G040300, SORBI_3010G161100	SECCE1Rv1G0002870, SECCE1Rv1G0005890	SETIT_002566mg	-
OG0000028	BRADI_1g01432v3, BRADI_1g01442v3, BRADI_1g44755v3, BRADI_1g78821v3, BRADI_2g47254v3, BRADI_2g47256v3, BRADI_4g09817v3, BRADI_4g10987v3, BRADI_4g10998v3, BRADI_4g30827v3, BRADI_5g22620v3	HORVU.MOREX.r3.3HG0281980, HORVU.MOREX.r3.3HG0282000, HORVU.MOREX.r3.4HG0414180, HORVU.MOREX.r3.4HG0414190, HORVU.MOREX.r3.5HG0510630, HORVU.MOREX.r3.5HG0535240	LOC_Os01g12790, LOC_Os01g49910, LOC_Os01g49920, LOC_Os04g13640, LOC_Os06g16070, LOC_Os07g03990, LOC_Os10g13970, LOC_Os11g10310, LOC_Os11g46960, LOC_Os11g46970, LOC_Os11g46980, LOC_Os11g47000, LOC_Os11g47030, LOC_Os11g47170, LOC_Os11g47180, LOC_Os11g47210, LOC_Os11g47240, LOC_Os11g47300, LOC_Os11g47310	SORBI_3003G265701, SORBI_3003G265900, SORBI_3005G220740, SORBI_3005G220800, SORBI_3008G007400, SORBI_3008G052500, SORBI_3008G053000, SORBI_3008G064601, SORBI_3008G065200, SORBI_3010G054400, SORBI_3010G061400	SECCE1Rv1G0060440, SECCE2Rv1G0125050, SECCE2Rv1G0125060, SECCE2Rv1G0140050, SECCE3Rv1G0145940, SECCE3Rv1G0185750, SECCE3Rv1G0185760, SECCE4Rv1G0275600, SECCE4Rv1G0284570, SECCE4Rv1G0293170, SECCE5Rv1G0352990, SECCE7Rv1G0455540, SECCE7Rv1G0455590, SECCE7Rv1G0455630, SECCE7Rv1G0455690, SECCE7Rv1G0455710	SETIT_000125mg, SETIT_000257mg, SETIT_003097mg, SETIT_005757mg, SETIT_025912mg, SETIT_025935mg, SETIT_027008mg, SETIT_027332mg, SETIT_027508mg, SETIT_027555mg, SETIT_027851mg, SETIT_027854mg, SETIT_028033mg, SETIT_028175mg, SETIT_028294mg, SETIT_028343mg, SETIT_028378mg, SETIT_040861mg	Zm00001eb029700, Zm00001eb029740, Zm00001eb360810, Zm00001eb360830, Zm00001eb407970
OG0000029	BRADI_2g38791v3, BRADI_2g38800v3, BRADI_2g38810v3, BRADI_2g38828v3, BRADI_2g38839v3, BRADI_2g38844v3, BRADI_2g38895v3, BRADI_2g38906v3, BRADI_2g38928v3, BRADI_2g39517v3, BRADI_2g39547v3, BRADI_4g25041v3	HORVU.MOREX.r3.1HG0003200, HORVU.MOREX.r3.1HG0003210, HORVU.MOREX.r3.1HG0003220, HORVU.MOREX.r3.1HG0003260, HORVU.MOREX.r3.3HG0327080, HORVU.MOREX.r3.3HG0327120, HORVU.MOREX.r3.5HG0423930, HORVU.MOREX.r3.5HG0439860, HORVU.MOREX.r3.5HG0479430, HORVU.MOREX.r3.6HG0632530, HORVU.MOREX.r3.6HG0632550, HORVU.MOREX.r3.6HG0632630, HORVU.MOREX.r3.6HG0632650, HORVU.MOREX.r3.7HG0650850, HORVU.MOREX.r3.7HG065…	LOC_Os02g27500, LOC_Os02g27710, LOC_Os08g42670, LOC_Os12g37270	SORBI_3002G071700, SORBI_3002G071850, SORBI_3002G072000, SORBI_3005G167400, SORBI_3005G167500, SORBI_3005G167600, SORBI_3007G186400, SORBI_3007G186500, SORBI_3007G186600, SORBI_3007G186700, SORBI_3008G150100, SORBI_3008G150150	SECCE1Rv1G0000300, SECCE1Rv1G0055250, SECCE3Rv1G0156830, SECCE3Rv1G0156840, SECCE3Rv1G0212650, SECCE4Rv1G0265620, SECCE4Rv1G0265660, SECCE4Rv1G0265930, SECCE4Rv1G0291980, SECCE4Rv1G0292410, SECCE4Rv1G0292430, SECCE4Rv1G0292440, SECCE4Rv1G0292450, SECCE4Rv1G0292460, SECCE5Rv1G0307600, SECCE6Rv1G0437180, SECCE6Rv1G0437230, SECCE6Rv1G0437250, SECCE6Rv1G0437270, SECCE6Rv1G0437280, SECCE6Rv1G0437290, …	SETIT_008345mg, SETIT_013130mg, SETIT_013132mg, SETIT_013133mg, SETIT_013255mg, SETIT_015071mg, SETIT_015284mg, SETIT_015329mg, SETIT_020985mg, SETIT_025965mg, SETIT_027292mg, SETIT_028140mg, SETIT_028241mg	Zm00001eb135230, Zm00001eb407930, Zm00001eb407940
OG0000030	-	HORVU.MOREX.r3.1HG0020170, HORVU.MOREX.r3.1HG0025910, HORVU.MOREX.r3.1HG0027080, HORVU.MOREX.r3.1HG0049430, HORVU.MOREX.r3.1HG0055800, HORVU.MOREX.r3.1HG0056120, HORVU.MOREX.r3.2HG0097730, HORVU.MOREX.r3.2HG0104390, HORVU.MOREX.r3.2HG0109270, HORVU.MOREX.r3.2HG0139640, HORVU.MOREX.r3.2HG0152640, HORVU.MOREX.r3.2HG0165050, HORVU.MOREX.r3.2HG0165970, HORVU.MOREX.r3.2HG0166980, HORVU.MOREX.r3.2HG019…	-	-	-	-	-
OG0000031	BRADI_2g14357v3	HORVU.MOREX.r3.1HG0018950, HORVU.MOREX.r3.1HG0024310, HORVU.MOREX.r3.1HG0026140, HORVU.MOREX.r3.1HG0034670, HORVU.MOREX.r3.1HG0035550, HORVU.MOREX.r3.1HG0038120, HORVU.MOREX.r3.1HG0041070, HORVU.MOREX.r3.1HG0041780, HORVU.MOREX.r3.1HG0053280, HORVU.MOREX.r3.1HG0054100, HORVU.MOREX.r3.1HG0080340, HORVU.MOREX.r3.2HG0099130, HORVU.MOREX.r3.2HG0102510, HORVU.MOREX.r3.2HG0124740, HORVU.MOREX.r3.2HG013…	LOC_Os07g29070	-	-	SETIT_008684mg, SETIT_0190892mg, SETIT_020032mg, SETIT_038659mg, SETIT_039739mg	-
OG0000032	BRADI_1g45320v3, BRADI_1g58197v3, BRADI_3g00773v3, BRADI_3g00780v3, BRADI_3g00830v3, BRADI_3g00852v3, BRADI_3g04517v3, BRADI_4g02280v3, BRADI_4g20547v3, BRADI_4g23197v3, BRADI_4g23217v3, BRADI_4g23227v3	HORVU.MOREX.r3.2HG0118320, HORVU.MOREX.r3.2HG0188900, HORVU.MOREX.r3.3HG0241790, HORVU.MOREX.r3.4HG0402590, HORVU.MOREX.r3.5HG0487250, HORVU.MOREX.r3.5HG0522470, HORVU.MOREX.r3.5HG0524340, HORVU.MOREX.r3.6HG0541280, HORVU.MOREX.r3.6HG0541490, HORVU.MOREX.r3.6HG0541500, HORVU.MOREX.r3.6HG0541650, HORVU.MOREX.r3.6HG0541690, HORVU.MOREX.r3.6HG0541700, HORVU.MOREX.r3.6HG0541740, HORVU.MOREX.r3.6HG054…	LOC_Os06g12100, LOC_Os11g10040	SORBI_3010G091200	SECCE1Rv1G0034300, SECCE3Rv1G0158610, SECCE4Rv1G0250140, SECCE4Rv1G0252430, SECCE4Rv1G0278550, SECCE4Rv1G0278560, SECCE4Rv1G0288350, SECCE4Rv1G0288490, SECCE4Rv1G0288500, SECCE4Rv1G0291200, SECCE4Rv1G0291210, SECCE4Rv1G0291390, SECCE4Rv1G0293200, SECCE4Rv1G0293310, SECCE4Rv1G0293420, SECCE4Rv1G0293430, SECCE4Rv1G0293480, SECCE4Rv1G0293660, SECCE4Rv1G0293720, SECCE4Rv1G0293740, SECCE4Rv1G0293830, …	SETIT_006749mg, SETIT_008691mg, SETIT_008915mg	Zm00001eb107280
OG0000033	-	HORVU.MOREX.r3.1HG0025460, HORVU.MOREX.r3.1HG0037930, HORVU.MOREX.r3.1HG0066090, HORVU.MOREX.r3.1HG0077400, HORVU.MOREX.r3.1HG0079610, HORVU.MOREX.r3.1HG0082210, HORVU.MOREX.r3.1HG0084200, HORVU.MOREX.r3.1HG0084210, HORVU.MOREX.r3.2HG0097820, HORVU.MOREX.r3.2HG0105250, HORVU.MOREX.r3.2HG0107310, HORVU.MOREX.r3.2HG0109760, HORVU.MOREX.r3.2HG0113360, HORVU.MOREX.r3.2HG0127320, HORVU.MOREX.r3.2HG012…	-	-	SECCE7Rv1G0479510	-	Zm00001eb415240
OG0000034	-	HORVU.MOREX.r3.1HG0002390, HORVU.MOREX.r3.1HG0004440, HORVU.MOREX.r3.1HG0004520, HORVU.MOREX.r3.1HG0005430, HORVU.MOREX.r3.1HG0007570, HORVU.MOREX.r3.1HG0007700, HORVU.MOREX.r3.1HG0009020, HORVU.MOREX.r3.1HG0017660, HORVU.MOREX.r3.1HG0039900, HORVU.MOREX.r3.1HG0059990, HORVU.MOREX.r3.1HG0076370, HORVU.MOREX.r3.1HG0089450, HORVU.MOREX.r3.1HG0091380, HORVU.MOREX.r3.1HG0094290, HORVU.MOREX.r3.2HG009…	-	-	-	-	-
OG0000035	-	HORVU.MOREX.r3.1HG0012950, HORVU.MOREX.r3.1HG0039980, HORVU.MOREX.r3.1HG0067560, HORVU.MOREX.r3.1HG0085870, HORVU.MOREX.r3.1HG0087380, HORVU.MOREX.r3.3HG0219980, HORVU.MOREX.r3.3HG0228500, HORVU.MOREX.r3.3HG0228590, HORVU.MOREX.r3.3HG0247180, HORVU.MOREX.r3.3HG0251710, HORVU.MOREX.r3.3HG0308200, HORVU.MOREX.r3.3HG0317270, HORVU.MOREX.r3.4HG0356570, HORVU.MOREX.r3.4HG0374800, HORVU.MOREX.r3.5HG042…	LOC_Os01g14490, LOC_Os01g28630, LOC_Os01g63610, LOC_Os02g57230, LOC_Os03g12310, LOC_Os03g35540, LOC_Os04g08400, LOC_Os04g10900, LOC_Os04g16150, LOC_Os04g20890, LOC_Os04g51590, LOC_Os05g01170, LOC_Os05g08720, LOC_Os05g15210, LOC_Os05g22900, LOC_Os05g24610, LOC_Os05g25140, LOC_Os05g25570, LOC_Os05g40110, LOC_Os05g42370, LOC_Os06g02880, LOC_Os06g07320, LOC_Os06g39400, LOC_Os07g13140, LOC_Os07g15110,…	SORBI_3002G120601	-	SETIT_003682mg, SETIT_039154mg	-
OG0000036	BRADI_1g27841v3, BRADI_1g38303v3, BRADI_1g40235v3, BRADI_1g46192v3, BRADI_2g10337v3, BRADI_2g13072v3, BRADI_2g13705v3, BRADI_2g31113v3, BRADI_3g21094v3, BRADI_3g22044v3, BRADI_3g22045v3, BRADI_3g23078v3, BRADI_4g17405v3, BRADI_4g19796v3, BRADI_4g20675v3, BRADI_4g22988v3, BRADI_5g00363v3, BRADI_5g03162v3, BRADI_5g04960v3, BRADI_5g06069v3, BRADI_5g06833v3, BRADI_5g09553v3, BRADI_5g09708v3	HORVU.MOREX.r3.7HG0696950	LOC_Os01g35730, LOC_Os01g37390, LOC_Os02g01580, LOC_Os02g32100, LOC_Os02g32870, LOC_Os04g05820, LOC_Os04g07290, LOC_Os04g13020, LOC_Os04g16330, LOC_Os04g18860, LOC_Os04g19100, LOC_Os04g23780, LOC_Os04g49810, LOC_Os04g59170, LOC_Os05g05010, LOC_Os05g17040, LOC_Os05g30260, LOC_Os05g41680, LOC_Os06g14600, LOC_Os06g23080, LOC_Os06g33310, LOC_Os06g38410, LOC_Os06g45530, LOC_Os06g47370, LOC_Os06g48460,…	-	-	SETIT_032216mg	Zm00001eb263070
OG0000037	BRADI_4g05870v3, BRADI_4g22740v3, BRADI_5g00451v3	HORVU.MOREX.r3.1HG0000990, HORVU.MOREX.r3.1HG0001010, HORVU.MOREX.r3.1HG0001020, HORVU.MOREX.r3.1HG0001030, HORVU.MOREX.r3.1HG0001470, HORVU.MOREX.r3.1HG0002800, HORVU.MOREX.r3.1HG0006080, HORVU.MOREX.r3.1HG0006880, HORVU.MOREX.r3.3HG0326900, HORVU.MOREX.r3.3HG0327070, HORVU.MOREX.r3.3HG0327090, HORVU.MOREX.r3.5HG0438310, HORVU.MOREX.r3.7HG0747300, HORVU.MOREX.r3.7HG0747380, HORVU.MOREX.r3.7HG074…	LOC_Os01g25630, LOC_Os01g25720, LOC_Os01g25740, LOC_Os01g25760, LOC_Os01g25810, LOC_Os02g20210, LOC_Os03g63150, LOC_Os03g63200, LOC_Os03g63240, LOC_Os10g04060, LOC_Os10g04090, LOC_Os10g04120	SORBI_3001G272600, SORBI_3003G161000, SORBI_3003G161100, SORBI_3003G161400, SORBI_3005G212100, SORBI_3007G054000, SORBI_3008G101000, SORBI_3008G101100, SORBI_3008G101200, SORBI_3008G101500, SORBI_3010G010100, SORBI_3010G137500	SECCE1Rv1G0001860, SECCE1Rv1G0001880, SECCE1Rv1G0001980, SECCE1Rv1G0005710, SECCE1Rv1G0062300, SECCE6Rv1G0437160, SECCE6Rv1G0450880, SECCE6Rv1G0451020, SECCE6Rv1G0451100, SECCE6Rv1G0451110, SECCEUnv1G0531270	SETIT_020975mg, SETIT_020981mg, SETIT_020987mg, SETIT_021000mg, SETIT_024241mg, SETIT_024476mg, SETIT_024698mg, SETIT_024933mg, SETIT_025312mg, SETIT_025827mg, SETIT_025828mg, SETIT_025859mg, SETIT_025929mg, SETIT_025944mg, SETIT_025969mg, SETIT_027484mg, SETIT_027570mg, SETIT_027791mg, SETIT_028226mg, SETIT_028702mg, SETIT_028704mg, SETIT_028752mg, SETIT_032206mg, SETIT_033399mg	Zm00001eb110140, Zm00001eb164570, Zm00001eb164630
OG0000038	BRADI_1g06280v3, BRADI_1g33620v3, BRADI_1g33640v3, BRADI_1g33650v3, BRADI_1g33653v3, BRADI_2g34620v3, BRADI_2g34626v3, BRADI_4g13820v3, BRADI_5g09861v3, BRADI_5g09891v3, BRADI_5g09900v3, BRADI_5g09910v3	HORVU.MOREX.r3.1HG0025600, HORVU.MOREX.r3.2HG0102730, HORVU.MOREX.r3.2HG0167590, HORVU.MOREX.r3.2HG0167750, HORVU.MOREX.r3.2HG0167780, HORVU.MOREX.r3.2HG0167910, HORVU.MOREX.r3.2HG0212050, HORVU.MOREX.r3.7HG0729180, HORVU.MOREX.r3.7HG0729220, HORVU.MOREX.r3.7HG0729320, HORVU.MOREX.r3.7HG0729340, HORVU.MOREX.r3.7HG0729450	LOC_Os01g66680, LOC_Os04g34250, LOC_Os04g34270, LOC_Os04g34290, LOC_Os04g34300, LOC_Os04g34320, LOC_Os04g34330, LOC_Os04g34360, LOC_Os04g34370, LOC_Os04g34390, LOC_Os04g34410, LOC_Os04g34420, LOC_Os04g42740, LOC_Os05g07080, LOC_Os10g20120, LOC_Os10g20160	SORBI_3002G302500, SORBI_3006G076500, SORBI_3006G076800, SORBI_3006G077000, SORBI_3006G077100, SORBI_3007G045800, SORBI_3008G076700, SORBI_3009G174200	SECCE1Rv1G0016040, SECCE2Rv1G0102900, SECCE2Rv1G0102940, SECCE2Rv1G0102950, SECCE2Rv1G0102960, SECCE2Rv1G0102970, SECCE2Rv1G0132180, SECCE2Rv1G0135040, SECCE2Rv1G0135060, SECCE2Rv1G0135070, SECCE2Rv1G0135080, SECCE2Rv1G0135100, SECCE7Rv1G0508210, SECCE7Rv1G0508340, SECCE7Rv1G0508410, SECCE7Rv1G0508470, SECCE7Rv1G0508480, SECCE7Rv1G0521880	SETIT_003766mg, SETIT_012778mg, SETIT_040277mg	Zm00001eb083290, Zm00001eb321390, Zm00001eb407570, Zm00001eb407700, Zm00001eb422210, Zm00001eb422250, Zm00001eb422270, Zm00001eb422290, Zm00001eb422300, Zm00001eb422310, Zm00001eb422330
OG0000039	BRADI_1g15496v3, BRADI_1g34533v3, BRADI_2g20165v3, BRADI_3g04737v3, BRADI_3g18745v3, BRADI_3g36777v3, BRADI_4g02877v3, BRADI_4g02955v3, BRADI_4g03080v3, BRADI_4g03086v3, BRADI_4g03093v3, BRADI_4g03097v3, BRADI_4g03107v3, BRADI_4g03172v3, BRADI_4g03215v3, BRADI_4g21933v3, BRADI_4g21936v3	HORVU.MOREX.r3.1HG0078100, HORVU.MOREX.r3.1HG0083990, HORVU.MOREX.r3.5HG0426130, HORVU.MOREX.r3.5HG0438470, HORVU.MOREX.r3.5HG0438680, HORVU.MOREX.r3.5HG0438700, HORVU.MOREX.r3.5HG0470170, HORVU.MOREX.r3.7HG0716170	LOC_Os07g13900, LOC_Os07g17460, LOC_Os07g17490, LOC_Os07g17520, LOC_Os07g17680, LOC_Os12g31340	SORBI_3002G015600, SORBI_3002G015900, SORBI_3002G016500, SORBI_3002G016700, SORBI_3002G097100, SORBI_3002G097200, SORBI_3002G097300, SORBI_3002G100300, SORBI_3002G105000, SORBI_3002G105101, SORBI_3002G106000, SORBI_3002G106100, SORBI_3002G106900, SORBI_3002G336400, SORBI_3002G336500, SORBI_3004G118300, SORBI_3009G051400, SORBI_3009G051800	SECCE1Rv1G0047480, SECCE1Rv1G0047490, SECCE1Rv1G0047520, SECCE1Rv1G0053810, SECCE1Rv1G0060160, SECCE1Rv1G0060170, SECCE5Rv1G0301490, SECCE5Rv1G0306600, SECCE5Rv1G0306610, SECCE5Rv1G0306700, SECCE5Rv1G0306860, SECCE5Rv1G0307120, SECCE5Rv1G0307220, SECCE5Rv1G0322090, SECCE7Rv1G0499360	SETIT_007913mg, SETIT_008278mg, SETIT_008657mg, SETIT_008792mg, SETIT_011746mg, SETIT_029893mg, SETIT_031965mg, SETIT_031981mg, SETIT_032244mg, SETIT_032783mg, SETIT_033117mg, SETIT_033143mg, SETIT_033296mg, SETIT_040155mg	Zm00001eb352290
OG0000040	-	HORVU.MOREX.r3.4HG0348270, HORVU.MOREX.r3.6HG0574590, HORVU.MOREX.r3.7HG0722840, HORVU.MOREX.r3.7HG0745980	LOC_Os01g22070, LOC_Os01g23130, LOC_Os01g26930, LOC_Os01g41210, LOC_Os01g49950, LOC_Os02g09900, LOC_Os02g15560, LOC_Os02g19520, LOC_Os02g22080, LOC_Os02g35780, LOC_Os03g03120, LOC_Os03g04150, LOC_Os03g11630, LOC_Os03g62810, LOC_Os05g05520, LOC_Os05g06200, LOC_Os05g12740, LOC_Os05g37320, LOC_Os05g44740, LOC_Os05g46660, LOC_Os06g16130, LOC_Os06g28990, LOC_Os06g33040, LOC_Os06g39210, LOC_Os06g42640,…	SORBI_3005G101850	SECCE4Rv1G0225980, SECCE4Rv1G0261370, SECCE6Rv1G0452050, SECCE7Rv1G0503860, SECCEUnv1G0554770	SETIT_000770mg, SETIT_005026mg, SETIT_005940mg, SETIT_007021mg, SETIT_008346mg, SETIT_008423mg, SETIT_011963mg, SETIT_012475mg, SETIT_012539mg, SETIT_014873mg, SETIT_015233mg, SETIT_016465mg, SETIT_019110mg, SETIT_019195mg, SETIT_019918mg, SETIT_021292mg, SETIT_024253mg, SETIT_024955mg, SETIT_027661mg, SETIT_028290mg, SETIT_028292mg, SETIT_032778mg, SETIT_033002mg, SETIT_033335mg, SETIT_035311mg,…	Zm00001eb213500
OG0000041	BRADI_1g21968v3, BRADI_1g34878v3, BRADI_1g63006v3, BRADI_3g09704v3, BRADI_3g17956v3, BRADI_4g18369v3, BRADI_5g23063v3	HORVU.MOREX.r3.2HG0213340, HORVU.MOREX.r3.6HG0567470, HORVU.MOREX.r3.7HG0644710	LOC_Os01g22730, LOC_Os01g28400, LOC_Os01g41590, LOC_Os02g17550, LOC_Os02g26630, LOC_Os02g27420, LOC_Os02g48930, LOC_Os03g35840, LOC_Os03g41570, LOC_Os03g44590, LOC_Os04g25300, LOC_Os04g25310, LOC_Os04g26170, LOC_Os04g27730, LOC_Os04g33010, LOC_Os05g01850, LOC_Os05g41040, LOC_Os06g20750, LOC_Os06g30700, LOC_Os07g03310, LOC_Os07g03490, LOC_Os07g12950, LOC_Os07g31990, LOC_Os07g39460, LOC_Os07g40760,…	SORBI_3003G119750, SORBI_3004G172000	SECCE2Rv1G0113760, SECCE4Rv1G0274040, SECCE6Rv1G0432960, SECCE7Rv1G0501160	SETIT_008036mg, SETIT_008443mg, SETIT_012749mg, SETIT_015501mg, SETIT_015576mg, SETIT_015790mg, SETIT_019108mg, SETIT_019230mg, SETIT_019666mg, SETIT_019727mg, SETIT_019889mg, SETIT_024254mg, SETIT_024396mg, SETIT_024878mg, SETIT_027603mg, SETIT_027716mg, SETIT_033210mg, SETIT_039153mg, SETIT_039921mg, SETIT_040118mg	-
OG0000042	-	HORVU.MOREX.r3.1HG0000400, HORVU.MOREX.r3.1HG0000440, HORVU.MOREX.r3.1HG0004910, HORVU.MOREX.r3.1HG0012890, HORVU.MOREX.r3.1HG0023600, HORVU.MOREX.r3.1HG0026280, HORVU.MOREX.r3.1HG0051300, HORVU.MOREX.r3.1HG0061960, HORVU.MOREX.r3.1HG0064440, HORVU.MOREX.r3.1HG0068830, HORVU.MOREX.r3.1HG0091850, HORVU.MOREX.r3.1HG0094910, HORVU.MOREX.r3.2HG0100610, HORVU.MOREX.r3.2HG0110170, HORVU.MOREX.r3.2HG012…	-	-	-	-	-
OG0000043	-	HORVU.MOREX.r3.2HG0120720	-	-	SECCE1Rv1G0010950, SECCE1Rv1G0011990, SECCE1Rv1G0013370, SECCE1Rv1G0017940, SECCE1Rv1G0018870, SECCE1Rv1G0049830, SECCE1Rv1G0056120, SECCE2Rv1G0076060, SECCE2Rv1G0101160, SECCE2Rv1G0104060, SECCE2Rv1G0110910, SECCE2Rv1G0127710, SECCE2Rv1G0138450, SECCE2Rv1G0141950, SECCE3Rv1G0154510, SECCE3Rv1G0155550, SECCE3Rv1G0164390, SECCE3Rv1G0165440, SECCE3Rv1G0167000, SECCE3Rv1G0169690, SECCE3Rv1G0170390, …	-	-
OG0000044	BRADI_1g66360v3, BRADI_1g66370v3, BRADI_2g23090v3, BRADI_2g37327v3, BRADI_4g28560v3	HORVU.MOREX.r3.1HG0006610, HORVU.MOREX.r3.1HG0006650, HORVU.MOREX.r3.1HG0073160, HORVU.MOREX.r3.3HG0285470, HORVU.MOREX.r3.4HG0387120, HORVU.MOREX.r3.4HG0387150, HORVU.MOREX.r3.4HG0398900, HORVU.MOREX.r3.5HG0487640, HORVU.MOREX.r3.5HG0487660, HORVU.MOREX.r3.5HG0518610, HORVU.MOREX.r3.5HG0522380, HORVU.MOREX.r3.5HG0523560, HORVU.MOREX.r3.6HG0543740, HORVU.MOREX.r3.6HG0543750, HORVU.MOREX.r3.6HG054…	LOC_Os01g31800, LOC_Os03g17100, LOC_Os05g02300, LOC_Os05g38640	SORBI_3001G009700, SORBI_3001G416800, SORBI_3001G416900, SORBI_3002G059200, SORBI_3002G276000, SORBI_3008G126100, SORBI_3009G015900, SORBI_3009G164900	SECCE1Rv1G0005610, SECCE1Rv1G0005660, SECCE1Rv1G0005680, SECCE1Rv1G0041010, SECCE4Rv1G0257390, SECCE5Rv1G0304190, SECCE5Rv1G0360450, SECCE5Rv1G0360500, SECCE5Rv1G0363270, SECCE5Rv1G0363360, SECCE6Rv1G0381890, SECCE6Rv1G0381920, SECCE6Rv1G0451390, SECCE7Rv1G0478210, SECCE7Rv1G0478220, SECCE7Rv1G0509420, SECCE7Rv1G0509430, SECCE7Rv1G0509480, SECCE7Rv1G0509500, SECCE7Rv1G0509510, SECCE7Rv1G0509520, …	SETIT_003187mg, SETIT_003829mg, SETIT_023495mg, SETIT_023519mg, SETIT_031363mg, SETIT_037849mg	Zm00001eb160010, Zm00001eb210660, Zm00001eb266530, Zm00001eb302250, Zm00001eb319670
OG0000045	BRADI_5g23837v3	HORVU.MOREX.r3.2HG0099220, HORVU.MOREX.r3.6HG0588790, HORVU.MOREX.r3.UnG0754030, HORVU.MOREX.r3.UnG0754650, HORVU.MOREX.r3.UnG0755570, HORVU.MOREX.r3.UnG0756180, HORVU.MOREX.r3.UnG0760960, HORVU.MOREX.r3.UnG0762410, HORVU.MOREX.r3.UnG0766370, HORVU.MOREX.r3.UnG0770100, HORVU.MOREX.r3.UnG0770630, HORVU.MOREX.r3.UnG0774100, HORVU.MOREX.r3.UnG0774980, HORVU.MOREX.r3.UnG0776320, HORVU.MOREX.r3.UnG077…	LOC_Os03g48471, LOC_Os04g16740, LOC_Os09g08910, LOC_Os10g21240	SORBI_3004G120150	SECCE3Rv1G0169490, SECCE4Rv1G0240310, SECCE4Rv1G0258120, SECCE4Rv1G0293970, SECCE4Rv1G0294060, SECCE6Rv1G0444330, SECCEUnv1G0541670, SECCEUnv1G0542280, SECCEUnv1G0542350, SECCEUnv1G0554440, SECCEUnv1G0554940	SETIT_020734mg, SETIT_020882mg, SETIT_040270mg	Zm00001eb039180, Zm00001eb434640, Zm00001eb435450, Zm00001eb435720, Zm00001eb436190, Zm00001eb436240, Zm00001eb436300, Zm00001eb436340, Zm00001eb436480, Zm00001eb436800, Zm00001eb437040, Zm00001eb437230, Zm00001eb437490, Zm00001eb437510, Zm00001eb440810, Zm00001eb441570, Zm00001eb441850, Zm00001eb442490, Zm00001eb442780, Zm00001eb442880
OG0000046	BRADI_1g28590v3, BRADI_3g04240v3, BRADI_3g04253v3, BRADI_3g04280v3, BRADI_3g04290v3, BRADI_3g04300v3, BRADI_3g04350v3	HORVU.MOREX.r3.2HG0148300, HORVU.MOREX.r3.4HG0336300, HORVU.MOREX.r3.6HG0555530, HORVU.MOREX.r3.6HG0561150, HORVU.MOREX.r3.6HG0561570, HORVU.MOREX.r3.6HG0563460, HORVU.MOREX.r3.6HG0563730, HORVU.MOREX.r3.6HG0563740, HORVU.MOREX.r3.6HG0563800, HORVU.MOREX.r3.6HG0571330, HORVU.MOREX.r3.6HG0571370, HORVU.MOREX.r3.6HG0575920, HORVU.MOREX.r3.7HG0729940	LOC_Os02g06030, LOC_Os02g06070, LOC_Os02g06090, LOC_Os02g06180, LOC_Os02g06190, LOC_Os02g06200, LOC_Os02g06205, LOC_Os02g06240, LOC_Os02g06250, LOC_Os02g06260, LOC_Os06g47710, LOC_Os06g47760	SORBI_3004G045000, SORBI_3004G045200, SORBI_3004G045500, SORBI_3004G045700, SORBI_3004G045900, SORBI_3004G129201	SECCE6Rv1G0383000, SECCE6Rv1G0383020, SECCE6Rv1G0383030, SECCE6Rv1G0383040, SECCE6Rv1G0383060, SECCE6Rv1G0383070, SECCE6Rv1G0383090, SECCE6Rv1G0383100, SECCE6Rv1G0383210, SECCE6Rv1G0383270, SECCE6Rv1G0383280, SECCE6Rv1G0383290, SECCE6Rv1G0383300, SECCE6Rv1G0383320, SECCE7Rv1G0509050, SECCE7Rv1G0511830	SETIT_008351mg, SETIT_014859mg, SETIT_016468mg, SETIT_016488mg, SETIT_016523mg, SETIT_016526mg, SETIT_0193042mg, SETIT_019526mg, SETIT_019587mg, SETIT_019655mg, SETIT_019741mg, SETIT_019751mg, SETIT_019884mg, SETIT_019954mg, SETIT_020142mg, SETIT_020178mg, SETIT_020911mg, SETIT_020912mg	Zm00001eb011510, Zm00001eb100940
OG0000047	BRADI_1g17524v3, BRADI_1g29030v3, BRADI_1g32951v3, BRADI_1g38666v3, BRADI_1g41693v3, BRADI_1g43921v3, BRADI_1g47686v3, BRADI_1g48635v3, BRADI_1g48826v3, BRADI_1g51599v3, BRADI_1g56841v3, BRADI_1g57841v3, BRADI_1g74432v3, BRADI_2g07911v3, BRADI_2g21255v3, BRADI_2g22227v3, BRADI_2g27040v3, BRADI_2g32740v3, BRADI_2g35727v3, BRADI_2g37135v3, BRADI_2g37383v3, BRADI_2g42426v3, BRADI_2g42646v3, BRADI_2g…	HORVU.MOREX.r3.3HG0227170, HORVU.MOREX.r3.3HG0237320, HORVU.MOREX.r3.3HG0247960, HORVU.MOREX.r3.3HG0297050, HORVU.MOREX.r3.3HG0306010, HORVU.MOREX.r3.4HG0404330, HORVU.MOREX.r3.5HG0488500, HORVU.MOREX.r3.7HG0655580, HORVU.MOREX.r3.7HG0674180	LOC_Os02g40950, LOC_Os09g10380, LOC_Os10g19270, LOC_Os11g41380	SORBI_3002G052800, SORBI_3002G144666, SORBI_3005G106366	SECCE2Rv1G0085530, SECCE2Rv1G0101960, SECCE3Rv1G0191280, SECCE5Rv1G0300160, SECCE5Rv1G0376510, SECCE6Rv1G0405730, SECCE6Rv1G0439790, SECCE6Rv1G0439810, SECCE7Rv1G0514480	SETIT_005043mg, SETIT_018734mg, SETIT_029278mg	-
OG0000048	BRADI_2g61167v3, BRADI_3g40527v3, BRADI_3g40715v3, BRADI_3g40720v3, BRADI_3g40728v3, BRADI_3g40736v3, BRADI_3g40741v3, BRADI_3g40745v3, BRADI_3g40750v3, BRADI_3g40759v3, BRADI_3g40767v3, BRADI_3g40773v3, BRADI_3g40777v3, BRADI_3g40781v3, BRADI_3g40785v3, BRADI_3g41275v3, BRADI_3g41280v3, BRADI_3g41284v3, BRADI_3g41286v3, BRADI_3g41290v3	HORVU.MOREX.r3.1HG0022760, HORVU.MOREX.r3.7HG0664330, HORVU.MOREX.r3.7HG0682430	LOC_Os08g41120, LOC_Os08g41170, LOC_Os08g41180, LOC_Os08g41190, LOC_Os08g41200, LOC_Os08g41240	SORBI_3001G189400, SORBI_3007G046900, SORBI_3007G198400, SORBI_3007G198500, SORBI_3007G198600, SORBI_3007G198700, SORBI_3007G198800, SORBI_3007G198900, SORBI_3007G199000, SORBI_3007G199200, SORBI_3007G199300, SORBI_3007G199500, SORBI_3007G199550, SORBI_3007G199600, SORBI_3007G199700, SORBI_3007G199800	SECCE1Rv1G0014570, SECCE1Rv1G0014600, SECCE1Rv1G0014610, SECCE1Rv1G0014620, SECCE4Rv1G0253410, SECCE7Rv1G0515420	SETIT_013990mg, SETIT_014092mg, SETIT_014854mg, SETIT_014888mg, SETIT_014942mg, SETIT_015008mg, SETIT_015059mg, SETIT_015136mg, SETIT_015143mg, SETIT_015471mg, SETIT_015665mg, SETIT_015673mg	Zm00001eb035890, Zm00001eb035900, Zm00001eb035910, Zm00001eb035940, Zm00001eb174790, Zm00001eb174830, Zm00001eb174850, Zm00001eb202820, Zm00001eb328550
OG0000049	-	HORVU.MOREX.r3.1HG0002400, HORVU.MOREX.r3.1HG0009920, HORVU.MOREX.r3.1HG0015080, HORVU.MOREX.r3.1HG0015290, HORVU.MOREX.r3.1HG0018780, HORVU.MOREX.r3.1HG0062830, HORVU.MOREX.r3.1HG0074380, HORVU.MOREX.r3.1HG0087840, HORVU.MOREX.r3.1HG0091540, HORVU.MOREX.r3.1HG0091900, HORVU.MOREX.r3.2HG0106850, HORVU.MOREX.r3.2HG0106950, HORVU.MOREX.r3.2HG0108350, HORVU.MOREX.r3.2HG0113840, HORVU.MOREX.r3.2HG020…	-	-	-	-	-
OG0000050	-	HORVU.MOREX.r3.1HG0030700, HORVU.MOREX.r3.1HG0032860, HORVU.MOREX.r3.1HG0044390, HORVU.MOREX.r3.1HG0046090, HORVU.MOREX.r3.1HG0064850, HORVU.MOREX.r3.1HG0068250, HORVU.MOREX.r3.1HG0086980, HORVU.MOREX.r3.2HG0095820, HORVU.MOREX.r3.2HG0095840, HORVU.MOREX.r3.2HG0095850, HORVU.MOREX.r3.2HG0123070, HORVU.MOREX.r3.2HG0125190, HORVU.MOREX.r3.2HG0129710, HORVU.MOREX.r3.2HG0133160, HORVU.MOREX.r3.2HG013…	LOC_Os08g10760	SORBI_3001G108300	-	SETIT_027746mg	Zm00001eb089210, Zm00001eb090030, Zm00001eb132710, Zm00001eb176240, Zm00001eb308370, Zm00001eb341210, Zm00001eb342570, Zm00001eb380970, Zm00001eb417210
OG0000051	-	HORVU.MOREX.r3.1HG0008150, HORVU.MOREX.r3.1HG0009470, HORVU.MOREX.r3.1HG0010350, HORVU.MOREX.r3.1HG0011220, HORVU.MOREX.r3.1HG0014540, HORVU.MOREX.r3.1HG0015530, HORVU.MOREX.r3.1HG0020790, HORVU.MOREX.r3.1HG0087300, HORVU.MOREX.r3.1HG0088020, HORVU.MOREX.r3.1HG0092580, HORVU.MOREX.r3.2HG0098020, HORVU.MOREX.r3.2HG0098540, HORVU.MOREX.r3.2HG0100200, HORVU.MOREX.r3.2HG0101770, HORVU.MOREX.r3.2HG010…	-	-	-	-	-
OG0000052	-	HORVU.MOREX.r3.1HG0012440, HORVU.MOREX.r3.1HG0018770, HORVU.MOREX.r3.1HG0025150, HORVU.MOREX.r3.1HG0031900, HORVU.MOREX.r3.1HG0034950, HORVU.MOREX.r3.1HG0043990, HORVU.MOREX.r3.1HG0048820, HORVU.MOREX.r3.1HG0061900, HORVU.MOREX.r3.1HG0064860, HORVU.MOREX.r3.1HG0074470, HORVU.MOREX.r3.1HG0089800, HORVU.MOREX.r3.2HG0114480, HORVU.MOREX.r3.2HG0117060, HORVU.MOREX.r3.2HG0131160, HORVU.MOREX.r3.2HG013…	-	-	-	-	-
OG0000053	-	-	-	-	-	-	Zm00001eb008190, Zm00001eb014940, Zm00001eb019810, Zm00001eb022460, Zm00001eb023000, Zm00001eb041020, Zm00001eb056040, Zm00001eb056230, Zm00001eb059000, Zm00001eb060870, Zm00001eb060920, Zm00001eb072620, Zm00001eb105700, Zm00001eb124460, Zm00001eb126010, Zm00001eb126020, Zm00001eb128950, Zm00001eb129070, Zm00001eb130460, Zm00001eb137160, Zm00001eb141150, Zm00001eb142280, Zm00001eb143940, Zm00001e…
OG0000054	BRADI_1g15470v3, BRADI_1g64232v3, BRADI_1g70120v3, BRADI_1g70150v3, BRADI_1g70320v3, BRADI_1g70325v3, BRADI_1g70950v3, BRADI_1g71140v3, BRADI_1g71150v3, BRADI_3g50960v3	HORVU.MOREX.r3.4HG0397630, HORVU.MOREX.r3.4HG0398120, HORVU.MOREX.r3.4HG0398490, HORVU.MOREX.r3.4HG0398620, HORVU.MOREX.r3.4HG0398660, HORVU.MOREX.r3.4HG0398730, HORVU.MOREX.r3.4HG0398740, HORVU.MOREX.r3.4HG0398750, HORVU.MOREX.r3.4HG0398760	LOC_Os06g47880	SORBI_3001G060600, SORBI_3001G060800, SORBI_3001G142400, SORBI_3001G145100, SORBI_3001G152600	SECCE4Rv1G0224730, SECCE7Rv1G0470730, SECCE7Rv1G0470910, SECCE7Rv1G0470930, SECCE7Rv1G0470940, SECCE7Rv1G0470950, SECCE7Rv1G0470960, SECCE7Rv1G0470970, SECCE7Rv1G0471160, SECCE7Rv1G0471170, SECCE7Rv1G0471200, SECCE7Rv1G0471210	SETIT_003874mg, SETIT_019100mg, SETIT_020162mg, SETIT_020165mg, SETIT_024131mg, SETIT_025039mg, SETIT_025300mg, SETIT_038626mg, SETIT_038645mg, SETIT_038908mg, SETIT_039172mg, SETIT_039196mg, SETIT_039243mg, SETIT_039526mg	Zm00001eb052350, Zm00001eb052360, Zm00001eb052370, Zm00001eb052380, Zm00001eb052390, Zm00001eb052400, Zm00001eb052410, Zm00001eb052420, Zm00001eb052430, Zm00001eb213130, Zm00001eb217660, Zm00001eb217670, Zm00001eb217680, Zm00001eb217690, Zm00001eb217700, Zm00001eb217710, Zm00001eb217720, Zm00001eb217730
OG0000055	BRADI_4g36974v3, BRADI_4g36977v3, BRADI_4g36990v3, BRADI_4g37000v3	HORVU.MOREX.r3.5HG0502100, HORVU.MOREX.r3.5HG0502120, HORVU.MOREX.r3.5HG0502430, HORVU.MOREX.r3.5HG0502440, HORVU.MOREX.r3.5HG0502510, HORVU.MOREX.r3.5HG0502530	LOC_Os09g37394, LOC_Os09g37400, LOC_Os09g37410, LOC_Os09g37430, LOC_Os09g37440, LOC_Os09g37470, LOC_Os09g37480, LOC_Os09g37500	SORBI_3001G184400, SORBI_3001G184500, SORBI_3001G184800, SORBI_3002G284701, SORBI_3002G284901, SORBI_3002G285101, SORBI_3002G285300, SORBI_3002G285450, SORBI_3002G285525, SORBI_3002G285600, SORBI_3002G285800, SORBI_3002G285950, SORBI_3009G192933, SORBI_3009G193066	SECCE5Rv1G0345130, SECCE5Rv1G0345170, SECCE5Rv1G0345560, SECCE5Rv1G0345570, SECCE5Rv1G0346120, SECCE5Rv1G0346190, SECCE5Rv1G0346200, SECCE5Rv1G0346220, SECCE5Rv1G0346240, SECCE5Rv1G0346340, SECCE5Rv1G0346360, SECCE7Rv1G0520620	SETIT_031310mg, SETIT_031398mg, SETIT_031400mg, SETIT_031411mg, SETIT_031412mg, SETIT_031413mg, SETIT_031416mg, SETIT_031436mg, SETIT_031437mg, SETIT_031462mg, SETIT_031897mg, SETIT_032097mg, SETIT_032098mg, SETIT_032211mg, SETIT_032961mg, SETIT_033136mg	Zm00001eb104090, Zm00001eb104120, Zm00001eb104130, Zm00001eb104150, Zm00001eb104160, Zm00001eb104170, Zm00001eb104190, Zm00001eb321100, Zm00001eb321110
OG0000056	BRADI_2g22571v3	-	LOC_Os02g19030, LOC_Os02g29610, LOC_Os03g42960, LOC_Os04g22950, LOC_Os06g20250, LOC_Os09g10520, LOC_Os09g10550, LOC_Os09g23240, LOC_Os09g23260	SORBI_3002G229500, SORBI_3003G174500, SORBI_3003G174601, SORBI_3010G102366	-	SETIT_004433mg, SETIT_011820mg, SETIT_015187mg, SETIT_019079mg, SETIT_025108mg, SETIT_028339mg, SETIT_032368mg	Zm00001eb007160, Zm00001eb021580, Zm00001eb024520, Zm00001eb043210, Zm00001eb065290, Zm00001eb073700, Zm00001eb084210, Zm00001eb096200, Zm00001eb101610, Zm00001eb101620, Zm00001eb103270, Zm00001eb158440, Zm00001eb159240, Zm00001eb178860, Zm00001eb185320, Zm00001eb186030, Zm00001eb198340, Zm00001eb203740, Zm00001eb207180, Zm00001eb220260, Zm00001eb223790, Zm00001eb225400, Zm00001eb228390, Zm00001e…
OG0000057	BRADI_2g43220v3, BRADI_4g00350v3, BRADI_4g08370v3, BRADI_5g25260v3	HORVU.MOREX.r3.4HG0405270, HORVU.MOREX.r3.4HG0414540, HORVU.MOREX.r3.4HG0414550, HORVU.MOREX.r3.4HG0414560, HORVU.MOREX.r3.4HG0414590, HORVU.MOREX.r3.4HG0414830, HORVU.MOREX.r3.5HG0419910	LOC_Os04g25150, LOC_Os04g25160, LOC_Os04g25190, LOC_Os04g26190, LOC_Os04g26220, LOC_Os04g26230, LOC_Os06g44470, LOC_Os06g45150, LOC_Os06g45160, LOC_Os06g45180, LOC_Os06g45190, LOC_Os06g45200, LOC_Os06g45210, LOC_Os06g45230, LOC_Os06g45290	SORBI_3001G332000, SORBI_3005G220400, SORBI_3005G220500, SORBI_3005G220560, SORBI_3008G027800, SORBI_3008G027900, SORBI_3008G028000, SORBI_3008G028100, SORBI_3008G028200, SORBI_3008G028300	SECCE5Rv1G0372320, SECCE5Rv1G0372330, SECCE5Rv1G0372350, SECCE5Rv1G0372360, SECCE5Rv1G0372380, SECCE5Rv1G0372450, SECCE7Rv1G0464260, SECCEUnv1G0548600, SECCEUnv1G0548610, SECCEUnv1G0548620, SECCEUnv1G0548640	SETIT_014674mg, SETIT_014675mg, SETIT_014676mg, SETIT_015303mg, SETIT_015354mg, SETIT_015532mg, SETIT_031915mg	Zm00001eb163820, Zm00001eb175290, Zm00001eb175310, Zm00001eb175320, Zm00001eb175330, Zm00001eb175340, Zm00001eb175360, Zm00001eb175370, Zm00001eb292160, Zm00001eb292170, Zm00001eb292180, Zm00001eb292190, Zm00001eb292210, Zm00001eb375630
OG0000058	BRADI_1g57985v3	HORVU.MOREX.r3.1HG0029300, HORVU.MOREX.r3.1HG0063080, HORVU.MOREX.r3.2HG0122020, HORVU.MOREX.r3.2HG0169820, HORVU.MOREX.r3.2HG0169830, HORVU.MOREX.r3.3HG0270670, HORVU.MOREX.r3.3HG0282820, HORVU.MOREX.r3.3HG0284970, HORVU.MOREX.r3.3HG0307510, HORVU.MOREX.r3.4HG0339240, HORVU.MOREX.r3.5HG0506260, HORVU.MOREX.r3.5HG0525350, HORVU.MOREX.r3.6HG0592100, HORVU.MOREX.r3.6HG0624670, HORVU.MOREX.r3.7HG068…	LOC_Os01g14190, LOC_Os01g19210, LOC_Os01g23410, LOC_Os01g27030, LOC_Os01g33410, LOC_Os01g50340, LOC_Os01g60100, LOC_Os02g08340, LOC_Os02g10280, LOC_Os02g14250, LOC_Os02g25950, LOC_Os02g32170, LOC_Os03g14600, LOC_Os03g31110, LOC_Os03g36550, LOC_Os03g60730, LOC_Os04g03000, LOC_Os05g01190, LOC_Os05g50640, LOC_Os05g51300, LOC_Os06g10740, LOC_Os06g18860, LOC_Os06g24530, LOC_Os06g40240, LOC_Os07g28760,…	SORBI_3004G140501	SECCE2Rv1G0117370, SECCE2Rv1G0125400, SECCE2Rv1G0130580, SECCE3Rv1G0150410, SECCE3Rv1G0185380, SECCE3Rv1G0195820, SECCE3Rv1G0197540, SECCE3Rv1G0200270, SECCE4Rv1G0252920	SETIT_000401mg, SETIT_000460mg, SETIT_005177mg, SETIT_012250mg, SETIT_015526mg, SETIT_034159mg, SETIT_039438mg	-
OG0000059	BRADI_4g14620v3, BRADI_4g14640v3	HORVU.MOREX.r3.4HG0412780, HORVU.MOREX.r3.5HG0491080, HORVU.MOREX.r3.5HG0491090, HORVU.MOREX.r3.5HG0491100, HORVU.MOREX.r3.5HG0491110, HORVU.MOREX.r3.5HG0491120	LOC_Os07g02690, LOC_Os07g02700, LOC_Os07g02850, LOC_Os07g02870, LOC_Os07g02880, LOC_Os07g02900, LOC_Os07g02920, LOC_Os07g02940, LOC_Os11g38210, LOC_Os11g38220, LOC_Os11g38240	SORBI_3002G012300, SORBI_3002G012500, SORBI_3002G012700, SORBI_3002G013000, SORBI_3002G088900, SORBI_3002G089100, SORBI_3006G054900, SORBI_3006G246600, SORBI_3010G117100, SORBI_3010G117200, SORBI_3010G117300, SORBI_3010G117400, SORBI_3010G117500, SORBI_3010G117600, SORBI_3010G117700, SORBI_3010G117800	SECCE5Rv1G0334560, SECCE5Rv1G0334570, SECCE5Rv1G0334580, SECCE5Rv1G0334590, SECCE5Rv1G0334600, SECCE5Rv1G0334610, SECCE5Rv1G0334620, SECCE5Rv1G0334630, SECCE5Rv1G0334640, SECCE5Rv1G0370470, SECCEUnv1G0568470	SETIT_018632mg, SETIT_020917mg, SETIT_020919mg, SETIT_020920mg, SETIT_031471mg, SETIT_031921mg, SETIT_031980mg, SETIT_032184mg, SETIT_032198mg, SETIT_032380mg, SETIT_032404mg, SETIT_032856mg, SETIT_032873mg, SETIT_039003mg	Zm00001eb067840, Zm00001eb067850, Zm00001eb067860, Zm00001eb067870, Zm00001eb067880, Zm00001eb298810, Zm00001eb298820
OG0000060	BRADI_1g37830v3, BRADI_4g15080v3, BRADI_4g28964v3	-	LOC_Os07g02970, LOC_Os07g02980, LOC_Os07g02990, LOC_Os07g03015, LOC_Os07g03020, LOC_Os07g03030, LOC_Os07g03040, LOC_Os07g03050, LOC_Os07g03060, LOC_Os12g29820	SORBI_3001G330925, SORBI_3001G331000, SORBI_3002G017201, SORBI_3002G017300, SORBI_3002G017400, SORBI_3002G017500, SORBI_3002G017600, SORBI_3002G017700, SORBI_3002G097400, SORBI_3002G097500, SORBI_3002G097700, SORBI_3002G097900, SORBI_3002G098200, SORBI_3002G098400, SORBI_3002G098450, SORBI_3002G099500, SORBI_3002G100100, SORBI_3002G100200, SORBI_3006G009600, SORBI_3008G126800	SECCE2Rv1G0083670, SECCE2Rv1G0083680	SETIT_013565mg, SETIT_021919mg, SETIT_026231mg, SETIT_027930mg, SETIT_028105mg, SETIT_028146mg, SETIT_029256mg, SETIT_029501mg, SETIT_029566mg, SETIT_029647mg, SETIT_031883mg, SETIT_032180mg, SETIT_032187mg, SETIT_032275mg, SETIT_032316mg, SETIT_032410mg, SETIT_032501mg, SETIT_032586mg, SETIT_033017mg, SETIT_033018mg, SETIT_033212mg, SETIT_035195mg, SETIT_035273mg, SETIT_038739mg	Zm00001eb020530, Zm00001eb117940, Zm00001eb220680, Zm00001eb262970, Zm00001eb299090, Zm00001eb299100, Zm00001eb305290, Zm00001eb393430
OG0000061	BRADI_1g43833v3, BRADI_1g77016v3, BRADI_2g08435v3, BRADI_2g08702v3, BRADI_2g42923v3, BRADI_3g18825v3, BRADI_3g58111v3, BRADI_4g42035v3, BRADI_4g42245v3, BRADI_5g08877v3, BRADI_5g09165v3	HORVU.MOREX.r3.1HG0027880, HORVU.MOREX.r3.1HG0042400, HORVU.MOREX.r3.1HG0045800, HORVU.MOREX.r3.1HG0046810, HORVU.MOREX.r3.1HG0052910, HORVU.MOREX.r3.1HG0053080, HORVU.MOREX.r3.1HG0061440, HORVU.MOREX.r3.1HG0086690, HORVU.MOREX.r3.2HG0100140, HORVU.MOREX.r3.2HG0126210, HORVU.MOREX.r3.2HG0136040, HORVU.MOREX.r3.2HG0136370, HORVU.MOREX.r3.2HG0159020, HORVU.MOREX.r3.2HG0172820, HORVU.MOREX.r3.2HG017…	-	-	SECCE2Rv1G0096230, SECCE2Rv1G0119100, SECCE4Rv1G0274480, SECCE7Rv1G0485210, SECCE7Rv1G0496800	-	-
OG0000062	BRADI_1g12306v3, BRADI_2g04240v3, BRADI_2g04247v3, BRADI_2g04257v3, BRADI_4g22715v3, BRADI_4g40750v3, BRADI_4g40770v3	HORVU.MOREX.r3.1HG0023770, HORVU.MOREX.r3.1HG0023920, HORVU.MOREX.r3.1HG0026350, HORVU.MOREX.r3.1HG0069150, HORVU.MOREX.r3.1HG0078920, HORVU.MOREX.r3.2HG0209110, HORVU.MOREX.r3.2HG0209140, HORVU.MOREX.r3.6HG0556600, HORVU.MOREX.r3.7HG0647150, HORVU.MOREX.r3.7HG0647220, HORVU.MOREX.r3.7HG0647240, HORVU.MOREX.r3.7HG0647260, HORVU.MOREX.r3.7HG0647270, HORVU.MOREX.r3.7HG0647280, HORVU.MOREX.r3.7HG065…	LOC_Os02g17230, LOC_Os11g10140, LOC_Os11g10170, LOC_Os12g08780	SORBI_3005G104600, SORBI_3005G104700, SORBI_3008G064100	SECCE2Rv1G0137950, SECCE2Rv1G0137960, SECCE2Rv1G0137990, SECCE2Rv1G0138000, SECCE2Rv1G0138010, SECCE2Rv1G0138040, SECCE2Rv1G0138100, SECCE2Rv1G0138110, SECCE2Rv1G0138120, SECCE2Rv1G0138160, SECCE2Rv1G0138170, SECCE2Rv1G0138190, SECCE4Rv1G0270410, SECCE4Rv1G0270430, SECCE4Rv1G0270440, SECCE4Rv1G0270490, SECCE4Rv1G0270520, SECCE4Rv1G0270530, SECCE4Rv1G0270590, SECCE4Rv1G0270600, SECCE4Rv1G0270640, …	SETIT_012794mg, SETIT_027428mg, SETIT_027772mg, SETIT_027785mg, SETIT_027997mg	Zm00001eb168680, Zm00001eb168690, Zm00001eb168700, Zm00001eb168710, Zm00001eb409250
OG0000063	BRADI_2g38982v3, BRADI_2g38987v3, BRADI_2g39067v3, BRADI_2g39074v3, BRADI_2g39091v3, BRADI_2g39097v3, BRADI_2g60418v3, BRADI_2g60430v3, BRADI_2g60434v3, BRADI_3g03465v3, BRADI_3g60981v3, BRADI_4g01687v3, BRADI_4g12809v3	HORVU.MOREX.r3.3HG0318230, HORVU.MOREX.r3.3HG0318420, HORVU.MOREX.r3.3HG0318450, HORVU.MOREX.r3.6HG0567780, HORVU.MOREX.r3.7HG0652830, HORVU.MOREX.r3.7HG0652840, HORVU.MOREX.r3.7HG0652850, HORVU.MOREX.r3.7HG0652860, HORVU.MOREX.r3.7HG0652870, HORVU.MOREX.r3.7HG0652880, HORVU.MOREX.r3.7HG0652890, HORVU.MOREX.r3.7HG0652900, HORVU.MOREX.r3.7HG0652910, HORVU.MOREX.r3.7HG0652930, HORVU.MOREX.r3.7HG065…	LOC_Os01g41890, LOC_Os10g03570, LOC_Os11g43700, LOC_Os11g46140	SORBI_3008G172900	SECCE1Rv1G0002920, SECCE1Rv1G0004060, SECCE4Rv1G0263320, SECCE4Rv1G0263330, SECCE4Rv1G0263390, SECCE4Rv1G0263400, SECCE4Rv1G0263410, SECCE4Rv1G0263420, SECCE4Rv1G0263430, SECCE4Rv1G0263440, SECCE4Rv1G0263500, SECCE4Rv1G0263540, SECCE4Rv1G0263550, SECCE4Rv1G0263560, SECCE4Rv1G0263580, SECCE4Rv1G0263630, SECCE4Rv1G0263670, SECCE4Rv1G0263720, SECCE4Rv1G0263730, SECCE4Rv1G0263790, SECCE4Rv1G0265560, …	SETIT_000215mg	-
OG0000064	BRADI_2g38850v3, BRADI_3g11500v3, BRADI_3g45577v3, BRADI_4g15380v3, BRADI_4g16200v3, BRADI_5g03430v3	HORVU.MOREX.r3.2HG0110660, HORVU.MOREX.r3.2HG0208740, HORVU.MOREX.r3.2HG0208780, HORVU.MOREX.r3.3HG0228770, HORVU.MOREX.r3.3HG0228800, HORVU.MOREX.r3.3HG0308800, HORVU.MOREX.r3.6HG0551300, HORVU.MOREX.r3.7HG0657610, HORVU.MOREX.r3.7HG0657620	LOC_Os03g51090, LOC_Os11g36610, LOC_Os11g36830, LOC_Os11g37010, LOC_Os11g37060, LOC_Os11g37300, LOC_Os11g37390, LOC_Os11g38500	SORBI_3001G523400, SORBI_3006G225100, SORBI_3010G242600	SECCE1Rv1G0045290, SECCE2Rv1G0071360, SECCE2Rv1G0084250, SECCE2Rv1G0126780, SECCE2Rv1G0134060, SECCE2Rv1G0134070, SECCE2Rv1G0134080, SECCE2Rv1G0134140, SECCE3Rv1G0152830, SECCE3Rv1G0152850, SECCE3Rv1G0152880, SECCE3Rv1G0152910, SECCE3Rv1G0164020, SECCE4Rv1G0257700, SECCE4Rv1G0257730, SECCE6Rv1G0409710, SECCE6Rv1G0409720, SECCE7Rv1G0523040, SECCE7Rv1G0523070, SECCE7Rv1G0523120	SETIT_020918mg, SETIT_024616mg, SETIT_027637mg, SETIT_032153mg, SETIT_033344mg	Zm00001eb049400, Zm00001eb049420, Zm00001eb049440, Zm00001eb049480, Zm00001eb049520, Zm00001eb049550, Zm00001eb069540, Zm00001eb069560, Zm00001eb069750, Zm00001eb069820, Zm00001eb069880, Zm00001eb069960, Zm00001eb070030, Zm00001eb070040, Zm00001eb247770
OG0000065	BRADI_1g78240v3, BRADI_1g78250v3, BRADI_2g05763v3, BRADI_3g33060v3, BRADI_3g50900v3, BRADI_3g55675v3	HORVU.MOREX.r3.1HG0056150, HORVU.MOREX.r3.1HG0056420, HORVU.MOREX.r3.4HG0415490, HORVU.MOREX.r3.4HG0415510, HORVU.MOREX.r3.4HG0415570, HORVU.MOREX.r3.7HG0727250	LOC_Os02g44310, LOC_Os02g44320, LOC_Os03g01320, LOC_Os04g46810, LOC_Os04g46820, LOC_Os04g46830, LOC_Os06g01580, LOC_Os10g40510, LOC_Os10g40520, LOC_Os10g40530, LOC_Os10g40614	SORBI_3001G304100, SORBI_3001G541300, SORBI_3001G542000, SORBI_3004G291500, SORBI_3004G292001, SORBI_3004G292100, SORBI_3004G292200, SORBI_3004G292250, SORBI_3004G292300, SORBI_3004G292400, SORBI_3004G292500, SORBI_3004G292600, SORBI_3004G292700, SORBI_3004G292800, SORBI_3004G292900, SORBI_3006G172500, SORBI_3006G172550, SORBI_3006G172601, SORBI_3010G003600	SECCE1Rv1G0031810, SECCE1Rv1G0031950, SECCE2Rv1G0116870, SECCE5Rv1G0373060, SECCE5Rv1G0373070, SECCE5Rv1G0373080, SECCE5Rv1G0373250	SETIT_008632mg, SETIT_011309mg, SETIT_012294mg, SETIT_012312mg, SETIT_019224mg	Zm00001eb000440, Zm00001eb000450, Zm00001eb023070, Zm00001eb186720, Zm00001eb249760, Zm00001eb249800, Zm00001eb268600, Zm00001eb391610, Zm00001eb429530, Zm00001eb429540, Zm00001eb429560
OG0000066	BRADI_1g27930v3, BRADI_1g31900v3, BRADI_1g31910v3, BRADI_1g31920v3, BRADI_1g31930v3, BRADI_1g31940v3, BRADI_1g31950v3, BRADI_1g31960v3, BRADI_1g31980v3, BRADI_2g15400v3, BRADI_3g44271v3, BRADI_3g44280v3	HORVU.MOREX.r3.1HG0016660, HORVU.MOREX.r3.7HG0655180	LOC_Os05g04750, LOC_Os05g04770, LOC_Os05g07950, LOC_Os05g07960, LOC_Os05g08000, LOC_Os05g08010, LOC_Os05g08440, LOC_Os05g08450, LOC_Os05g08460, LOC_Os07g35050, LOC_Os07g35060, LOC_Os07g35070, LOC_Os07g35110, LOC_Os07g35130	SORBI_3001G191100, SORBI_3001G323900, SORBI_3001G324000, SORBI_3001G326500, SORBI_3001G327000, SORBI_3001G327100, SORBI_3002G032400, SORBI_3008G104300	SECCE1Rv1G0011390, SECCE1Rv1G0053020, SECCE1Rv1G0053030, SECCE2Rv1G0073760, SECCE2Rv1G0073770, SECCE2Rv1G0073780, SECCE3Rv1G0210980, SECCE4Rv1G0215240, SECCE4Rv1G0261200, SECCE4Rv1G0261220, SECCE4Rv1G0261240, SECCE4Rv1G0261260, SECCE7Rv1G0514770, SECCE7Rv1G0516870, SECCE7Rv1G0517020, SECCE7Rv1G0523970	SETIT_003266mg, SETIT_010351mg, SETIT_010370mg, SETIT_024136mg, SETIT_025329mg, SETIT_038605mg, SETIT_038619mg, SETIT_038946mg, SETIT_038997mg, SETIT_039300mg, SETIT_039492mg, SETIT_039718mg, SETIT_040246mg	-
OG0000067	-	HORVU.MOREX.r3.1HG0010620, HORVU.MOREX.r3.1HG0019040, HORVU.MOREX.r3.1HG0024930, HORVU.MOREX.r3.1HG0047620, HORVU.MOREX.r3.1HG0075200, HORVU.MOREX.r3.1HG0080580, HORVU.MOREX.r3.1HG0090870, HORVU.MOREX.r3.1HG0090890, HORVU.MOREX.r3.2HG0107130, HORVU.MOREX.r3.2HG0112460, HORVU.MOREX.r3.2HG0120510, HORVU.MOREX.r3.2HG0124570, HORVU.MOREX.r3.2HG0134200, HORVU.MOREX.r3.2HG0165400, HORVU.MOREX.r3.2HG016…	LOC_Os02g44350, LOC_Os03g31026, LOC_Os06g09490, LOC_Os06g22500, LOC_Os09g01375, LOC_Os09g01390, LOC_Os09g04980	-	-	SETIT_008409mg, SETIT_019924mg, SETIT_024900mg, SETIT_032488mg, SETIT_039619mg	-
OG0000068	-	-	LOC_Os01g06200, LOC_Os01g09610, LOC_Os01g19660, LOC_Os01g36140, LOC_Os01g38300, LOC_Os03g03240, LOC_Os03g29660, LOC_Os03g36470, LOC_Os03g56560, LOC_Os04g06600, LOC_Os04g16540, LOC_Os04g21380, LOC_Os04g24080, LOC_Os04g28900, LOC_Os04g53270, LOC_Os05g15980, LOC_Os05g18910, LOC_Os06g29750, LOC_Os06g33260, LOC_Os06g35380, LOC_Os06g37730, LOC_Os06g40280, LOC_Os06g50260, LOC_Os07g07830, LOC_Os07g20690,…	SORBI_3001G261525, SORBI_3008G092866, SORBI_3008G096050, SORBI_3010G026100, SORBI_3010G139550	SECCE1Rv1G0017120	-	-
OG0000069	BRADI_1g02273v3, BRADI_1g10750v3, BRADI_1g15474v3, BRADI_1g22431v3, BRADI_1g26654v3, BRADI_1g29812v3, BRADI_1g31406v3, BRADI_1g35322v3, BRADI_1g46212v3, BRADI_1g51281v3, BRADI_2g05890v3, BRADI_2g18370v3, BRADI_2g18396v3, BRADI_2g21473v3, BRADI_2g23413v3, BRADI_2g31180v3, BRADI_2g52815v3, BRADI_2g55935v3, BRADI_3g20603v3, BRADI_3g25895v3, BRADI_3g29467v3, BRADI_3g35045v3, BRADI_4g09552v3, BRADI_4g…	HORVU.MOREX.r3.1HG0037890, HORVU.MOREX.r3.1HG0051850, HORVU.MOREX.r3.1HG0056220, HORVU.MOREX.r3.1HG0070400, HORVU.MOREX.r3.2HG0109900, HORVU.MOREX.r3.3HG0310170, HORVU.MOREX.r3.4HG0340520, HORVU.MOREX.r3.5HG0425980, HORVU.MOREX.r3.5HG0512090, HORVU.MOREX.r3.7HG0724210	LOC_Os06g13740, LOC_Os06g13900, LOC_Os07g18290, LOC_Os09g01780, LOC_Os09g07200, LOC_Os12g24810	SORBI_3002G112850, SORBI_3003G176700, SORBI_3003G198000, SORBI_3003G198032, SORBI_3003G198064, SORBI_3004G029651, SORBI_3006G031701, SORBI_3007G069750, SORBI_3008G059632, SORBI_3008G088848	SECCE7Rv1G0471350	SETIT_004063mg, SETIT_004633mg, SETIT_008564mg, SETIT_008721mg, SETIT_039402mg	-
OG0000070	BRADI_1g43271v3, BRADI_1g43300v3, BRADI_1g44600v3, BRADI_3g16060v3, BRADI_3g16070v3, BRADI_3g16080v3, BRADI_4g04340v3, BRADI_4g10350v3	HORVU.MOREX.r3.2HG0100820, HORVU.MOREX.r3.2HG0114970, HORVU.MOREX.r3.6HG0625280, HORVU.MOREX.r3.6HG0625300, HORVU.MOREX.r3.7HG0673280, HORVU.MOREX.r3.7HG0673300, HORVU.MOREX.r3.7HG0673330, HORVU.MOREX.r3.7HG0673370	LOC_Os06g18960, LOC_Os06g18990, LOC_Os06g19010, LOC_Os06g19110, LOC_Os06g19260, LOC_Os11g11350, LOC_Os11g45580	SORBI_3001G418400, SORBI_3002G149200, SORBI_3003G356300, SORBI_3005G038200, SORBI_3005G038300, SORBI_3005G196500	SECCE4Rv1G0247940, SECCE4Rv1G0247950, SECCE4Rv1G0247960, SECCE4Rv1G0247970, SECCE4Rv1G0247980, SECCE4Rv1G0247990, SECCE4Rv1G0248000, SECCE4Rv1G0278960, SECCE6Rv1G0416070, SECCE6Rv1G0417740, SECCE6Rv1G0417790, SECCE6Rv1G0417810, SECCE6Rv1G0417830, SECCE6Rv1G0417850, SECCE6Rv1G0417890, SECCE6Rv1G0417900, SECCE6Rv1G0427510, SECCE7Rv1G0522150, SECCE7Rv1G0523850, SECCE7Rv1G0526020	SETIT_005849mg, SETIT_008194mg, SETIT_013249mg, SETIT_021104mg, SETIT_021151mg, SETIT_024992mg, SETIT_025991mg, SETIT_027366mg, SETIT_027866mg, SETIT_029117mg	Zm00001eb012560, Zm00001eb166220, Zm00001eb367720, Zm00001eb380900, Zm00001eb381380
OG0000071	BRADI_1g19411v3, BRADI_1g32031v3, BRADI_2g36866v3, BRADI_2g36871v3, BRADI_2g36920v3, BRADI_3g00471v3, BRADI_4g05271v3, BRADI_4g05277v3, BRADI_4g05280v3, BRADI_4g05291v3, BRADI_4g10418v3, BRADI_4g23321v3	HORVU.MOREX.r3.2HG0118250, HORVU.MOREX.r3.2HG0118310, HORVU.MOREX.r3.2HG0118450, HORVU.MOREX.r3.5HG0424740	LOC_Os01g33910, LOC_Os01g34000, LOC_Os05g04900, LOC_Os05g14900, LOC_Os05g14960, LOC_Os07g45910, LOC_Os11g09100, LOC_Os11g11640, LOC_Os11g30770, LOC_Os12g16080, LOC_Os12g18660, LOC_Os12g18690, LOC_Os12g18729, LOC_Os12g26390, LOC_Os12g26410, LOC_Os12g36270, LOC_Os12g36310, LOC_Os12g36340, LOC_Os12g36350, LOC_Os12g36420, LOC_Os12g36440, LOC_Os12g36490, LOC_Os12g36590	SORBI_3008G123700, SORBI_3008G123900, SORBI_3008G139000	SECCE1Rv1G0012400, SECCE1Rv1G0049000, SECCE1Rv1G0063050	SETIT_012116mg, SETIT_015590mg, SETIT_020712mg, SETIT_020714mg, SETIT_023747mg, SETIT_024676mg, SETIT_027009mg, SETIT_027680mg, SETIT_027837mg, SETIT_028229mg, SETIT_031893mg, SETIT_032344mg, SETIT_032790mg, SETIT_032864mg, SETIT_033338mg	Zm00001eb029400, Zm00001eb032460, Zm00001eb089280, Zm00001eb360450
OG0000072	-	HORVU.MOREX.r3.2HG0175850, HORVU.MOREX.r3.2HG0181350, HORVU.MOREX.r3.2HG0181940, HORVU.MOREX.r3.7HG0653150	LOC_Os01g13820, LOC_Os01g23900, LOC_Os01g28244, LOC_Os01g29340, LOC_Os01g60480, LOC_Os02g14580, LOC_Os02g19720, LOC_Os02g27720, LOC_Os02g32230, LOC_Os02g35820, LOC_Os02g42180, LOC_Os02g48260, LOC_Os03g05340, LOC_Os03g10000, LOC_Os03g13350, LOC_Os04g16950, LOC_Os04g21580, LOC_Os04g22500, LOC_Os04g25780, LOC_Os04g48240, LOC_Os05g05880, LOC_Os05g06610, LOC_Os05g31070, LOC_Os05g45160, LOC_Os06g05230,…	-	SECCE5Rv1G0318270	SETIT_032672mg	-
OG0000073	-	-	-	SORBI_3001G062250, SORBI_3001G261472, SORBI_3001G261517, SORBI_3001G261565, SORBI_3001G261589, SORBI_3001G262601, SORBI_3001G262950, SORBI_3001G275450, SORBI_3001G300033, SORBI_3001G311050, SORBI_3001G352966, SORBI_3002G158150, SORBI_3002G203401, SORBI_3003G162633, SORBI_3003G165551, SORBI_3003G166625, SORBI_3003G175633, SORBI_3003G175666, SORBI_3003G176650, SORBI_3004G115750, SORBI_3004G130916, …	-	-	-
OG0000074	BRADI_0014s00100v3, BRADI_2g03012v3, BRADI_2g03020v3, BRADI_2g03061v3, BRADI_4g10017v3, BRADI_4g10030v3, BRADI_4g10040v3, BRADI_4g10045v3, BRADI_4g10051v3, BRADI_4g10055v3, BRADI_4g10060v3, BRADI_4g10141v3, BRADI_4g10147v3, BRADI_4g10153v3, BRADI_4g10171v3, BRADI_4g10180v3, BRADI_4g10190v3, BRADI_4g10197v3, BRADI_4g10207v3, BRADI_4g10220v3	HORVU.MOREX.r3.3HG0229690, HORVU.MOREX.r3.3HG0229820, HORVU.MOREX.r3.3HG0229840, HORVU.MOREX.r3.3HG0229870, HORVU.MOREX.r3.3HG0229980, HORVU.MOREX.r3.3HG0230030, HORVU.MOREX.r3.3HG0230060	LOC_Os08g15880, LOC_Os11g40780, LOC_Os11g44960, LOC_Os11g44970, LOC_Os11g44990, LOC_Os11g45050, LOC_Os11g45060, LOC_Os11g45090, LOC_Os11g45160, LOC_Os11g45180, LOC_Os11g45190	SORBI_3001G272800, SORBI_3005G212500, SORBI_3005G212600	SECCE3Rv1G0154670, SECCE3Rv1G0154690, SECCE3Rv1G0154700, SECCE3Rv1G0154730, SECCE3Rv1G0154750, SECCE3Rv1G0154800, SECCE3Rv1G0154810, SECCE3Rv1G0154840, SECCE3Rv1G0154870, SECCE3Rv1G0154900, SECCE3Rv1G0154920, SECCE3Rv1G0154930, SECCE3Rv1G0154950, SECCE3Rv1G0155340, SECCEUnv1G0561600	SETIT_024100mg, SETIT_025883mg, SETIT_027454mg, SETIT_027537mg, SETIT_028240mg, SETIT_028338mg, SETIT_028374mg	-
OG0000075	BRADI_1g02580v3, BRADI_1g10630v3, BRADI_2g24070v3, BRADI_2g39590v3, BRADI_2g56000v3, BRADI_3g30710v3, BRADI_4g00260v3, BRADI_4g41850v3	HORVU.MOREX.r3.1HG0003140, HORVU.MOREX.r3.1HG0049980, HORVU.MOREX.r3.1HG0075220, HORVU.MOREX.r3.3HG0299830, HORVU.MOREX.r3.4HG0337850, HORVU.MOREX.r3.5HG0419480, HORVU.MOREX.r3.5HG0457850, HORVU.MOREX.r3.5HG0530200	LOC_Os01g64630, LOC_Os01g73310, LOC_Os03g50885, LOC_Os03g61970, LOC_Os05g01600, LOC_Os05g36290, LOC_Os10g36650, LOC_Os11g06390, LOC_Os12g06660, LOC_Os12g44350	SORBI_3001G022800, SORBI_3001G112600, SORBI_3001G197400, SORBI_3003G367300, SORBI_3005G047100, SORBI_3008G047000, SORBI_3009G005900, SORBI_3009G006100, SORBI_3009G153000	SECCE1Rv1G0000360, SECCE1Rv1G0027960, SECCE1Rv1G0039330, SECCE3Rv1G0200370, SECCE4Rv1G0220090, SECCE5Rv1G0316100, SECCE7Rv1G0462740, SECCEUnv1G0546970	SETIT_001873mg, SETIT_004277mg, SETIT_010361mg, SETIT_022368mg, SETIT_022372mg, SETIT_026509mg, SETIT_036200mg	Zm00001eb043800, Zm00001eb055330, Zm00001eb063720, Zm00001eb092070, Zm00001eb146780, Zm00001eb202400, Zm00001eb216070, Zm00001eb220480, Zm00001eb267260, Zm00001eb267280, Zm00001eb348450, Zm00001eb356050, Zm00001eb366720
OG0000076	BRADI_4g12957v3, BRADI_4g26741v3, BRADI_5g02787v3	HORVU.MOREX.r3.1HG0042380, HORVU.MOREX.r3.1HG0057020, HORVU.MOREX.r3.1HG0072620, HORVU.MOREX.r3.3HG0277640, HORVU.MOREX.r3.5HG0428150, HORVU.MOREX.r3.6HG0579770, HORVU.MOREX.r3.6HG0594620, HORVU.MOREX.r3.6HG0612650	LOC_Os01g07860, LOC_Os01g41960, LOC_Os01g50220, LOC_Os01g61130, LOC_Os02g16090, LOC_Os02g51200, LOC_Os03g10280, LOC_Os03g16310, LOC_Os03g33500, LOC_Os03g39900, LOC_Os03g43040, LOC_Os03g52950, LOC_Os03g56910, LOC_Os04g16990, LOC_Os04g23190, LOC_Os04g44370, LOC_Os04g49300, LOC_Os04g50192, LOC_Os04g50830, LOC_Os05g18000, LOC_Os05g34140, LOC_Os05g40440, LOC_Os05g51460, LOC_Os06g18840, LOC_Os06g37400,…	-	SECCE1Rv1G0030130, SECCE4Rv1G0246330	-	-
OG0000077	-	HORVU.MOREX.r3.1HG0012320, HORVU.MOREX.r3.1HG0015740, HORVU.MOREX.r3.1HG0017060, HORVU.MOREX.r3.1HG0039090, HORVU.MOREX.r3.1HG0041970, HORVU.MOREX.r3.1HG0052490, HORVU.MOREX.r3.1HG0081010, HORVU.MOREX.r3.2HG0120400, HORVU.MOREX.r3.2HG0127590, HORVU.MOREX.r3.2HG0130860, HORVU.MOREX.r3.2HG0132020, HORVU.MOREX.r3.2HG0133540, HORVU.MOREX.r3.2HG0137690, HORVU.MOREX.r3.2HG0139520, HORVU.MOREX.r3.2HG014…	LOC_Os10g03200, LOC_Os11g14450	-	-	-	-
OG0000078	BRADI_3g14033v3, BRADI_3g15277v3, BRADI_3g34722v3, BRADI_3g60446v3, BRADI_3g60453v3, BRADI_4g02528v3, BRADI_4g02535v3, BRADI_4g02544v3, BRADI_4g02552v3, BRADI_4g02625v3, BRADI_4g03005v3	HORVU.MOREX.r3.5HG0425160, HORVU.MOREX.r3.5HG0425250, HORVU.MOREX.r3.5HG0425290, HORVU.MOREX.r3.5HG0425330, HORVU.MOREX.r3.5HG0425370, HORVU.MOREX.r3.6HG0614720, HORVU.MOREX.r3.6HG0623900, HORVU.MOREX.r3.6HG0631360, HORVU.MOREX.r3.6HG0631390, HORVU.MOREX.r3.6HG0631400, HORVU.MOREX.r3.6HG0633010, HORVU.MOREX.r3.6HG0633020, HORVU.MOREX.r3.6HG0633070	LOC_Os08g28540, LOC_Os08g28570, LOC_Os11g14380	SORBI_3009G046500, SORBI_3009G052000	SECCE1Rv1G0004990, SECCE2Rv1G0134860, SECCE3Rv1G0212930, SECCE3Rv1G0212940, SECCE3Rv1G0212950, SECCE3Rv1G0212970, SECCE3Rv1G0212990, SECCE3Rv1G0213020, SECCE3Rv1G0213030, SECCE3Rv1G0213040, SECCE4Rv1G0267740, SECCE4Rv1G0267750, SECCE5Rv1G0299100, SECCE5Rv1G0365040, SECCE5Rv1G0365570, SECCE6Rv1G0417120, SECCE6Rv1G0424220, SECCE6Rv1G0424240, SECCE6Rv1G0424280, SECCE6Rv1G0424290, SECCE6Rv1G0424350, …	SETIT_025366mg	Zm00001eb115770, Zm00001eb299830
OG0000079	BRADI_1g06800v3, BRADI_1g13090v3, BRADI_1g32430v3, BRADI_1g78210v3, BRADI_2g10970v3, BRADI_2g21340v3, BRADI_2g25370v3, BRADI_2g52790v3, BRADI_3g05010v3	HORVU.MOREX.r3.1HG0066260, HORVU.MOREX.r3.1HG0069570, HORVU.MOREX.r3.3HG0295580, HORVU.MOREX.r3.4HG0333380, HORVU.MOREX.r3.4HG0415420, HORVU.MOREX.r3.5HG0514990, HORVU.MOREX.r3.6HG0567160, HORVU.MOREX.r3.7HG0736130	LOC_Os01g18050, LOC_Os01g59150, LOC_Os02g07060, LOC_Os03g01530, LOC_Os03g45920, LOC_Os03g56810, LOC_Os05g34170, LOC_Os06g46000	SORBI_3001G069800, SORBI_3001G146000, SORBI_3001G540900, SORBI_3003G135400, SORBI_3003G328800, SORBI_3004G053300, SORBI_3009G137600, SORBI_3010G224900	SECCE1Rv1G0037520, SECCE1Rv1G0044010, SECCE3Rv1G0194200, SECCE4Rv1G0216080, SECCE5Rv1G0357160, SECCE5Rv1G0372910, SECCE6Rv1G0385080, SECCE7Rv1G0514420	SETIT_001431mg, SETIT_001456mg, SETIT_006433mg, SETIT_017205mg, SETIT_022048mg, SETIT_035695mg, SETIT_035709mg, SETIT_039761mg	Zm00001eb000490, Zm00001eb052540, Zm00001eb057290, Zm00001eb129360, Zm00001eb150420, Zm00001eb213610, Zm00001eb218000, Zm00001eb232910, Zm00001eb274110, Zm00001eb332520, Zm00001eb349430, Zm00001eb369310, Zm00001eb390190
OG0000080	BRADI_1g02505v3, BRADI_2g38974v3, BRADI_2g39041v3, BRADI_2g39060v3, BRADI_2g59278v3, BRADI_3g07933v3, BRADI_3g18552v3, BRADI_3g18781v3, BRADI_4g21436v3	HORVU.MOREX.r3.3HG0285790, HORVU.MOREX.r3.3HG0312510, HORVU.MOREX.r3.3HG0312530, HORVU.MOREX.r3.5HG0425790, HORVU.MOREX.r3.5HG0425880, HORVU.MOREX.r3.5HG0461530, HORVU.MOREX.r3.5HG0461550, HORVU.MOREX.r3.5HG0461560, HORVU.MOREX.r3.5HG0477290, HORVU.MOREX.r3.6HG0610430, HORVU.MOREX.r3.7HG0678090	LOC_Os04g37940, LOC_Os04g38260, LOC_Os04g38290, LOC_Os07g45130, LOC_Os07g45194, LOC_Os07g45195, LOC_Os07g45520, LOC_Os09g07160, LOC_Os10g18070	SORBI_3001G415700, SORBI_3002G298100, SORBI_3003G204100, SORBI_3004G026500, SORBI_3004G043001, SORBI_3004G043200, SORBI_3004G308800, SORBI_3006G072601, SORBI_3006G094300	SECCE1Rv1G0042300, SECCE1Rv1G0060050, SECCE3Rv1G0161040, SECCE3Rv1G0209660, SECCE3Rv1G0209670, SECCE4Rv1G0285470, SECCE5Rv1G0299470, SECCE5Rv1G0299510, SECCE5Rv1G0299520, SECCE5Rv1G0302960, SECCE6Rv1G0383830, SECCE7Rv1G0502810, SECCE7Rv1G0509310	SETIT_011809mg, SETIT_012139mg, SETIT_017301mg, SETIT_018136mg, SETIT_019151mg, SETIT_019355mg, SETIT_032930mg	Zm00001eb134350, Zm00001eb232510, Zm00001eb276210
OG0000081	BRADI_1g48931v3, BRADI_1g49310v3, BRADI_3g03299v3, BRADI_3g03307v3, BRADI_3g03541v3, BRADI_5g14520v3	HORVU.MOREX.r3.5HG0462090, HORVU.MOREX.r3.5HG0473320, HORVU.MOREX.r3.5HG0487520, HORVU.MOREX.r3.6HG0558090, HORVU.MOREX.r3.6HG0558320	LOC_Os01g12330, LOC_Os02g01870, LOC_Os02g01900, LOC_Os02g04420, LOC_Os02g04610, LOC_Os02g04790, LOC_Os02g04850, LOC_Os02g04900, LOC_Os02g05000, LOC_Os02g05070, LOC_Os02g05080, LOC_Os02g05120, LOC_Os02g05190, LOC_Os02g05350, LOC_Os02g05360, LOC_Os02g05430, LOC_Os02g05810, LOC_Os03g08690, LOC_Os03g13984, LOC_Os08g06810	SORBI_3001G531600, SORBI_3004G296750	SECCE1Rv1G0041870, SECCE2Rv1G0073990, SECCE2Rv1G0074360, SECCE3Rv1G0164790, SECCE3Rv1G0195260, SECCE3Rv1G0195320, SECCE3Rv1G0199210, SECCE3Rv1G0208650, SECCE3Rv1G0208660, SECCE5Rv1G0301700, SECCE5Rv1G0336960, SECCE6Rv1G0381360, SECCE6Rv1G0383990	SETIT_002060mg, SETIT_004139mg, SETIT_004953mg, SETIT_008193mg, SETIT_019063mg, SETIT_019125mg, SETIT_019423mg, SETIT_025073mg, SETIT_028007mg, SETIT_032592mg, SETIT_032593mg, SETIT_038688mg, SETIT_039052mg, SETIT_039073mg, SETIT_039315mg	-
OG0000082	-	HORVU.MOREX.r3.1HG0062240, HORVU.MOREX.r3.2HG0168400, HORVU.MOREX.r3.2HG0213460, HORVU.MOREX.r3.3HG0254750, HORVU.MOREX.r3.3HG0288890, HORVU.MOREX.r3.4HG0388890	LOC_Os01g09980, LOC_Os01g20740, LOC_Os02g15630, LOC_Os02g16010, LOC_Os03g10270, LOC_Os04g17500, LOC_Os04g30710, LOC_Os04g34110, LOC_Os04g35640, LOC_Os04g47660, LOC_Os05g31330, LOC_Os05g31340, LOC_Os05g32510, LOC_Os06g04110, LOC_Os06g09780, LOC_Os06g21860, LOC_Os07g05790, LOC_Os07g30270, LOC_Os08g07570, LOC_Os08g18210, LOC_Os08g18220, LOC_Os08g18730, LOC_Os08g18760, LOC_Os08g18770, LOC_Os08g18780,…	-	SECCE1Rv1G0007140, SECCE3Rv1G0193450, SECCE4Rv1G0218520, SECCE5Rv1G0300150, SECCE6Rv1G0450670, SECCE7Rv1G0462630	SETIT_008200mg, SETIT_015488mg, SETIT_019702mg, SETIT_019961mg, SETIT_024116mg, SETIT_025062mg, SETIT_028227mg, SETIT_032826mg	-
OG0000083	BRADI_1g09225v3, BRADI_1g16051v3, BRADI_1g19042v3, BRADI_1g23975v3, BRADI_1g28974v3, BRADI_1g29022v3, BRADI_1g38117v3, BRADI_1g45514v3, BRADI_1g60653v3, BRADI_1g61015v3, BRADI_1g68395v3, BRADI_2g02863v3, BRADI_2g11181v3, BRADI_2g18451v3, BRADI_2g20505v3, BRADI_2g21085v3, BRADI_2g26397v3, BRADI_2g35255v3, BRADI_2g37589v3, BRADI_2g38901v3, BRADI_2g45983v3, BRADI_2g60901v3, BRADI_3g07914v3, BRADI_3g…	-	LOC_Os10g02090	-	-	SETIT_007879mg	Zm00001eb431450
OG0000084	BRADI_1g00368v3	HORVU.MOREX.r3.1HG0007610, HORVU.MOREX.r3.1HG0020460, HORVU.MOREX.r3.1HG0045140, HORVU.MOREX.r3.1HG0075120, HORVU.MOREX.r3.2HG0097870, HORVU.MOREX.r3.2HG0114160, HORVU.MOREX.r3.2HG0115100, HORVU.MOREX.r3.2HG0190110, HORVU.MOREX.r3.2HG0213630, HORVU.MOREX.r3.2HG0216200, HORVU.MOREX.r3.3HG0238460, HORVU.MOREX.r3.3HG0251050, HORVU.MOREX.r3.3HG0260850, HORVU.MOREX.r3.3HG0265310, HORVU.MOREX.r3.3HG026…	-	-	SECCE5Rv1G0367530	-	-
OG0000085	-	HORVU.MOREX.r3.1HG0027520, HORVU.MOREX.r3.1HG0040190, HORVU.MOREX.r3.1HG0040970, HORVU.MOREX.r3.1HG0041410, HORVU.MOREX.r3.1HG0044280, HORVU.MOREX.r3.1HG0044500, HORVU.MOREX.r3.2HG0106910, HORVU.MOREX.r3.2HG0151760, HORVU.MOREX.r3.2HG0151930, HORVU.MOREX.r3.2HG0186030, HORVU.MOREX.r3.2HG0198310, HORVU.MOREX.r3.2HG0199950, HORVU.MOREX.r3.2HG0199980, HORVU.MOREX.r3.2HG0203870, HORVU.MOREX.r3.3HG021…	-	-	-	-	-
OG0000086	BRADI_1g23200v3, BRADI_1g23213v3, BRADI_1g23233v3, BRADI_1g23240v3, BRADI_1g23294v3, BRADI_1g23305v3, BRADI_1g23311v3, BRADI_1g25750v3, BRADI_1g28070v3, BRADI_2g46330v3, BRADI_3g48345v3	HORVU.MOREX.r3.1HG0093140, HORVU.MOREX.r3.1HG0093150, HORVU.MOREX.r3.1HG0093160, HORVU.MOREX.r3.1HG0093170, HORVU.MOREX.r3.2HG0128500, HORVU.MOREX.r3.2HG0130380, HORVU.MOREX.r3.2HG0130480	LOC_Os02g49280, LOC_Os04g09520, LOC_Os06g12440, LOC_Os06g46780, LOC_Os06g46870, LOC_Os07g29230, LOC_Os07g39640	SORBI_3002G298500, SORBI_3002G298600, SORBI_3002G356000, SORBI_3009G180100, SORBI_3009G180300	SECCE1Rv1G0061580, SECCE1Rv1G0061620, SECCE1Rv1G0061660, SECCE2Rv1G0084590, SECCE2Rv1G0085460	SETIT_008595mg, SETIT_019386mg, SETIT_019612mg, SETIT_019831mg, SETIT_019992mg, SETIT_020909mg, SETIT_020937mg, SETIT_024028mg, SETIT_024381mg, SETIT_024606mg, SETIT_024696mg, SETIT_024971mg, SETIT_025024mg, SETIT_025049mg, SETIT_025296mg, SETIT_032821mg, SETIT_033056mg, SETIT_033063mg, SETIT_039001mg, SETIT_039425mg, SETIT_039756mg	Zm00001eb120140, Zm00001eb122770, Zm00001eb320170
OG0000087	BRADI_1g22757v3, BRADI_4g20020v3, BRADI_4g20117v3, BRADI_4g20127v3, BRADI_5g23720v3	HORVU.MOREX.r3.2HG0102140, HORVU.MOREX.r3.3HG0226210, HORVU.MOREX.r3.4HG0341850, HORVU.MOREX.r3.4HG0404390, HORVU.MOREX.r3.4HG0404420, HORVU.MOREX.r3.4HG0413360, HORVU.MOREX.r3.5HG0484590, HORVU.MOREX.r3.6HG0629240, HORVU.MOREX.r3.7HG0640740, HORVU.MOREX.r3.7HG0648350, HORVU.MOREX.r3.7HG0648360, HORVU.MOREX.r3.7HG0648370, HORVU.MOREX.r3.7HG0747440, HORVU.MOREX.r3.7HG0747480	LOC_Os11g12760, LOC_Os11g19790, LOC_Os11g19840, LOC_Os11g20040, LOC_Os11g20080, LOC_Os11g20090, LOC_Os11g20160	SORBI_3005G101900, SORBI_3005G224300, SORBI_3005G224400	SECCE3Rv1G0151110, SECCE3Rv1G0151120, SECCE3Rv1G0151130, SECCE4Rv1G0223340, SECCE4Rv1G0223350, SECCE4Rv1G0268930, SECCE4Rv1G0268940, SECCE4Rv1G0268970, SECCE4Rv1G0276710, SECCE5Rv1G0371010, SECCE5Rv1G0376670, SECCE6Rv1G0422170, SECCE6Rv1G0422190, SECCE6Rv1G0422200, SECCE6Rv1G0422220, SECCE6Rv1G0450300, SECCE6Rv1G0450320, SECCE7Rv1G0466700, SECCE7Rv1G0466710, SECCEUnv1G0552760, SECCEUnv1G0557610, …	SETIT_026526mg, SETIT_026528mg, SETIT_026529mg, SETIT_026548mg	Zm00001eb090820, Zm00001eb090830, Zm00001eb164750
OG0000088	BRADI_2g15860v3, BRADI_2g15986v3, BRADI_2g15988v3, BRADI_2g15995v3, BRADI_2g17646v3	HORVU.MOREX.r3.4HG0336510	LOC_Os01g19280, LOC_Os01g56710, LOC_Os01g56740, LOC_Os01g56750, LOC_Os02g54330, LOC_Os05g40430, LOC_Os05g40450, LOC_Os05g40510, LOC_Os05g40520, LOC_Os05g40550, LOC_Os05g40570, LOC_Os05g40580, LOC_Os05g40590, LOC_Os05g40610, LOC_Os05g40620, LOC_Os05g46060, LOC_Os05g46150, LOC_Os05g46160, LOC_Os05g46170, LOC_Os05g46180, LOC_Os05g46190, LOC_Os05g49490, LOC_Os05g49500, LOC_Os05g49510, LOC_Os05g50020,…	SORBI_3005G089700, SORBI_3005G090000, SORBI_3005G090100	SECCE2Rv1G0084070, SECCE7Rv1G0474190	SETIT_004156mg, SETIT_004399mg, SETIT_020025mg, SETIT_022237mg, SETIT_024460mg, SETIT_024485mg, SETIT_024666mg, SETIT_024799mg, SETIT_025322mg, SETIT_025347mg	Zm00001eb167860, Zm00001eb167880, Zm00001eb167900, Zm00001eb236630, Zm00001eb290000, Zm00001eb290010, Zm00001eb290020, Zm00001eb290060, Zm00001eb290070, Zm00001eb290090
OG0000089	BRADI_1g16044v3, BRADI_1g24593v3, BRADI_1g60212v3, BRADI_1g60552v3, BRADI_2g07573v3, BRADI_2g09191v3, BRADI_2g41656v3, BRADI_2g43395v3, BRADI_3g14315v3, BRADI_3g17528v3, BRADI_3g29642v3, BRADI_3g30761v3, BRADI_3g44856v3, BRADI_4g11175v3, BRADI_4g15017v3, BRADI_4g15047v3, BRADI_5g10531v3, BRADI_5g16625v3, BRADI_5g17653v3, BRADI_5g22083v3	HORVU.MOREX.r3.1HG0016190, HORVU.MOREX.r3.6HG0594200, HORVU.MOREX.r3.6HG0599680	LOC_Os01g34680, LOC_Os04g56420, LOC_Os05g26060, LOC_Os06g36660, LOC_Os06g46610, LOC_Os08g14930, LOC_Os09g17860, LOC_Os11g16246	SORBI_3001G441350, SORBI_3002G047300, SORBI_3002G124450, SORBI_3002G229250, SORBI_3003G010066, SORBI_3004G143550, SORBI_3006G129532, SORBI_3008G079700, SORBI_3009G011050, SORBI_3009G024166, SORBI_3009G161350	SECCE5Rv1G0306360	SETIT_003777mg, SETIT_004373mg, SETIT_004914mg, SETIT_008592mg, SETIT_012527mg, SETIT_012620mg, SETIT_012678mg, SETIT_015404mg, SETIT_019753mg, SETIT_032071mg, SETIT_032819mg, SETIT_038234mg, SETIT_038602mg, SETIT_039348mg, SETIT_040078mg, SETIT_040089mg	-
OG0000090	BRADI_1g05783v3, BRADI_1g39209v3, BRADI_1g45465v3, BRADI_2g13084v3, BRADI_2g21003v3, BRADI_3g17193v3, BRADI_3g27330v3	HORVU.MOREX.r3.5HG0483150, HORVU.MOREX.r3.5HG0483440, HORVU.MOREX.r3.UnG0754760, HORVU.MOREX.r3.UnG0755460, HORVU.MOREX.r3.UnG0762510, HORVU.MOREX.r3.UnG0764400, HORVU.MOREX.r3.UnG0766280, HORVU.MOREX.r3.UnG0767290, HORVU.MOREX.r3.UnG0768590, HORVU.MOREX.r3.UnG0769990, HORVU.MOREX.r3.UnG0770740, HORVU.MOREX.r3.UnG0773990, HORVU.MOREX.r3.UnG0774870, HORVU.MOREX.r3.UnG0776210, HORVU.MOREX.r3.UnG077…	LOC_Os02g24598	-	SECCEUnv1G0551180, SECCEUnv1G0556340	SETIT_020838mg, SETIT_020887mg	-
OG0000091	BRADI_1g54586v3, BRADI_1g54592v3, BRADI_1g54765v3, BRADI_1g54770v3, BRADI_1g54780v3	HORVU.MOREX.r3.3HG0234450, HORVU.MOREX.r3.3HG0246530, HORVU.MOREX.r3.6HG0567110, HORVU.MOREX.r3.6HG0567120	LOC_Os07g09710, LOC_Os07g09750, LOC_Os07g09814, LOC_Os07g09870, LOC_Os07g09950, LOC_Os07g13870, LOC_Os07g13890	SORBI_3002G069800, SORBI_3002G069900, SORBI_3002G070000, SORBI_3002G070100, SORBI_3002G098701, SORBI_3004G204700, SORBI_3005G140900, SORBI_3008G045450, SORBI_3008G045600	SECCE2Rv1G0128850, SECCE3Rv1G0159540, SECCE3Rv1G0159560, SECCE5Rv1G0342580, SECCE5Rv1G0342600, SECCE5Rv1G0342620, SECCE5Rv1G0342680, SECCE5Rv1G0342690, SECCE5Rv1G0342700, SECCE5Rv1G0342710, SECCE6Rv1G0385020, SECCE6Rv1G0385030, SECCEUnv1G0556750	SETIT_011691mg, SETIT_024380mg, SETIT_024440mg, SETIT_025189mg, SETIT_030057mg, SETIT_032092mg, SETIT_032363mg, SETIT_032587mg, SETIT_032644mg, SETIT_032683mg, SETIT_032684mg, SETIT_032690mg, SETIT_032729mg, SETIT_032806mg, SETIT_032882mg, SETIT_033118mg, SETIT_033285mg	Zm00001eb325430, Zm00001eb407470, Zm00001eb407480
OG0000092	BRADI_1g12875v3, BRADI_1g59951v3, BRADI_5g01751v3, BRADI_5g06167v3	HORVU.MOREX.r3.1HG0023300, HORVU.MOREX.r3.1HG0032510, HORVU.MOREX.r3.1HG0042530, HORVU.MOREX.r3.1HG0066330, HORVU.MOREX.r3.1HG0066470, HORVU.MOREX.r3.1HG0087370, HORVU.MOREX.r3.1HG0091700, HORVU.MOREX.r3.1HG0091940, HORVU.MOREX.r3.2HG0128820, HORVU.MOREX.r3.2HG0135360, HORVU.MOREX.r3.2HG0171210, HORVU.MOREX.r3.2HG0171520, HORVU.MOREX.r3.2HG0172450, HORVU.MOREX.r3.2HG0176550, HORVU.MOREX.r3.2HG021…	-	SORBI_3006G214101	SECCE6Rv1G0402530	SETIT_005528mg	-
OG0000093	BRADI_2g03588v3, BRADI_3g39933v3, BRADI_4g09587v3, BRADI_4g12666v3, BRADI_4g44217v3, BRADI_4g44227v3, BRADI_4g44550v3, BRADI_4g44556v3, BRADI_4g44575v3, BRADI_4g44590v3, BRADI_4g44603v3, BRADI_4g44630v3, BRADI_4g44642v3, BRADI_4g44646v3	HORVU.MOREX.r3.1HG0012650, HORVU.MOREX.r3.3HG0231840, HORVU.MOREX.r3.3HG0231850, HORVU.MOREX.r3.3HG0231860, HORVU.MOREX.r3.3HG0231870, HORVU.MOREX.r3.3HG0231880, HORVU.MOREX.r3.7HG0635110, HORVU.MOREX.r3.7HG0730620, HORVU.MOREX.r3.7HG0730650, HORVU.MOREX.r3.7HG0730660, HORVU.MOREX.r3.7HG0730710	LOC_Os07g12680, LOC_Os07g19320, LOC_Os08g07340, LOC_Os09g07590, LOC_Os09g19310, LOC_Os11g03650, LOC_Os11g27440, LOC_Os11g37759, LOC_Os11g37774, LOC_Os11g37780, LOC_Os11g37860, LOC_Os11g37880	SORBI_3002G081850, SORBI_3005G076500, SORBI_3005G154300, SORBI_3005G226400, SORBI_3009G004700	SECCE2Rv1G0142390, SECCE3Rv1G0157280, SECCE3Rv1G0157290, SECCE3Rv1G0212500, SECCE3Rv1G0212630, SECCE4Rv1G0284070, SECCE5Rv1G0344720, SECCE7Rv1G0509670, SECCE7Rv1G0509680, SECCE7Rv1G0509710	SETIT_000390mg, SETIT_025902mg, SETIT_027935mg	Zm00001eb117700, Zm00001eb117720
OG0000094	-	-	-	-	-	-	Zm00001eb000530, Zm00001eb008670, Zm00001eb009590, Zm00001eb027070, Zm00001eb035110, Zm00001eb041660, Zm00001eb060240, Zm00001eb081710, Zm00001eb087890, Zm00001eb088540, Zm00001eb091220, Zm00001eb092110, Zm00001eb098530, Zm00001eb098750, Zm00001eb145130, Zm00001eb154400, Zm00001eb155760, Zm00001eb157390, Zm00001eb158390, Zm00001eb158400, Zm00001eb172460, Zm00001eb172470, Zm00001eb181070, Zm00001e…
OG0000095	BRADI_1g39206v3, BRADI_2g13087v3, BRADI_2g20990v3, BRADI_3g27277v3, BRADI_3g27325v3	HORVU.MOREX.r3.5HG0423750, HORVU.MOREX.r3.5HG0483130, HORVU.MOREX.r3.UnG0754740, HORVU.MOREX.r3.UnG0755480, HORVU.MOREX.r3.UnG0767270, HORVU.MOREX.r3.UnG0768610, HORVU.MOREX.r3.UnG0774010, HORVU.MOREX.r3.UnG0774890, HORVU.MOREX.r3.UnG0777380, HORVU.MOREX.r3.UnG0778480, HORVU.MOREX.r3.UnG0779990, HORVU.MOREX.r3.UnG0781130, HORVU.MOREX.r3.UnG0782790, HORVU.MOREX.r3.UnG0784720, HORVU.MOREX.r3.UnG078…	LOC_Os10g21268, LOC_Os12g10580	SORBI_3003G172800, SORBI_3007G080150	SECCE1Rv1G0035650, SECCE1Rv1G0058730, SECCE2Rv1G0096420, SECCE5Rv1G0334310, SECCEUnv1G0541460, SECCEUnv1G0549710, SECCEUnv1G0556360	SETIT_020845mg	Zm00001eb039150, Zm00001eb105250, Zm00001eb380210, Zm00001eb434910, Zm00001eb435060, Zm00001eb435180, Zm00001eb435390, Zm00001eb435650, Zm00001eb438360, Zm00001eb439980, Zm00001eb440340, Zm00001eb440790, Zm00001eb440970
OG0000096	BRADI_1g55514v3, BRADI_1g56532v3, BRADI_1g57132v3, BRADI_1g58511v3, BRADI_1g59053v3, BRADI_1g59340v3, BRADI_1g59503v3, BRADI_1g59505v3, BRADI_1g67393v3, BRADI_3g55845v3, BRADI_4g06230v3, BRADI_4g06263v3, BRADI_4g14153v3, BRADI_4g14156v3, BRADI_4g20631v3, BRADI_5g01155v3, BRADI_5g21185v3	HORVU.MOREX.r3.2HG0157140, HORVU.MOREX.r3.3HG0291730, HORVU.MOREX.r3.3HG0322770, HORVU.MOREX.r3.3HG0322780, HORVU.MOREX.r3.5HG0506780, HORVU.MOREX.r3.7HG0657290, HORVU.MOREX.r3.7HG0657320	LOC_Os06g41820, LOC_Os06g41830, LOC_Os06g41850, LOC_Os07g35990, LOC_Os07g36040	SORBI_3004G215400, SORBI_3004G318800, SORBI_3004G329600, SORBI_3004G330200, SORBI_3010G184400, SORBI_3010G226300	SECCE3Rv1G0191170, SECCE4Rv1G0258710, SECCE4Rv1G0258720, SECCE4Rv1G0258770, SECCE4Rv1G0258780, SECCE4Rv1G0258790, SECCE4Rv1G0258800, SECCE4Rv1G0258830	SETIT_003804mg, SETIT_007830mg, SETIT_007975mg, SETIT_012670mg, SETIT_014905mg, SETIT_014953mg, SETIT_015041mg, SETIT_015050mg, SETIT_015221mg, SETIT_019669mg, SETIT_019852mg, SETIT_019858mg, SETIT_019883mg	-
OG0000097	BRADI_3g24441v3, BRADI_5g26944v3	HORVU.MOREX.r3.1HG0029690, HORVU.MOREX.r3.2HG0190610, HORVU.MOREX.r3.3HG0237210, HORVU.MOREX.r3.3HG0246830, HORVU.MOREX.r3.3HG0307370, HORVU.MOREX.r3.3HG0307380, HORVU.MOREX.r3.3HG0307700, HORVU.MOREX.r3.4HG0333790, HORVU.MOREX.r3.4HG0342530, HORVU.MOREX.r3.4HG0353010, HORVU.MOREX.r3.4HG0380220, HORVU.MOREX.r3.4HG0403440, HORVU.MOREX.r3.5HG0474750, HORVU.MOREX.r3.5HG0510690, HORVU.MOREX.r3.5HG053…	-	-	SECCE1Rv1G0001550, SECCE1Rv1G0048140, SECCE2Rv1G0071450, SECCE2Rv1G0102930, SECCE2Rv1G0109660, SECCE2Rv1G0110480, SECCE2Rv1G0114200, SECCE2Rv1G0117020, SECCE2Rv1G0127460, SECCE2Rv1G0130630, SECCE2Rv1G0136850, SECCE3Rv1G0163640, SECCE3Rv1G0167560, SECCE3Rv1G0168120, SECCE3Rv1G0192610, SECCE4Rv1G0223240, SECCE4Rv1G0248750, SECCE5Rv1G0298820, SECCE5Rv1G0320430, SECCE5Rv1G0321570, SECCE5Rv1G0336510, …	-	-
OG0000098	BRADI_3g42470v3, BRADI_3g42480v3, BRADI_3g42490v3, BRADI_3g42500v3, BRADI_3g42518v3, BRADI_3g42532v3, BRADI_4g05080v3, BRADI_4g11150v3, BRADI_4g11157v3, BRADI_4g11170v3	HORVU.MOREX.r3.3HG0320510, HORVU.MOREX.r3.3HG0320520, HORVU.MOREX.r3.3HG0320550, HORVU.MOREX.r3.7HG0688020, HORVU.MOREX.r3.7HG0688040, HORVU.MOREX.r3.7HG0688080	LOC_Os08g43800, LOC_Os08g43810, LOC_Os08g43860, LOC_Os08g43870, LOC_Os08g43920, LOC_Os08g43930, LOC_Os08g43940, LOC_Os08g43950	SORBI_3007G173901, SORBI_3007G174500, SORBI_3007G174701, SORBI_3007G175100	SECCE4Rv1G0284880, SECCE6Rv1G0431340, SECCE6Rv1G0431370, SECCE6Rv1G0431380, SECCE6Rv1G0431400, SECCE6Rv1G0431410, SECCE6Rv1G0431420, SECCE6Rv1G0431440, SECCE7Rv1G0484460, SECCE7Rv1G0484470, SECCE7Rv1G0484480, SECCE7Rv1G0484500, SECCE7Rv1G0484510, SECCE7Rv1G0484540, SECCE7Rv1G0484560, SECCE7Rv1G0484570, SECCE7Rv1G0484590, SECCEUnv1G0565390, SECCEUnv1G0566250, SECCEUnv1G0567510	SETIT_014936mg, SETIT_015386mg	Zm00001eb039890, Zm00001eb039900, Zm00001eb039920, Zm00001eb222480, Zm00001eb392030
OG0000099	BRADI_1g10820v3, BRADI_1g10831v3, BRADI_1g10840v3, BRADI_1g10850v3, BRADI_1g10860v3, BRADI_5g21170v3, BRADI_5g21180v3, BRADI_5g21190v3	HORVU.MOREX.r3.1HG0003050, HORVU.MOREX.r3.1HG0021800, HORVU.MOREX.r3.4HG0336160, HORVU.MOREX.r3.4HG0336230, HORVU.MOREX.r3.5HG0448060, HORVU.MOREX.r3.5HG0523930, HORVU.MOREX.r3.5HG0523950, HORVU.MOREX.r3.5HG0523970, HORVU.MOREX.r3.5HG0524010	LOC_Os02g37690, LOC_Os03g49524, LOC_Os03g49550, LOC_Os06g11270, LOC_Os10g03320, LOC_Os12g37510	SORBI_3001G123900	SECCE1Rv1G0000530, SECCE1Rv1G0000550, SECCE1Rv1G0014020, SECCE4Rv1G0218470, SECCE4Rv1G0248430, SECCE5Rv1G0311090, SECCE5Rv1G0342160, SECCE5Rv1G0362460, SECCE5Rv1G0362470, SECCE5Rv1G0362540, SECCE5Rv1G0362550, SECCE5Rv1G0362560, SECCE7Rv1G0499750, SECCEUnv1G0544330, SECCEUnv1G0553710, SECCEUnv1G0558240, SECCEUnv1G0559150, SECCEUnv1G0559160	SETIT_026285mg, SETIT_026288mg, SETIT_026297mg, SETIT_027901mg, SETIT_035671mg, SETIT_035772mg, SETIT_038868mg, SETIT_038926mg, SETIT_040021mg, SETIT_040087mg	Zm00001eb051070, Zm00001eb105580, Zm00001eb107760
OG0000100	BRADI_2g19250v3, BRADI_2g19290v3, BRADI_2g19297v3, BRADI_2g38910v3, BRADI_2g38938v3, BRADI_2g38948v3, BRADI_2g38960v3	HORVU.MOREX.r3.1HG0005190, HORVU.MOREX.r3.1HG0005340, HORVU.MOREX.r3.1HG0077980, HORVU.MOREX.r3.1HG0078930, HORVU.MOREX.r3.1HG0078960, HORVU.MOREX.r3.1HG0078970, HORVU.MOREX.r3.1HG0079020, HORVU.MOREX.r3.1HG0082920, HORVU.MOREX.r3.3HG0230690, HORVU.MOREX.r3.5HG0534720, HORVU.MOREX.r3.7HG0654690	LOC_Os01g03370, LOC_Os05g44930, LOC_Os05g44940, LOC_Os05g44960, LOC_Os05g44970, LOC_Os05g44990, LOC_Os09g09220	SORBI_3009G174500, SORBI_3009G204300, SORBI_3009G204700, SORBI_3009G204800, SORBI_3009G204900	SECCE1Rv1G0004140, SECCE1Rv1G0004150, SECCE1Rv1G0004160, SECCE1Rv1G0049030, SECCE1Rv1G0049040, SECCE1Rv1G0049060, SECCE1Rv1G0049120, SECCE1Rv1G0049150, SECCE1Rv1G0049170, SECCE1Rv1G0049200, SECCE1Rv1G0049210, SECCE1Rv1G0049220, SECCE1Rv1G0049240, SECCE1Rv1G0049290, SECCE1Rv1G0049300, SECCE1Rv1G0049310, SECCE1Rv1G0052880, SECCEUnv1G0535990	SETIT_021124mg, SETIT_021227mg, SETIT_024174mg, SETIT_024720mg, SETIT_024869mg	Zm00001eb290700, Zm00001eb423350
OG0000101	BRADI_1g12610v3, BRADI_1g53750v3, BRADI_1g54090v3, BRADI_1g54131v3, BRADI_1g58767v3, BRADI_1g58780v3, BRADI_1g58790v3, BRADI_1g58802v3, BRADI_1g58896v3, BRADI_1g58911v3, BRADI_2g01102v3, BRADI_2g34587v3, BRADI_2g36672v3, BRADI_2g36680v3, BRADI_5g09592v3	HORVU.MOREX.r3.1HG0018810, HORVU.MOREX.r3.2HG0155620, HORVU.MOREX.r3.2HG0155680	LOC_Os07g02760, LOC_Os07g02770, LOC_Os07g12560, LOC_Os07g12590, LOC_Os07g12600, LOC_Os07g12610, LOC_Os07g36370	SORBI_3001G168000, SORBI_3001G168100, SORBI_3002G014900, SORBI_3002G015400, SORBI_3002G015500, SORBI_3002G015700, SORBI_3002G015800, SORBI_3002G016000, SORBI_3002G016100, SORBI_3002G016600, SORBI_3002G016800, SORBI_3002G016900, SORBI_3005G017900	SECCE1Rv1G0012050, SECCE2Rv1G0068570, SECCE2Rv1G0097250, SECCE2Rv1G0097280, SECCE3Rv1G0157730, SECCE3Rv1G0157780, SECCE3Rv1G0157810, SECCE6Rv1G0442850, SECCE6Rv1G0442890, SECCE6Rv1G0442910, SECCE7Rv1G0515560	SETIT_029498mg, SETIT_032104mg, SETIT_032654mg, SETIT_033044mg, SETIT_033364mg	Zm00001eb116530
OG0000102	BRADI_1g64442v3, BRADI_1g64901v3, BRADI_2g11290v3, BRADI_4g31180v3	HORVU.MOREX.r3.4HG0411440, HORVU.MOREX.r3.5HG0477090, HORVU.MOREX.r3.5HG0494660, HORVU.MOREX.r3.5HG0507740, HORVU.MOREX.r3.6HG0567400, HORVU.MOREX.r3.6HG0595390	LOC_Os01g56870, LOC_Os03g01940, LOC_Os03g62910, LOC_Os06g04970, LOC_Os11g05000, LOC_Os12g04750	SORBI_3001G100900, SORBI_3001G101000, SORBI_3002G344000, SORBI_3003G433400, SORBI_3003G435300, SORBI_3003G435400, SORBI_3003G439400, SORBI_3004G160400, SORBI_3008G002950, SORBI_3008G003100, SORBI_3008G023600, SORBI_3008G023801, SORBI_3008G105300, SORBI_3009G256900	SECCE2Rv1G0116610, SECCE2Rv1G0117540, SECCE5Rv1G0348040	SETIT_001043mg, SETIT_0012271mg, SETIT_003955mg, SETIT_004971mg, SETIT_005066mg, SETIT_005110mg, SETIT_005655mg, SETIT_012501mg, SETIT_013465mg, SETIT_015572mg, SETIT_016808mg, SETIT_027933mg, SETIT_027938mg, SETIT_031982mg, SETIT_032147mg, SETIT_032171mg, SETIT_032531mg, SETIT_032621mg, SETIT_032650mg, SETIT_034853mg	Zm00001eb065040, Zm00001eb408910
OG0000103	BRADI_2g60155v3, BRADI_2g60161v3	HORVU.MOREX.r3.3HG0280880, HORVU.MOREX.r3.3HG0301580, HORVU.MOREX.r3.3HG0307870, HORVU.MOREX.r3.3HG0315070, HORVU.MOREX.r3.3HG0315150, HORVU.MOREX.r3.3HG0315210, HORVU.MOREX.r3.3HG0315250, HORVU.MOREX.r3.3HG0315420, HORVU.MOREX.r3.3HG0315620, HORVU.MOREX.r3.3HG0315900, HORVU.MOREX.r3.3HG0317650, HORVU.MOREX.r3.6HG0539480, HORVU.MOREX.r3.7HG0723480	LOC_Os04g11440, LOC_Os04g11450, LOC_Os04g11660, LOC_Os04g11790	-	SECCE3Rv1G0158390, SECCE3Rv1G0205220, SECCE3Rv1G0205380, SECCE4Rv1G0270620, SECCE4Rv1G0270710, SECCE6Rv1G0419590, SECCE6Rv1G0420100, SECCE6Rv1G0425970, SECCE6Rv1G0426040, SECCE6Rv1G0426060, SECCE6Rv1G0426090, SECCE6Rv1G0426130, SECCE6Rv1G0426140, SECCE6Rv1G0426160, SECCE6Rv1G0426170, SECCE6Rv1G0426180, SECCE6Rv1G0426190, SECCE6Rv1G0426350, SECCE6Rv1G0426440, SECCE6Rv1G0426520, SECCE6Rv1G0426740, …	-	-
OG0000104	BRADI_3g47110v3, BRADI_3g47120v3, BRADI_3g48840v3, BRADI_3g49260v3, BRADI_3g49270v3, BRADI_3g49280v3, BRADI_5g15830v3	HORVU.MOREX.r3.1HG0023150, HORVU.MOREX.r3.2HG0132700, HORVU.MOREX.r3.2HG0132820, HORVU.MOREX.r3.2HG0137190, HORVU.MOREX.r3.2HG0137220, HORVU.MOREX.r3.2HG0137270, HORVU.MOREX.r3.2HG0182010, HORVU.MOREX.r3.2HG0182020, HORVU.MOREX.r3.2HG0182080, HORVU.MOREX.r3.2HG0182090	LOC_Os02g41650, LOC_Os02g41670, LOC_Os02g41680, LOC_Os04g43800, LOC_Os05g35290	SORBI_3004G220400, SORBI_3004G220500, SORBI_3004G220600, SORBI_3004G220700, SORBI_3006G148900	SECCE1Rv1G0005490, SECCE1Rv1G0005530, SECCE1Rv1G0005550, SECCE1Rv1G0005560, SECCE1Rv1G0014990, SECCE1Rv1G0015000, SECCE2Rv1G0086850, SECCE2Rv1G0086880, SECCE2Rv1G0088830, SECCE2Rv1G0112840, SECCE2Rv1G0112860, SECCE2Rv1G0112870, SECCE2Rv1G0112880, SECCE2Rv1G0112890, SECCE6Rv1G0399250, SECCE6Rv1G0399260	SETIT_009345mg, SETIT_016467mg, SETIT_016475mg, SETIT_016478mg, SETIT_019385mg	Zm00001eb077220, Zm00001eb185250, Zm00001eb185260, Zm00001eb247630, Zm00001eb247650, Zm00001eb247660
OG0000105	BRADI_2g07593v3	HORVU.MOREX.r3.1HG0033520, HORVU.MOREX.r3.1HG0033530, HORVU.MOREX.r3.2HG0121970, HORVU.MOREX.r3.2HG0168470, HORVU.MOREX.r3.2HG0187820, HORVU.MOREX.r3.2HG0187830, HORVU.MOREX.r3.2HG0191890, HORVU.MOREX.r3.3HG0224750, HORVU.MOREX.r3.3HG0283930, HORVU.MOREX.r3.4HG0416690, HORVU.MOREX.r3.5HG0529620, HORVU.MOREX.r3.6HG0576370, HORVU.MOREX.r3.7HG0706020	LOC_Os01g08610, LOC_Os01g18920, LOC_Os01g36064, LOC_Os02g13930, LOC_Os02g26460, LOC_Os02g38700, LOC_Os02g43780, LOC_Os04g12190, LOC_Os04g15910, LOC_Os04g21740, LOC_Os05g10640, LOC_Os05g14440, LOC_Os05g14500, LOC_Os06g02090, LOC_Os06g11830, LOC_Os06g36530, LOC_Os07g15340, LOC_Os08g24480, LOC_Os08g34830, LOC_Os09g11890, LOC_Os09g19150, LOC_Os10g29170, LOC_Os11g28740, LOC_Os12g08960, LOC_Os12g34390	SORBI_3003G186350, SORBI_3004G133201	SECCE2Rv1G0128840, SECCE4Rv1G0256910, SECCE4Rv1G0293050, SECCE5Rv1G0327660, SECCE5Rv1G0330830, SECCE6Rv1G0389420, SECCE7Rv1G0455750, SECCEUnv1G0553700, SECCEUnv1G0557890	-	Zm00001eb082490, Zm00001eb162640, Zm00001eb339580, Zm00001eb384120
OG0000106	BRADI_1g20112v3, BRADI_2g02839v3, BRADI_4g05170v3	HORVU.MOREX.r3.6HG0588000	LOC_Os01g29390, LOC_Os01g44020, LOC_Os01g70630, LOC_Os01g73070, LOC_Os06g22380, LOC_Os11g28660, LOC_Os12g27370	-	SECCE2Rv1G0125960	SETIT_008111mg, SETIT_015385mg, SETIT_024957mg, SETIT_028076mg, SETIT_028350mg	Zm00001eb038940, Zm00001eb043280, Zm00001eb043290, Zm00001eb043660, Zm00001eb043670, Zm00001eb045590, Zm00001eb046150, Zm00001eb062610, Zm00001eb076970, Zm00001eb080930, Zm00001eb104440, Zm00001eb104450, Zm00001eb113510, Zm00001eb123010, Zm00001eb123030, Zm00001eb159950, Zm00001eb193210, Zm00001eb204930, Zm00001eb219340, Zm00001eb225330, Zm00001eb239440, Zm00001eb245100, Zm00001eb255630, Zm00001e…
OG0000107	-	HORVU.MOREX.r3.1HG0061830, HORVU.MOREX.r3.1HG0091310, HORVU.MOREX.r3.2HG0099710, HORVU.MOREX.r3.2HG0125690, HORVU.MOREX.r3.2HG0179310, HORVU.MOREX.r3.2HG0191360, HORVU.MOREX.r3.3HG0285090, HORVU.MOREX.r3.3HG0323520, HORVU.MOREX.r3.4HG0348820, HORVU.MOREX.r3.4HG0361280, HORVU.MOREX.r3.4HG0368390, HORVU.MOREX.r3.4HG0395640, HORVU.MOREX.r3.4HG0399560, HORVU.MOREX.r3.4HG0401780, HORVU.MOREX.r3.4HG041…	LOC_Os05g46070	-	SECCE1Rv1G0003550, SECCE1Rv1G0006350, SECCE1Rv1G0013540, SECCE1Rv1G0054440, SECCE1Rv1G0061080, SECCE2Rv1G0081200, SECCE2Rv1G0081210, SECCE2Rv1G0081220, SECCE2Rv1G0133750, SECCE2Rv1G0137330, SECCE2Rv1G0139560, SECCE3Rv1G0146040, SECCE3Rv1G0168950, SECCE4Rv1G0254920, SECCE4Rv1G0263940, SECCE5Rv1G0361730, SECCE6Rv1G0417880, SECCE6Rv1G0439840, SECCE6Rv1G0446270, SECCE7Rv1G0469110, SECCE7Rv1G0517380, …	-	-
OG0000108	BRADI_1g66172v3, BRADI_2g16190v3, BRADI_2g47453v3	HORVU.MOREX.r3.1HG0061240, HORVU.MOREX.r3.1HG0090160, HORVU.MOREX.r3.1HG0090260, HORVU.MOREX.r3.3HG0282800, HORVU.MOREX.r3.5HG0504240, HORVU.MOREX.r3.5HG0504390, HORVU.MOREX.r3.6HG0550420, HORVU.MOREX.r3.6HG0550790, HORVU.MOREX.r3.6HG0558930, HORVU.MOREX.r3.7HG0744830	LOC_Os07g18510, LOC_Os07g18540, LOC_Os07g18560, LOC_Os07g18600, LOC_Os07g18670, LOC_Os12g37110, LOC_Os12g37130, LOC_Os12g37150, LOC_Os12g37160	SORBI_3002G108100, SORBI_3002G108200, SORBI_3002G118500, SORBI_3006G063700, SORBI_3007G041100, SORBI_3009G022800, SORBI_3010G061500	SECCE1Rv1G0033870, SECCE1Rv1G0038030, SECCE1Rv1G0058380, SECCE1Rv1G0058390, SECCE1Rv1G0058950, SECCE1Rv1G0058960, SECCE1Rv1G0059000, SECCE1Rv1G0059270, SECCE2Rv1G0132060, SECCE5Rv1G0350510, SECCE5Rv1G0350530, SECCE5Rv1G0350670, SECCE5Rv1G0350690, SECCE6Rv1G0381960, SECCE6Rv1G0404130, SECCE6Rv1G0444030, SECCE6Rv1G0444090, SECCE7Rv1G0458100, SECCE7Rv1G0458160, SECCE7Rv1G0512060	SETIT_014919mg, SETIT_030096mg	Zm00001eb305100, Zm00001eb305110
OG0000109	BRADI_4g12901v3, BRADI_4g23716v3, BRADI_4g23730v3, BRADI_4g23737v3, BRADI_4g23747v3, BRADI_4g23760v3, BRADI_4g23767v3, BRADI_4g23780v3, BRADI_4g23820v3, BRADI_4g23825v3, BRADI_4g23830v3, BRADI_4g23834v3, BRADI_4g23836v3, BRADI_4g23841v3, BRADI_4g23842v3, BRADI_4g23860v3, BRADI_4g40865v3, BRADI_4g42433v3	HORVU.MOREX.r3.5HG0427590, HORVU.MOREX.r3.5HG0427600, HORVU.MOREX.r3.5HG0429960, HORVU.MOREX.r3.5HG0518270, HORVU.MOREX.r3.5HG0518280, HORVU.MOREX.r3.5HG0518360, HORVU.MOREX.r3.5HG0518370, HORVU.MOREX.r3.5HG0518380, HORVU.MOREX.r3.5HG0518390, HORVU.MOREX.r3.5HG0518410, HORVU.MOREX.r3.5HG0518450, HORVU.MOREX.r3.5HG0518460, HORVU.MOREX.r3.5HG0518500	LOC_Os02g20590, LOC_Os02g20600, LOC_Os02g20620, LOC_Os02g20720	-	SECCE1Rv1G0010740, SECCE1Rv1G0010750, SECCE1Rv1G0010760, SECCE1Rv1G0010770, SECCE1Rv1G0054480, SECCE2Rv1G0139360, SECCE4Rv1G0260660, SECCE5Rv1G0301210, SECCE5Rv1G0301260, SECCE5Rv1G0301280, SECCE5Rv1G0358540, SECCE5Rv1G0358550, SECCE5Rv1G0358580, SECCE5Rv1G0358590, SECCE5Rv1G0358600, SECCE5Rv1G0358610, SECCE5Rv1G0358630, SECCE5Rv1G0358640	-	-
OG0000110	BRADI_1g17371v3, BRADI_1g17560v3, BRADI_2g39103v3, BRADI_2g39111v3, BRADI_2g39120v3, BRADI_2g39127v3, BRADI_2g39137v3	HORVU.MOREX.r3.1HG0021830, HORVU.MOREX.r3.1HG0021880, HORVU.MOREX.r3.1HG0023420, HORVU.MOREX.r3.2HG0097200, HORVU.MOREX.r3.2HG0097210, HORVU.MOREX.r3.2HG0157110, HORVU.MOREX.r3.5HG0505000	LOC_Os01g09230, LOC_Os04g54759, LOC_Os05g01830, LOC_Os05g01900, LOC_Os05g02180, LOC_Os09g03210	SORBI_3003G392275, SORBI_3003G392600, SORBI_3008G036100, SORBI_3008G036400, SORBI_3008G036600, SORBI_3008G050800, SORBI_3008G050900, SORBI_3009G003300, SORBI_3009G007200, SORBI_3009G007300, SORBI_3009G007600, SORBI_3009G007700, SORBI_3009G011901, SORBI_3009G012000, SORBI_3009G014900, SORBI_3010G089300	SECCE1Rv1G0014050, SECCE1Rv1G0015080, SECCE5Rv1G0361270, SECCEUnv1G0537370, SECCEUnv1G0537380	SETIT_0038302mg, SETIT_003847mg, SETIT_010714mg, SETIT_020030mg, SETIT_020052mg, SETIT_024830mg, SETIT_025185mg, SETIT_0325662mg, SETIT_038948mg	Zm00001eb348360, Zm00001eb348380, Zm00001eb348480
OG0000111	BRADI_1g01338v3, BRADI_1g32270v3, BRADI_2g08322v3, BRADI_2g08360v3, BRADI_2g08362v3, BRADI_2g08364v3, BRADI_2g08420v3, BRADI_2g08430v3, BRADI_2g08440v3, BRADI_2g08450v3, BRADI_2g08585v3, BRADI_2g10458v3, BRADI_2g10465v3, BRADI_2g10472v3, BRADI_2g13030v3	HORVU.MOREX.r3.3HG0235230, HORVU.MOREX.r3.3HG0235510, HORVU.MOREX.r3.3HG0235520, HORVU.MOREX.r3.3HG0250520, HORVU.MOREX.r3.3HG0250540, HORVU.MOREX.r3.3HG0250550, HORVU.MOREX.r3.3HG0251780, HORVU.MOREX.r3.3HG0257080, HORVU.MOREX.r3.7HG0707820	LOC_Os01g13810, LOC_Os01g13860, LOC_Os01g13870, LOC_Os01g14170, LOC_Os01g14180, LOC_Os01g14220, LOC_Os01g14280, LOC_Os01g14310, LOC_Os01g14320, LOC_Os01g14340, LOC_Os06g20310	SORBI_3003G001800, SORBI_3003G001901, SORBI_3003G002000, SORBI_3007G217800, SORBI_3007G217900, SORBI_3010G129450	SECCE3Rv1G0160300, SECCE3Rv1G0169040, SECCE3Rv1G0169810, SECCE3Rv1G0169830, SECCE3Rv1G0169900, SECCE3Rv1G0169910, SECCE7Rv1G0481690	SETIT_008301mg, SETIT_013808mg, SETIT_015463mg, SETIT_015633mg, SETIT_038558mg	-
OG0000112	-	HORVU.MOREX.r3.7HG0657050	LOC_Os02g14500, LOC_Os02g27594, LOC_Os05g20660, LOC_Os06g27610, LOC_Os08g17020, LOC_Os08g36890, LOC_Os08g38190, LOC_Os08g40350, LOC_Os09g11900, LOC_Os10g11240, LOC_Os11g14810, LOC_Os12g15980	SORBI_3001G262100, SORBI_3001G262200, SORBI_3004G135800, SORBI_3005G112566, SORBI_3005G112632, SORBI_3006G036566, SORBI_3008G121700, SORBI_3010G145500	-	SETIT_004075mg, SETIT_008016mg, SETIT_008483mg, SETIT_008568mg, SETIT_008624mg, SETIT_015308mg, SETIT_015719mg, SETIT_018753mg, SETIT_019065mg, SETIT_019212mg, SETIT_0193531mg, SETIT_019562mg, SETIT_019760mg, SETIT_027356mg, SETIT_032526mg, SETIT_033082mg, SETIT_033291mg, SETIT_039296mg	Zm00001eb019990, Zm00001eb024660, Zm00001eb112140, Zm00001eb136420, Zm00001eb176540, Zm00001eb266790, Zm00001eb276390, Zm00001eb278490, Zm00001eb308100, Zm00001eb341640, Zm00001eb341730, Zm00001eb380570, Zm00001eb384030, Zm00001eb417100
OG0000113	-	-	LOC_Os01g22840, LOC_Os01g29450, LOC_Os01g44150, LOC_Os01g48490, LOC_Os01g51820, LOC_Os01g57800, LOC_Os02g07520, LOC_Os02g11660, LOC_Os02g19300, LOC_Os02g20660, LOC_Os02g25260, LOC_Os02g26060, LOC_Os02g33360, LOC_Os02g47730, LOC_Os02g52970, LOC_Os03g26890, LOC_Os03g36570, LOC_Os03g39500, LOC_Os04g16400, LOC_Os05g22330, LOC_Os06g07720, LOC_Os06g18950, LOC_Os06g20590, LOC_Os06g20660, LOC_Os06g22520,…	SORBI_3001G255001, SORBI_3007G123850, SORBI_3008G088836	-	-	Zm00001eb082870
OG0000114	BRADI_1g25053v3, BRADI_2g49196v3, BRADI_3g34010v3, BRADI_4g26525v3, BRADI_4g26548v3, BRADI_4g26571v3, BRADI_4g42643v3, BRADI_4g42649v3, BRADI_4g42660v3, BRADI_4g42671v3, BRADI_4g42700v3, BRADI_4g42730v3, BRADI_4g42915v3, BRADI_4g42920v3, BRADI_4g42930v3, BRADI_4g43125v3, BRADI_5g16896v3	HORVU.MOREX.r3.2HG0208160, HORVU.MOREX.r3.3HG0315130, HORVU.MOREX.r3.4HG0356020, HORVU.MOREX.r3.4HG0356080, HORVU.MOREX.r3.4HG0415900, HORVU.MOREX.r3.5HG0429660, HORVU.MOREX.r3.6HG0565790	LOC_Os11g05230, LOC_Os12g04590, LOC_Os12g04650, LOC_Os12g04660, LOC_Os12g05270, LOC_Os12g05280	SORBI_3005G030200, SORBI_3005G030266, SORBI_3005G035400, SORBI_3005G035800	SECCE6Rv1G0384040, SECCE6Rv1G0384050, SECCE6Rv1G0384060, SECCE6Rv1G0384070, SECCE6Rv1G0431490	SETIT_011173mg, SETIT_011737mg, SETIT_011877mg, SETIT_012395mg, SETIT_012631mg, SETIT_012675mg, SETIT_015402mg, SETIT_027375mg, SETIT_033008mg	Zm00001eb196720, Zm00001eb196750, Zm00001eb197390, Zm00001eb277670
OG0000115	BRADI_2g34230v3, BRADI_3g29535v3, BRADI_3g29540v3, BRADI_3g29550v3, BRADI_3g29560v3, BRADI_3g29570v3	HORVU.MOREX.r3.1HG0046660, HORVU.MOREX.r3.1HG0046690, HORVU.MOREX.r3.1HG0046700, HORVU.MOREX.r3.5HG0493410, HORVU.MOREX.r3.5HG0533050, HORVU.MOREX.r3.5HG0536790	LOC_Os10g34760	SORBI_3001G210600, SORBI_3001G210800, SORBI_3001G210900, SORBI_3001G211000, SORBI_3001G211101, SORBI_3001G211200, SORBI_3001G211400, SORBI_3003G244900	SECCE1Rv1G0026630, SECCE1Rv1G0026660, SECCE1Rv1G0035380, SECCE3Rv1G0155950, SECCE5Rv1G0336320, SECCE7Rv1G0455010, SECCEUnv1G0562200	SETIT_003860mg, SETIT_039020mg, SETIT_039109mg, SETIT_039468mg, SETIT_039702mg, SETIT_040057mg, SETIT_040125mg	Zm00001eb045020, Zm00001eb045030, Zm00001eb045040, Zm00001eb045050, Zm00001eb045060, Zm00001eb045070, Zm00001eb045080, Zm00001eb045090, Zm00001eb045100, Zm00001eb045110, Zm00001eb045120, Zm00001eb045130, Zm00001eb045140, Zm00001eb045150, Zm00001eb045160, Zm00001eb045170, Zm00001eb045180
OG0000116	BRADI_1g25017v3, BRADI_1g30865v3, BRADI_1g31411v3, BRADI_1g31547v3, BRADI_1g53170v3, BRADI_3g01390v3, BRADI_3g01398v3, BRADI_3g01406v3, BRADI_3g01412v3, BRADI_3g01419v3, BRADI_3g01427v3, BRADI_3g15150v3, BRADI_3g20818v3	HORVU.MOREX.r3.2HG0136160, HORVU.MOREX.r3.2HG0136210, HORVU.MOREX.r3.2HG0136250, HORVU.MOREX.r3.2HG0136300, HORVU.MOREX.r3.2HG0136340, HORVU.MOREX.r3.7HG0744380, HORVU.MOREX.r3.7HG0744460, HORVU.MOREX.r3.7HG0744500	LOC_Os07g36830	SORBI_3002G335400	SECCE2Rv1G0088430, SECCE4Rv1G0282420, SECCE6Rv1G0443430, SECCE6Rv1G0443460, SECCE6Rv1G0443480, SECCE6Rv1G0443600, SECCE6Rv1G0443620, SECCE6Rv1G0443640, SECCE6Rv1G0443700, SECCE6Rv1G0443710, SECCE6Rv1G0443730, SECCE6Rv1G0443740, SECCE6Rv1G0443830, SECCE6Rv1G0443850, SECCE6Rv1G0443860, SECCE6Rv1G0443870, SECCE6Rv1G0444020, SECCE6Rv1G0444050, SECCE7Rv1G0483280, SECCEUnv1G0538360, SECCEUnv1G0538370, …	SETIT_030017mg	Zm00001eb323800
OG0000117	BRADI_4g28324v3, BRADI_4g38671v3	HORVU.MOREX.r3.1HG0084090, HORVU.MOREX.r3.4HG0331810, HORVU.MOREX.r3.4HG0331840	LOC_Os05g16200, LOC_Os11g28950	-	SECCE2Rv1G0128410, SECCE3Rv1G0204810, SECCE3Rv1G0204820, SECCE3Rv1G0205000, SECCE3Rv1G0210690, SECCE4Rv1G0214390, SECCE4Rv1G0214410, SECCE4Rv1G0214420, SECCE4Rv1G0214440, SECCE4Rv1G0215650, SECCE4Rv1G0215660, SECCE4Rv1G0215670, SECCE4Rv1G0215690, SECCE4Rv1G0215770, SECCE4Rv1G0215780, SECCEUnv1G0527680, SECCEUnv1G0527690, SECCEUnv1G0527700, SECCEUnv1G0527710, SECCEUnv1G0527720, SECCEUnv1G0527730, …	-	Zm00001eb414490
OG0000118	BRADI_1g27940v3, BRADI_1g30462v3, BRADI_2g26633v3, BRADI_4g42470v3	HORVU.MOREX.r3.1HG0084540, HORVU.MOREX.r3.2HG0188030, HORVU.MOREX.r3.2HG0195010, HORVU.MOREX.r3.4HG0395670, HORVU.MOREX.r3.4HG0415360, HORVU.MOREX.r3.4HG0418200, HORVU.MOREX.r3.6HG0632570, HORVU.MOREX.r3.7HG0731450, HORVU.MOREX.r3.7HG0737880, HORVU.MOREX.r3.7HG0745040, HORVU.MOREX.r3.7HG0745200, HORVU.MOREX.r3.7HG0745250, HORVU.MOREX.r3.7HG0745270, HORVU.MOREX.r3.7HG0745320, HORVU.MOREX.r3.7HG074…	LOC_Os12g36000	SORBI_3002G304801, SORBI_3006G232900	SECCE2Rv1G0106270, SECCE2Rv1G0121310, SECCE5Rv1G0372820, SECCE5Rv1G0374830, SECCE6Rv1G0440180, SECCE6Rv1G0444360, SECCE6Rv1G0444450, SECCE6Rv1G0444470, SECCE6Rv1G0444510, SECCE6Rv1G0444520, SECCE6Rv1G0444530, SECCE6Rv1G0444540, SECCE6Rv1G0444550, SECCE6Rv1G0444560, SECCE6Rv1G0444580, SECCE6Rv1G0444620, SECCE6Rv1G0444660, SECCE6Rv1G0444720, SECCE7Rv1G0510380	SETIT_007255mg, SETIT_014929mg, SETIT_029559mg, SETIT_029804mg, SETIT_031878mg, SETIT_031914mg, SETIT_032020mg, SETIT_033058mg, SETIT_033070mg, SETIT_033112mg, SETIT_033241mg	-
OG0000119	BRADI_5g10956v3	HORVU.MOREX.r3.2HG0212460, HORVU.MOREX.r3.5HG0422780, HORVU.MOREX.r3.5HG0423200, HORVU.MOREX.r3.5HG0423530, HORVU.MOREX.r3.UnG0754540, HORVU.MOREX.r3.UnG0755690, HORVU.MOREX.r3.UnG0756060, HORVU.MOREX.r3.UnG0761920, HORVU.MOREX.r3.UnG0762290, HORVU.MOREX.r3.UnG0764200, HORVU.MOREX.r3.UnG0764900, HORVU.MOREX.r3.UnG0766480, HORVU.MOREX.r3.UnG0767090, HORVU.MOREX.r3.UnG0768040, HORVU.MOREX.r3.UnG077…	LOC_Os04g16734, LOC_Os10g21194	-	SECCE4Rv1G0241060, SECCE5Rv1G0367720, SECCEUnv1G0554560	SETIT_020823mg	-
OG0000120	BRADI_2g18383v3, BRADI_3g53508v3, BRADI_4g22777v3	HORVU.MOREX.r3.2HG0146720, HORVU.MOREX.r3.2HG0209390, HORVU.MOREX.r3.2HG0209400, HORVU.MOREX.r3.3HG0233910, HORVU.MOREX.r3.3HG0328110, HORVU.MOREX.r3.4HG0340020, HORVU.MOREX.r3.5HG0439660, HORVU.MOREX.r3.5HG0441780, HORVU.MOREX.r3.5HG0457300, HORVU.MOREX.r3.5HG0458950, HORVU.MOREX.r3.5HG0489660, HORVU.MOREX.r3.5HG0498450, HORVU.MOREX.r3.5HG0500310, HORVU.MOREX.r3.5HG0500330, HORVU.MOREX.r3.5HG050…	LOC_Os02g56830, LOC_Os09g12050	-	SECCE2Rv1G0067890, SECCE3Rv1G0173170	SETIT_004240mg, SETIT_014483mg, SETIT_032993mg, SETIT_040276mg	Zm00001eb004080, Zm00001eb018820, Zm00001eb019020, Zm00001eb046270, Zm00001eb086590, Zm00001eb087940, Zm00001eb090610, Zm00001eb136070, Zm00001eb197800, Zm00001eb211670, Zm00001eb242210, Zm00001eb279690, Zm00001eb300210, Zm00001eb345220, Zm00001eb389250, Zm00001eb411270, Zm00001eb412060
OG0000121	-	HORVU.MOREX.r3.7HG0644820, HORVU.MOREX.r3.7HG0644850, HORVU.MOREX.r3.7HG0644860, HORVU.MOREX.r3.7HG0644870, HORVU.MOREX.r3.7HG0644880, HORVU.MOREX.r3.7HG0644900, HORVU.MOREX.r3.7HG0644910, HORVU.MOREX.r3.7HG0644920, HORVU.MOREX.r3.7HG0644930, HORVU.MOREX.r3.7HG0644940, HORVU.MOREX.r3.7HG0644950, HORVU.MOREX.r3.7HG0644960, HORVU.MOREX.r3.7HG0644970, HORVU.MOREX.r3.7HG0644980, HORVU.MOREX.r3.7HG064…	LOC_Os06g31280, LOC_Os06g31800, LOC_Os06g31890, LOC_Os06g31930, LOC_Os06g31960, LOC_Os06g32020, LOC_Os06g32160, LOC_Os06g32240, LOC_Os06g32350, LOC_Os06g32550, LOC_Os06g32600	SORBI_3001G165600	SECCE4Rv1G0284230, SECCEUnv1G0551920, SECCEUnv1G0551930	SETIT_014527mg, SETIT_014606mg, SETIT_014607mg, SETIT_014608mg, SETIT_014609mg, SETIT_020898mg	-
OG0000122	-	HORVU.MOREX.r3.1HG0013030, HORVU.MOREX.r3.1HG0016530, HORVU.MOREX.r3.1HG0039360, HORVU.MOREX.r3.1HG0060780, HORVU.MOREX.r3.1HG0091480, HORVU.MOREX.r3.1HG0092950, HORVU.MOREX.r3.1HG0092970, HORVU.MOREX.r3.1HG0093600, HORVU.MOREX.r3.2HG0105490, HORVU.MOREX.r3.2HG0105510, HORVU.MOREX.r3.2HG0157400, HORVU.MOREX.r3.2HG0178100, HORVU.MOREX.r3.2HG0192830, HORVU.MOREX.r3.2HG0200860, HORVU.MOREX.r3.2HG021…	-	-	-	-	-
OG0000123	BRADI_1g03720v3, BRADI_1g66470v3, BRADI_1g66590v3, BRADI_2g23250v3, BRADI_2g54570v3, BRADI_4g04220v3	HORVU.MOREX.r3.1HG0073350, HORVU.MOREX.r3.3HG0302810, HORVU.MOREX.r3.4HG0387610, HORVU.MOREX.r3.4HG0387870, HORVU.MOREX.r3.5HG0441860, HORVU.MOREX.r3.5HG0526250, HORVU.MOREX.r3.6HG0620330	LOC_Os01g62290, LOC_Os03g16860, LOC_Os03g16920, LOC_Os03g60620, LOC_Os05g38530, LOC_Os11g47760	SORBI_3001G418600, SORBI_3001G420100, SORBI_3003G350700, SORBI_3006G055600, SORBI_3008G136000, SORBI_3009G163900	SECCE1Rv1G0040780, SECCE3Rv1G0197640, SECCE3Rv1G0197650, SECCE4Rv1G0232320, SECCE5Rv1G0308490, SECCE5Rv1G0365200, SECCE6Rv1G0413300, SECCE6Rv1G0414340, SECCE6Rv1G0414360, SECCE6Rv1G0414370, SECCE6Rv1G0453840, SECCE7Rv1G0477800, SECCE7Rv1G0477930	SETIT_000619mg, SETIT_021433mg, SETIT_021434mg, SETIT_034600mg, SETIT_034604mg, SETIT_034612mg	Zm00001eb012470, Zm00001eb029200, Zm00001eb136490, Zm00001eb148420, Zm00001eb351340, Zm00001eb368000, Zm00001eb397600
OG0000124	BRADI_2g09487v3, BRADI_3g54280v3, BRADI_4g05909v3, BRADI_4g06170v3, BRADI_4g06190v3, BRADI_4g06200v3, BRADI_4g06240v3, BRADI_4g06250v3, BRADI_4g06257v3, BRADI_4g06270v3, BRADI_5g13724v3	HORVU.MOREX.r3.1HG0000530, HORVU.MOREX.r3.1HG0011110, HORVU.MOREX.r3.2HG0131810, HORVU.MOREX.r3.3HG0233730, HORVU.MOREX.r3.5HG0447190, HORVU.MOREX.r3.5HG0447300, HORVU.MOREX.r3.6HG0554650, HORVU.MOREX.r3.6HG0625230, HORVU.MOREX.r3.6HG0625260	LOC_Os02g55540, LOC_Os02g55550, LOC_Os04g30180, LOC_Os04g30200, LOC_Os04g30210, LOC_Os04g30230, LOC_Os04g30320, LOC_Os12g33210, LOC_Os12g33220, LOC_Os12g33230, LOC_Os12g34220	SORBI_3004G332600, SORBI_3004G332800, SORBI_3009G043100, SORBI_3009G043400	SECCE1Rv1G0002660, SECCE3Rv1G0158800, SECCE3Rv1G0158820, SECCE5Rv1G0303560, SECCE5Rv1G0310940, SECCE5Rv1G0311000, SECCE6Rv1G0378950, SECCE6Rv1G0378980, SECCE6Rv1G0417720, SECCE7Rv1G0509360, SECCEUnv1G0555110, SECCEUnv1G0563940	SETIT_008248mg, SETIT_019473mg, SETIT_019756mg	Zm00001eb258000
OG0000125	BRADI_5g01050v3, BRADI_5g01060v3, BRADI_5g02320v3	HORVU.MOREX.r3.2HG0097980, HORVU.MOREX.r3.2HG0098060, HORVU.MOREX.r3.2HG0098100, HORVU.MOREX.r3.2HG0098120, HORVU.MOREX.r3.2HG0100480, HORVU.MOREX.r3.2HG0100490, HORVU.MOREX.r3.2HG0194600, HORVU.MOREX.r3.2HG0207890, HORVU.MOREX.r3.3HG0222010, HORVU.MOREX.r3.5HG0503530, HORVU.MOREX.r3.7HG0636120	LOC_Os04g05400, LOC_Os04g06050, LOC_Os04g06300, LOC_Os04g06590, LOC_Os04g06850, LOC_Os04g06900, LOC_Os04g06990, LOC_Os04g07040, LOC_Os04g07110, LOC_Os04g07250, LOC_Os04g08080, LOC_Os04g08190, LOC_Os12g21940	SORBI_3003G070100, SORBI_3006G015400	SECCE2Rv1G0069590, SECCE2Rv1G0072040, SECCE2Rv1G0078500, SECCE4Rv1G0250620, SECCE5Rv1G0334110, SECCE5Rv1G0347130, SECCE6Rv1G0421760, SECCE7Rv1G0521900, SECCE7Rv1G0521920, SECCE7Rv1G0523740, SECCE7Rv1G0523750, SECCE7Rv1G0523760, SECCE7Rv1G0523860, SECCE7Rv1G0523900	SETIT_011977mg, SETIT_012423mg, SETIT_012765mg, SETIT_027334mg, SETIT_038922mg	Zm00001eb088590, Zm00001eb088610, Zm00001eb418250
OG0000126	BRADI_1g47990v3, BRADI_2g00485v3, BRADI_2g00501v3, BRADI_2g00540v3	HORVU.MOREX.r3.3HG0229090, HORVU.MOREX.r3.5HG0503300, HORVU.MOREX.r3.5HG0503340, HORVU.MOREX.r3.5HG0503380, HORVU.MOREX.r3.5HG0503400, HORVU.MOREX.r3.5HG0503420, HORVU.MOREX.r3.5HG0503440, HORVU.MOREX.r3.5HG0503450, HORVU.MOREX.r3.6HG0558220, HORVU.MOREX.r3.UnG0791200, HORVU.MOREX.r3.UnG0791240, HORVU.MOREX.r3.UnG0791250, HORVU.MOREX.r3.UnG0791290	LOC_Os01g05640, LOC_Os01g05870, LOC_Os01g05960, LOC_Os01g05980	SORBI_3002G086900, SORBI_3003G068100, SORBI_3003G068200, SORBI_3003G068400, SORBI_3003G068500, SORBI_3003G069601, SORBI_3003G069700, SORBI_3003G069950, SORBI_3003G070025, SORBI_3003G072000, SORBI_3004G169100	SECCE3Rv1G0153220, SECCE3Rv1G0158240, SECCE7Rv1G0513750, SECCE7Rv1G0522810	SETIT_000141mg, SETIT_000144mg, SETIT_000145mg, SETIT_000150mg, SETIT_000152mg, SETIT_000199mg, SETIT_003902mg, SETIT_004922mg, SETIT_004924mg, SETIT_004977mg, SETIT_005096mg, SETIT_016173mg, SETIT_028791mg	Zm00001eb124080, Zm00001eb336020
OG0000127	BRADI_4g09875v3, BRADI_4g09880v3	HORVU.MOREX.r3.7HG0752430, HORVU.MOREX.r3.7HG0752440, HORVU.MOREX.r3.7HG0752450, HORVU.MOREX.r3.7HG0752460, HORVU.MOREX.r3.7HG0752470, HORVU.MOREX.r3.7HG0752480, HORVU.MOREX.r3.7HG0752490, HORVU.MOREX.r3.7HG0752500, HORVU.MOREX.r3.7HG0752510, HORVU.MOREX.r3.7HG0752520, HORVU.MOREX.r3.7HG0752550, HORVU.MOREX.r3.7HG0752590, HORVU.MOREX.r3.7HG0752600, HORVU.MOREX.r3.7HG0752620, HORVU.MOREX.r3.7HG075…	LOC_Os07g24820, LOC_Os07g24830, LOC_Os07g25050, LOC_Os07g25060	-	SECCE3Rv1G0150160, SECCE3Rv1G0150170, SECCEUnv1G0569860, SECCEUnv1G0571840	SETIT_027096mg, SETIT_027105mg, SETIT_027106mg, SETIT_027107mg, SETIT_027110mg, SETIT_027111mg, SETIT_027112mg, SETIT_027114mg, SETIT_027115mg, SETIT_027116mg, SETIT_027117mg, SETIT_027118mg, SETIT_027119mg, SETIT_027120mg, SETIT_027390mg, SETIT_027941mg	-
OG0000128	BRADI_1g39270v3, BRADI_2g22187v3, BRADI_2g22200v3, BRADI_2g45550v3, BRADI_2g53430v3, BRADI_3g01920v3, BRADI_4g27430v3, BRADI_5g25460v3	HORVU.MOREX.r3.1HG0070790, HORVU.MOREX.r3.2HG0208810, HORVU.MOREX.r3.3HG0276900, HORVU.MOREX.r3.3HG0297350, HORVU.MOREX.r3.5HG0471520, HORVU.MOREX.r3.6HG0549890, HORVU.MOREX.r3.7HG0710360	LOC_Os01g46926, LOC_Os01g60360, LOC_Os01g60410, LOC_Os02g02830, LOC_Os02g16040, LOC_Os04g57220, LOC_Os06g30970, LOC_Os09g12230	SORBI_3002G155500, SORBI_3003G243600, SORBI_3003G337000, SORBI_3004G017800, SORBI_3006G257900, SORBI_3009G174900, SORBI_3010G149300	SECCE1Rv1G0042890, SECCE2Rv1G0134160, SECCE3Rv1G0182980, SECCE3Rv1G0195500, SECCE7Rv1G0496410, SECCEUnv1G0535450, SECCEUnv1G0542860	SETIT_003246mg, SETIT_007428mg, SETIT_018607mg, SETIT_023551mg, SETIT_031414mg	Zm00001eb066940, Zm00001eb097550, Zm00001eb149640, Zm00001eb157900, Zm00001eb278070, Zm00001eb309020, Zm00001eb352080, Zm00001eb359510, Zm00001eb368940
OG0000129	BRADI_2g45985v3	HORVU.MOREX.r3.2HG0120610, HORVU.MOREX.r3.6HG0601220	LOC_Os02g03640, LOC_Os05g11260, LOC_Os07g11150, LOC_Os08g28010	SORBI_3002G220800	SECCE2Rv1G0135460, SECCE4Rv1G0279830, SECCE4Rv1G0292480, SECCEUnv1G0556030	-	Zm00001eb027370, Zm00001eb027930, Zm00001eb029070, Zm00001eb029790, Zm00001eb040590, Zm00001eb086350, Zm00001eb090520, Zm00001eb091160, Zm00001eb092990, Zm00001eb093010, Zm00001eb132600, Zm00001eb133410, Zm00001eb181050, Zm00001eb181280, Zm00001eb182790, Zm00001eb184880, Zm00001eb187180, Zm00001eb190070, Zm00001eb218570, Zm00001eb226540, Zm00001eb234630, Zm00001eb235160, Zm00001eb239860, Zm00001e…
OG0000130	BRADI_1g31430v3, BRADI_4g03905v3, BRADI_4g03920v3, BRADI_4g03932v3, BRADI_4g42430v3	HORVU.MOREX.r3.5HG0492130, HORVU.MOREX.r3.5HG0492430, HORVU.MOREX.r3.6HG0546140	LOC_Os03g10540, LOC_Os04g40330, LOC_Os04g40370, LOC_Os05g49980, LOC_Os06g04690, LOC_Os06g04710, LOC_Os06g04980, LOC_Os09g15590, LOC_Os09g32410, LOC_Os09g32580, LOC_Os09g32600, LOC_Os09g32610, LOC_Os09g32910, LOC_Os09g33620	SORBI_3005G009100, SORBI_3007G013100, SORBI_3007G014000, SORBI_3007G017200, SORBI_3007G017800, SORBI_3008G009800, SORBI_3008G010100, SORBI_3010G264900, SORBI_3010G270100	SECCE1Rv1G0032610, SECCE1Rv1G0048830, SECCE4Rv1G0287520, SECCE4Rv1G0287950, SECCE5Rv1G0335290, SECCE5Rv1G0335320, SECCE5Rv1G0335330, SECCE5Rv1G0336060	SETIT_009835mg, SETIT_011739mg, SETIT_015582mg, SETIT_015605mg, SETIT_020175mg, SETIT_032710mg, SETIT_035225mg, SETIT_035983mg	Zm00001eb143720, Zm00001eb143790, Zm00001eb276920
OG0000131	BRADI_1g01551v3, BRADI_1g29352v3, BRADI_1g29360v3, BRADI_1g29370v3, BRADI_1g29381v3, BRADI_1g51320v3, BRADI_3g07775v3, BRADI_4g21950v3, BRADI_4g23880v3, BRADI_4g39317v3, BRADI_5g01546v3	HORVU.MOREX.r3.1HG0012170, HORVU.MOREX.r3.2HG0132330, HORVU.MOREX.r3.4HG0344950, HORVU.MOREX.r3.6HG0546230, HORVU.MOREX.r3.7HG0735600, HORVU.MOREX.r3.7HG0748190, HORVU.MOREX.r3.7HG0749550	LOC_Os08g14850	SORBI_3003G134201, SORBI_3005G096000, SORBI_3005G096201, SORBI_3005G183000, SORBI_3010G275600	SECCE1Rv1G0008680, SECCE2Rv1G0086680, SECCE3Rv1G0213100, SECCE4Rv1G0225740, SECCE6Rv1G0449770, SECCE6Rv1G0449960, SECCE6Rv1G0450160, SECCE7Rv1G0514050, SECCE7Rv1G0519400, SECCE7Rv1G0523470, SECCE7Rv1G0526610, SECCE7Rv1G0526670, SECCE7Rv1G0526720, SECCE7Rv1G0526750, SECCEUnv1G0563330	SETIT_019616mg, SETIT_024938mg, SETIT_025832mg, SETIT_028066mg, SETIT_028246mg, SETIT_028335mg, SETIT_028342mg, SETIT_028376mg	Zm00001eb061810, Zm00001eb200740, Zm00001eb200750
OG0000132	BRADI_1g03063v3, BRADI_3g35020v3, BRADI_4g05000v3, BRADI_5g03227v3, BRADI_5g07140v3, BRADI_5g21400v3, BRADI_5g21410v3, BRADI_5g21460v3	-	LOC_Os02g17760	SORBI_3006G045800	SECCE1Rv1G0000170, SECCE1Rv1G0000250, SECCE1Rv1G0002070, SECCE2Rv1G0066040, SECCE2Rv1G0086250, SECCE2Rv1G0108090, SECCE2Rv1G0139790, SECCE3Rv1G0155740, SECCE3Rv1G0155770, SECCE3Rv1G0187480, SECCE3Rv1G0200600, SECCE4Rv1G0248210, SECCE5Rv1G0350420, SECCE5Rv1G0363130, SECCE5Rv1G0375500, SECCE5Rv1G0375510, SECCE6Rv1G0452210, SECCE6Rv1G0452240, SECCE6Rv1G0452260, SECCE6Rv1G0452270, SECCE7Rv1G0462250, …	SETIT_010065mg, SETIT_035332mg	Zm00001eb089130, Zm00001eb089340
OG0000133	BRADI_3g09930v3, BRADI_3g09940v3, BRADI_3g09950v3, BRADI_3g09960v3, BRADI_3g09967v3, BRADI_3g09990v3, BRADI_3g19500v3	HORVU.MOREX.r3.3HG0223260, HORVU.MOREX.r3.3HG0250010, HORVU.MOREX.r3.3HG0250020, HORVU.MOREX.r3.3HG0250040, HORVU.MOREX.r3.3HG0250050, HORVU.MOREX.r3.4HG0347880, HORVU.MOREX.r3.5HG0519910	LOC_Os02g16730, LOC_Os02g16780, LOC_Os02g16800, LOC_Os02g16809, LOC_Os02g16850	SORBI_3004G119600, SORBI_3004G119800, SORBI_3004G119900, SORBI_3004G120000, SORBI_3004G121600, SORBI_3004G121700, SORBI_3004G121800, SORBI_3004G121900	SECCE3Rv1G0148130, SECCE3Rv1G0148210, SECCE3Rv1G0148240, SECCE3Rv1G0148290, SECCE3Rv1G0148470, SECCE3Rv1G0148490, SECCE3Rv1G0148610, SECCE3Rv1G0148620, SECCE3Rv1G0169550, SECCE5Rv1G0359810, SECCEUnv1G0531760, SECCEUnv1G0531770, SECCEUnv1G0531790, SECCEUnv1G0531850, SECCEUnv1G0531860, SECCEUnv1G0567720, SECCEUnv1G0568830	SETIT_018084mg, SETIT_018089mg, SETIT_018142mg	Zm00001eb237600, Zm00001eb237610, Zm00001eb237620
OG0000134	-	HORVU.MOREX.r3.1HG0028360, HORVU.MOREX.r3.1HG0028380, HORVU.MOREX.r3.1HG0028400, HORVU.MOREX.r3.1HG0028440, HORVU.MOREX.r3.1HG0028570, HORVU.MOREX.r3.1HG0028790, HORVU.MOREX.r3.1HG0028850, HORVU.MOREX.r3.4HG0355490, HORVU.MOREX.r3.5HG0435440, HORVU.MOREX.r3.5HG0435530, HORVU.MOREX.r3.5HG0435610, HORVU.MOREX.r3.5HG0435650, HORVU.MOREX.r3.5HG0435740, HORVU.MOREX.r3.5HG0435760, HORVU.MOREX.r3.5HG043…	LOC_Os09g01000	-	SECCE1Rv1G0011020, SECCE1Rv1G0011040, SECCE1Rv1G0011050, SECCE1Rv1G0011070, SECCE1Rv1G0011090, SECCE1Rv1G0023920, SECCE2Rv1G0069210, SECCE2Rv1G0080780, SECCE4Rv1G0277280, SECCE7Rv1G0508920, SECCEUnv1G0558100, SECCEUnv1G0558440, SECCEUnv1G0558930, SECCEUnv1G0567820, SECCEUnv1G0569560, SECCEUnv1G0570220, SECCEUnv1G0570250, SECCEUnv1G0570380, SECCEUnv1G0570400, SECCEUnv1G0570800	-	Zm00001eb264030
OG0000135	-	-	LOC_Os02g17790, LOC_Os02g24880, LOC_Os02g25350, LOC_Os02g25670, LOC_Os02g29790, LOC_Os03g32460, LOC_Os03g34096, LOC_Os03g38110, LOC_Os04g10080, LOC_Os04g17510, LOC_Os04g19010, LOC_Os05g18180, LOC_Os05g20630, LOC_Os05g21200, LOC_Os05g28240, LOC_Os06g25200, LOC_Os06g25210, LOC_Os06g27410, LOC_Os06g51560, LOC_Os07g17990, LOC_Os07g22110, LOC_Os07g25910, LOC_Os08g17250, LOC_Os08g21500, LOC_Os08g21810,…	SORBI_3004G131350	-	SETIT_008756mg, SETIT_019950mg, SETIT_032534mg, SETIT_033046mg, SETIT_039469mg, SETIT_040081mg	-
OG0000136	BRADI_1g26480v3, BRADI_2g29149v3, BRADI_2g29227v3, BRADI_2g35741v3, BRADI_2g51100v3, BRADI_3g24076v3, BRADI_3g33560v3, BRADI_3g36465v3, BRADI_4g08003v3, BRADI_4g16660v3, BRADI_4g28727v3, BRADI_5g09645v3	HORVU.MOREX.r3.1HG0038010, HORVU.MOREX.r3.2HG0115220, HORVU.MOREX.r3.2HG0134780, HORVU.MOREX.r3.2HG0158230, HORVU.MOREX.r3.3HG0253470, HORVU.MOREX.r3.5HG0514910, HORVU.MOREX.r3.6HG0571260, HORVU.MOREX.r3.7HG0695490, HORVU.MOREX.r3.7HG0721400	LOC_Os11g07390	SORBI_3002G331700	SECCE1Rv1G0005470, SECCE1Rv1G0005510, SECCE1Rv1G0005540, SECCE1Rv1G0013380, SECCE1Rv1G0044880, SECCE2Rv1G0069830, SECCE2Rv1G0081400, SECCE2Rv1G0088910, SECCE2Rv1G0136050, SECCE3Rv1G0150980, SECCE3Rv1G0186840, SECCE3Rv1G0201290, SECCE3Rv1G0203510, SECCE3Rv1G0209080, SECCE4Rv1G0226790, SECCE4Rv1G0227700, SECCE5Rv1G0309230, SECCE5Rv1G0348700, SECCE6Rv1G0377540, SECCE6Rv1G0443410, SECCEUnv1G0539670, …	-	Zm00001eb055100, Zm00001eb112880, Zm00001eb296370, Zm00001eb296380
OG0000137	BRADI_1g30991v3, BRADI_2g37270v3, BRADI_3g01706v3, BRADI_3g01723v3, BRADI_3g02247v3, BRADI_3g02252v3, BRADI_3g02257v3, BRADI_3g02263v3, BRADI_3g04552v3, BRADI_3g04701v3, BRADI_3g04705v3, BRADI_4g24515v3, BRADI_4g24522v3, BRADI_5g00516v3, BRADI_5g07261v3	HORVU.MOREX.r3.5HG0515390, HORVU.MOREX.r3.6HG0547490, HORVU.MOREX.r3.6HG0547550, HORVU.MOREX.r3.6HG0547690, HORVU.MOREX.r3.6HG0547720, HORVU.MOREX.r3.6HG0548510, HORVU.MOREX.r3.6HG0548530, HORVU.MOREX.r3.6HG0550450, HORVU.MOREX.r3.6HG0550570, HORVU.MOREX.r3.6HG0568860	LOC_Os02g15160	-	SECCE2Rv1G0136890, SECCE2Rv1G0139020, SECCE4Rv1G0285100, SECCE4Rv1G0285110, SECCE4Rv1G0285140, SECCE4Rv1G0285150, SECCE4Rv1G0285160, SECCE4Rv1G0285190, SECCE4Rv1G0285440, SECCE4Rv1G0286120, SECCE4Rv1G0286130, SECCE4Rv1G0286290, SECCE4Rv1G0286300, SECCE4Rv1G0286310, SECCE4Rv1G0286360, SECCE4Rv1G0286540, SECCE4Rv1G0286620, SECCE5Rv1G0356920, SECCE6Rv1G0377160, SECCEUnv1G0530110, SECCEUnv1G0538950, …	-	Zm00001eb346560
OG0000138	BRADI_1g74227v3, BRADI_4g39181v3, BRADI_4g40620v3, BRADI_4g40627v3, BRADI_4g40640v3, BRADI_4g40647v3	HORVU.MOREX.r3.1HG0061980, HORVU.MOREX.r3.2HG0103220, HORVU.MOREX.r3.2HG0103440, HORVU.MOREX.r3.2HG0103460, HORVU.MOREX.r3.2HG0103500, HORVU.MOREX.r3.2HG0103530, HORVU.MOREX.r3.2HG0103550, HORVU.MOREX.r3.2HG0103560, HORVU.MOREX.r3.4HG0336080, HORVU.MOREX.r3.4HG0336140, HORVU.MOREX.r3.6HG0622170, HORVU.MOREX.r3.6HG0622180, HORVU.MOREX.r3.6HG0623260, HORVU.MOREX.r3.7HG0673530	LOC_Os04g13090	SORBI_3006G036900, SORBI_3010G113300, SORBI_3010G113500, SORBI_3010G113600, SORBI_3010G113700	SECCE1Rv1G0033400, SECCE6Rv1G0414930, SECCE6Rv1G0414940, SECCE6Rv1G0415020, SECCE6Rv1G0415030, SECCE7Rv1G0518040, SECCE7Rv1G0518420, SECCE7Rv1G0518430	SETIT_011693mg, SETIT_011882mg, SETIT_014902mg, SETIT_014960mg, SETIT_015016mg, SETIT_015066mg, SETIT_015214mg	Zm00001eb088160, Zm00001eb280340, Zm00001eb280360, Zm00001eb380280, Zm00001eb380290, Zm00001eb380300, Zm00001eb380320, Zm00001eb441420
OG0000139	BRADI_1g17090v3, BRADI_1g64487v3, BRADI_1g64500v3, BRADI_3g10520v3, BRADI_3g45350v3	HORVU.MOREX.r3.2HG0099840, HORVU.MOREX.r3.2HG0110000, HORVU.MOREX.r3.4HG0382290, HORVU.MOREX.r3.4HG0382300, HORVU.MOREX.r3.4HG0382370, HORVU.MOREX.r3.4HG0382390, HORVU.MOREX.r3.4HG0382400, HORVU.MOREX.r3.4HG0415050, HORVU.MOREX.r3.4HG0417690, HORVU.MOREX.r3.6HG0571820, HORVU.MOREX.r3.6HG0628880, HORVU.MOREX.r3.6HG0628890, HORVU.MOREX.r3.6HG0630450	LOC_Os03g19420, LOC_Os03g19427, LOC_Os07g48980	SORBI_3001G151400	SECCE2Rv1G0071110, SECCE3Rv1G0152440, SECCE3Rv1G0152450, SECCE5Rv1G0375340, SECCE5Rv1G0375350, SECCE5Rv1G0375360, SECCE6Rv1G0387430, SECCE6Rv1G0387450, SECCE6Rv1G0423560, SECCE7Rv1G0481350, SECCE7Rv1G0521180, SECCE7Rv1G0523060, SECCE7Rv1G0523090, SECCE7Rv1G0523100, SECCE7Rv1G0523110, SECCE7Rv1G0523150, SECCE7Rv1G0523160, SECCE7Rv1G0523180	SETIT_030392mg, SETIT_039983mg	Zm00001eb052890, Zm00001eb218440, Zm00001eb396110, Zm00001eb396120, Zm00001eb396230, Zm00001eb396250, Zm00001eb396280
OG0000140	BRADI_4g04500v3, BRADI_4g04502v3, BRADI_4g04504v3, BRADI_4g09976v3	-	LOC_Os02g21400, LOC_Os02g25040, LOC_Os02g26420, LOC_Os03g19104, LOC_Os03g28110, LOC_Os04g06960, LOC_Os05g37620, LOC_Os05g39130, LOC_Os07g17480, LOC_Os07g24450, LOC_Os07g24530, LOC_Os07g27080, LOC_Os07g31690, LOC_Os08g09510, LOC_Os08g26450, LOC_Os08g28130, LOC_Os08g28450, LOC_Os08g33600, LOC_Os08g37740, LOC_Os10g26030, LOC_Os10g26830, LOC_Os10g29650, LOC_Os11g22670, LOC_Os11g27880, LOC_Os11g30960,…	SORBI_3005G211400, SORBI_3005G213300, SORBI_3005G213766, SORBI_3005G213832, SORBI_3005G213950, SORBI_3005G214000	SECCE5Rv1G0309160, SECCEUnv1G0541140	SETIT_023154mg, SETIT_026874mg, SETIT_026971mg, SETIT_028162mg, SETIT_028238mg, SETIT_028347mg	Zm00001eb046720
OG0000141	BRADI_1g05784v3, BRADI_1g05808v3, BRADI_1g71470v3, BRADI_3g18415v3, BRADI_3g57345v3, BRADI_4g08052v3, BRADI_4g08059v3, BRADI_4g15415v3, BRADI_5g08626v3, BRADI_5g10961v3, BRADI_5g10963v3	-	LOC_Os04g16775, LOC_Os07g25022, LOC_Os08g15264, LOC_Os09g24408	SORBI_3009G087360	SECCE1Rv1G0026990, SECCE1Rv1G0055730, SECCE2Rv1G0072570, SECCE4Rv1G0240720, SECCE5Rv1G0304680, SECCE6Rv1G0396320, SECCE6Rv1G0403950, SECCE7Rv1G0500050, SECCEUnv1G0558710, SECCEUnv1G0571480	SETIT_012211mg, SETIT_012260mg, SETIT_020739mg	Zm00001eb070540, Zm00001eb085020, Zm00001eb184820, Zm00001eb255920, Zm00001eb380740, Zm00001eb419660, Zm00001eb434700, Zm00001eb434810, Zm00001eb434860, Zm00001eb435120, Zm00001eb435350, Zm00001eb435630, Zm00001eb437090, Zm00001eb437320, Zm00001eb437950, Zm00001eb439920, Zm00001eb439930, Zm00001eb439950, Zm00001eb443000
OG0000142	BRADI_3g42510v3, BRADI_3g42540v3, BRADI_3g42550v3, BRADI_3g42560v3, BRADI_3g42570v3	-	LOC_Os08g43780, LOC_Os08g43790, LOC_Os08g43890, LOC_Os08g43900, LOC_Os08g43960, LOC_Os08g43970, LOC_Os08g43980	SORBI_3007G021200, SORBI_3007G021300, SORBI_3007G021400, SORBI_3007G021500, SORBI_3007G021600, SORBI_3007G021700, SORBI_3007G021800, SORBI_3007G021900, SORBI_3007G022100, SORBI_3007G022300, SORBI_3007G174100, SORBI_3007G174200, SORBI_3007G174300, SORBI_3007G174800, SORBI_3007G174900	SECCE2Rv1G0074140, SECCE5Rv1G0321320, SECCE7Rv1G0484600, SECCE7Rv1G0484620	SETIT_014380mg, SETIT_014388mg, SETIT_015108mg, SETIT_015391mg, SETIT_015596mg, SETIT_015606mg, SETIT_015696mg, SETIT_019130mg, SETIT_019815mg	Zm00001eb039860, Zm00001eb039870, Zm00001eb039880, Zm00001eb039910, Zm00001eb173580, Zm00001eb173590, Zm00001eb173600, Zm00001eb173610
OG0000143	BRADI_1g19332v3, BRADI_1g22390v3, BRADI_1g24421v3, BRADI_1g41660v3, BRADI_1g46820v3, BRADI_1g49296v3, BRADI_2g17140v3, BRADI_2g24252v3, BRADI_2g25646v3, BRADI_2g62122v3, BRADI_3g18775v3, BRADI_4g03805v3, BRADI_4g26996v3, BRADI_5g14511v3	-	LOC_Os02g22580, LOC_Os02g27830, LOC_Os05g14080, LOC_Os10g24954	SORBI_3001G028900, SORBI_3001G114650, SORBI_3001G114700, SORBI_3001G183633, SORBI_3001G528500, SORBI_3002G212601, SORBI_3008G088866, SORBI_3009G245200	-	SETIT_004551mg, SETIT_006107mg, SETIT_007906mg, SETIT_008159mg, SETIT_008696mg, SETIT_008757mg, SETIT_011860mg, SETIT_011901mg, SETIT_015458mg, SETIT_015524mg, SETIT_019316mg, SETIT_0194101mg, SETIT_0194102mg, SETIT_0194103mg, SETIT_019436mg, SETIT_024233mg, SETIT_025192mg, SETIT_027707mg, SETIT_032088mg, SETIT_034555mg, SETIT_039517mg, SETIT_039884mg	-
OG0000144	BRADI_1g05890v3, BRADI_1g75950v3, BRADI_3g41060v3	HORVU.MOREX.r3.1HG0002080, HORVU.MOREX.r3.1HG0002410, HORVU.MOREX.r3.2HG0097700, HORVU.MOREX.r3.2HG0181050, HORVU.MOREX.r3.2HG0181060, HORVU.MOREX.r3.2HG0181100, HORVU.MOREX.r3.2HG0203170, HORVU.MOREX.r3.3HG0230430, HORVU.MOREX.r3.3HG0230670, HORVU.MOREX.r3.5HG0422540, HORVU.MOREX.r3.5HG0517920, HORVU.MOREX.r3.7HG0636600, HORVU.MOREX.r3.7HG0721000, HORVU.MOREX.r3.7HG0721040	LOC_Os04g01310, LOC_Os04g01320, LOC_Os04g28780, LOC_Os05g07300, LOC_Os05g07420, LOC_Os05g07450, LOC_Os07g08860, LOC_Os11g10290	SORBI_3002G154300, SORBI_3009G018200, SORBI_3009G018900, SORBI_3009G019200, SORBI_3009G082700	SECCE1Rv1G0000730, SECCE1Rv1G0001090, SECCE1Rv1G0001110, SECCE1Rv1G0001230, SECCE1Rv1G0001240, SECCE1Rv1G0001710, SECCE2Rv1G0111080, SECCE2Rv1G0127100, SECCE3Rv1G0155470, SECCE3Rv1G0155480, SECCE3Rv1G0209010, SECCE5Rv1G0349150, SECCE5Rv1G0358150, SECCE7Rv1G0502660, SECCE7Rv1G0502670, SECCEUnv1G0529570	-	Zm00001eb266160, Zm00001eb284690
OG0000145	BRADI_1g36090v3, BRADI_1g36110v3, BRADI_1g40990v3, BRADI_2g13740v3	HORVU.MOREX.r3.3HG0260610, HORVU.MOREX.r3.7HG0724880, HORVU.MOREX.r3.7HG0724970	LOC_Os01g33300, LOC_Os06g35320, LOC_Os06g35370	SORBI_3003G173800, SORBI_3010G161400, SORBI_3010G190001, SORBI_3010G190100	SECCE3Rv1G0175320, SECCE7Rv1G0505120, SECCE7Rv1G0505170, SECCE7Rv1G0505190	SETIT_004860mg, SETIT_006532mg, SETIT_006535mg, SETIT_039581mg	Zm00001eb132550, Zm00001eb275880, Zm00001eb275900, Zm00001eb275920, Zm00001eb275930, Zm00001eb275940, Zm00001eb275950, Zm00001eb275970, Zm00001eb275980, Zm00001eb276000, Zm00001eb276010, Zm00001eb276020, Zm00001eb276030, Zm00001eb276040, Zm00001eb276050, Zm00001eb276060, Zm00001eb276070, Zm00001eb276080, Zm00001eb276090, Zm00001eb276100, Zm00001eb277810, Zm00001eb341870, Zm00001eb442160, Zm00001e…
OG0000146	BRADI_4g45631v3	HORVU.MOREX.r3.1HG0076860, HORVU.MOREX.r3.1HG0094240, HORVU.MOREX.r3.2HG0119290, HORVU.MOREX.r3.2HG0164510, HORVU.MOREX.r3.2HG0193260, HORVU.MOREX.r3.2HG0201260, HORVU.MOREX.r3.2HG0214480, HORVU.MOREX.r3.3HG0219770, HORVU.MOREX.r3.3HG0239060, HORVU.MOREX.r3.3HG0267050, HORVU.MOREX.r3.3HG0272150, HORVU.MOREX.r3.4HG0335950, HORVU.MOREX.r3.5HG0460430, HORVU.MOREX.r3.5HG0486100, HORVU.MOREX.r3.6HG060…	LOC_Os01g28550, LOC_Os01g37610, LOC_Os01g43340, LOC_Os03g13700, LOC_Os03g24260, LOC_Os03g35560, LOC_Os03g37554, LOC_Os03g39400, LOC_Os04g08210, LOC_Os04g08580, LOC_Os04g53790, LOC_Os05g24430, LOC_Os06g22090, LOC_Os06g24450, LOC_Os06g48580, LOC_Os07g10850, LOC_Os07g15890, LOC_Os07g17440, LOC_Os07g36000, LOC_Os08g07610, LOC_Os08g17750, LOC_Os09g14690, LOC_Os11g18580, LOC_Os11g23750, LOC_Os12g16060,…	-	-	-	-
OG0000147	BRADI_2g17820v3, BRADI_2g17840v3, BRADI_2g47480v3, BRADI_2g47510v3	HORVU.MOREX.r3.1HG0079430, HORVU.MOREX.r3.1HG0079460, HORVU.MOREX.r3.1HG0079470, HORVU.MOREX.r3.1HG0079500, HORVU.MOREX.r3.1HG0079530, HORVU.MOREX.r3.1HG0079540, HORVU.MOREX.r3.3HG0282860, HORVU.MOREX.r3.3HG0282880, HORVU.MOREX.r3.3HG0282920	LOC_Os01g50370, LOC_Os01g50400, LOC_Os01g50410, LOC_Os01g50420, LOC_Os05g46760	SORBI_3003G268700, SORBI_3003G268800, SORBI_3003G268900, SORBI_3003G269000, SORBI_3009G217600	SECCE1Rv1G0052290, SECCE1Rv1G0052320, SECCE1Rv1G0052330, SECCE1Rv1G0052340, SECCE1Rv1G0052360, SECCE1Rv1G0052370, SECCE1Rv1G0052380, SECCE1Rv1G0052390, SECCE1Rv1G0052400, SECCE1Rv1G0052410, SECCE3Rv1G0185330, SECCE3Rv1G0185360	SETIT_001317mg, SETIT_003823mg, SETIT_004003mg, SETIT_004745mg, SETIT_005153mg, SETIT_021980mg	Zm00001eb155690, Zm00001eb155710, Zm00001eb155720, Zm00001eb155730, Zm00001eb294620, Zm00001eb360940, Zm00001eb360950
OG0000148	-	HORVU.MOREX.r3.2HG0163560, HORVU.MOREX.r3.2HG0212330, HORVU.MOREX.r3.2HG0212370, HORVU.MOREX.r3.7HG0737190, HORVU.MOREX.r3.UnG0754450, HORVU.MOREX.r3.UnG0755180, HORVU.MOREX.r3.UnG0755790, HORVU.MOREX.r3.UnG0755960, HORVU.MOREX.r3.UnG0762190, HORVU.MOREX.r3.UnG0766030, HORVU.MOREX.r3.UnG0775940, HORVU.MOREX.r3.UnG0777090, HORVU.MOREX.r3.UnG0778720, HORVU.MOREX.r3.UnG0779700, HORVU.MOREX.r3.UnG078…	LOC_Os02g24586, LOC_Os04g16722, LOC_Os04g16896, LOC_Os07g24992, LOC_Os08g15236, LOC_Os10g38196	-	SECCE1Rv1G0019160, SECCE2Rv1G0085570, SECCE2Rv1G0141960, SECCE4Rv1G0240660, SECCE6Rv1G0397350, SECCE7Rv1G0515600, SECCEUnv1G0527930	SETIT_008734mg, SETIT_011883mg, SETIT_020843mg, SETIT_031609mg	Zm00001eb129280, Zm00001eb441600
OG0000149	BRADI_1g23650v3, BRADI_1g76015v3, BRADI_3g32845v3, BRADI_3g39530v3, BRADI_4g27638v3	HORVU.MOREX.r3.1HG0010720, HORVU.MOREX.r3.1HG0010750, HORVU.MOREX.r3.1HG0012760, HORVU.MOREX.r3.1HG0055810, HORVU.MOREX.r3.2HG0210440, HORVU.MOREX.r3.2HG0210450, HORVU.MOREX.r3.4HG0398200, HORVU.MOREX.r3.4HG0398220, HORVU.MOREX.r3.4HG0408840, HORVU.MOREX.r3.4HG0408860, HORVU.MOREX.r3.4HG0408880	LOC_Os01g26320, LOC_Os01g61800, LOC_Os06g47020, LOC_Os07g08240, LOC_Os11g11530, LOC_Os12g32040	SORBI_3010G237400, SORBI_3010G251501	SECCE1Rv1G0003940, SECCE1Rv1G0003950, SECCE1Rv1G0007950, SECCE1Rv1G0007960, SECCE1Rv1G0008970, SECCE1Rv1G0014750, SECCE1Rv1G0015810, SECCE2Rv1G0076410, SECCE2Rv1G0107130, SECCE2Rv1G0136690, SECCE5Rv1G0366950, SECCE5Rv1G0368390, SECCE5Rv1G0368430, SECCE6Rv1G0405040, SECCE6Rv1G0414260, SECCE7Rv1G0506580, SECCE7Rv1G0506850	SETIT_004252mg, SETIT_005139mg, SETIT_007938mg, SETIT_008176mg, SETIT_008182mg, SETIT_024499mg	-
OG0000150	BRADI_1g24020v3, BRADI_2g39616v3, BRADI_3g01070v3, BRADI_4g24555v3, BRADI_4g24565v3	HORVU.MOREX.r3.1HG0023710, HORVU.MOREX.r3.3HG0250590, HORVU.MOREX.r3.3HG0308660, HORVU.MOREX.r3.3HG0326540, HORVU.MOREX.r3.3HG0326600, HORVU.MOREX.r3.3HG0326630, HORVU.MOREX.r3.3HG0326680, HORVU.MOREX.r3.5HG0466100, HORVU.MOREX.r3.5HG0517890	LOC_Os03g57830, LOC_Os04g21030, LOC_Os07g34620, LOC_Os07g38480, LOC_Os07g39000, LOC_Os07g39370, LOC_Os10g41850	SORBI_3002G341400, SORBI_3002G347100, SORBI_3002G347800, SORBI_3002G418000, SORBI_3003G248000, SORBI_3004G081701, SORBI_3007G196700, SORBI_3008G076100	SECCE2Rv1G0133360, SECCE3Rv1G0210810, SECCE3Rv1G0210910, SECCE5Rv1G0358140, SECCE6Rv1G0413790, SECCE6Rv1G0436920, SECCE6Rv1G0436930, SECCE7Rv1G0510180	SETIT_003933mg, SETIT_012783mg, SETIT_019993mg, SETIT_032107mg, SETIT_032174mg, SETIT_033094mg, SETIT_033301mg	Zm00001eb037910, Zm00001eb142070, Zm00001eb330670
OG0000151	BRADI_1g53656v3, BRADI_2g28020v3, BRADI_2g46980v3, BRADI_4g40880v3, BRADI_4g43010v3, BRADI_4g43020v3, BRADI_4g43330v3, BRADI_4g43346v3	HORVU.MOREX.r3.7HG0668720, HORVU.MOREX.r3.7HG0669390, HORVU.MOREX.r3.7HG0669910, HORVU.MOREX.r3.7HG0669930, HORVU.MOREX.r3.7HG0670000, HORVU.MOREX.r3.7HG0670950, HORVU.MOREX.r3.7HG0670970, HORVU.MOREX.r3.7HG0671010, HORVU.MOREX.r3.7HG0671160, HORVU.MOREX.r3.7HG0671170, HORVU.MOREX.r3.7HG0671220, HORVU.MOREX.r3.7HG0671300, HORVU.MOREX.r3.7HG0671420, HORVU.MOREX.r3.7HG0678520	LOC_Os12g22630, LOC_Os12g22940, LOC_Os12g23090	SORBI_3008G017600	SECCE2Rv1G0105760, SECCE4Rv1G0246490, SECCE4Rv1G0248930, SECCE4Rv1G0248950, SECCE4Rv1G0248960, SECCE4Rv1G0248980, SECCE4Rv1G0248990, SECCE4Rv1G0249000, SECCE4Rv1G0249020, SECCE4Rv1G0249030, SECCE4Rv1G0249040, SECCE4Rv1G0249050, SECCE4Rv1G0249540, SECCE4Rv1G0249670, SECCE5Rv1G0323110	SETIT_011838mg, SETIT_027418mg, SETIT_027582mg, SETIT_027763mg, SETIT_028319mg, SETIT_033305mg	-
OG0000152	BRADI_1g78270v3	HORVU.MOREX.r3.1HG0056070, HORVU.MOREX.r3.1HG0056110, HORVU.MOREX.r3.1HG0056130, HORVU.MOREX.r3.4HG0407950, HORVU.MOREX.r3.7HG0738400, HORVU.MOREX.r3.7HG0738410, HORVU.MOREX.r3.7HG0738430, HORVU.MOREX.r3.7HG0738440, HORVU.MOREX.r3.7HG0738450, HORVU.MOREX.r3.7HG0738460, HORVU.MOREX.r3.7HG0738470, HORVU.MOREX.r3.7HG0738480, HORVU.MOREX.r3.7HG0738490, HORVU.MOREX.r3.7HG0738500, HORVU.MOREX.r3.7HG073…	LOC_Os03g01300, LOC_Os10g20830, LOC_Os10g40440, LOC_Os10g40480	SORBI_3001G304201, SORBI_3005G046700	SECCE1Rv1G0031780, SECCE1Rv1G0031790, SECCE7Rv1G0463900, SECCE7Rv1G0463910, SECCE7Rv1G0463920, SECCE7Rv1G0466180, SECCE7Rv1G0517150, SECCE7Rv1G0517160, SECCE7Rv1G0517170, SECCE7Rv1G0517180, SECCE7Rv1G0517190, SECCE7Rv1G0517200, SECCEUnv1G0565570	SETIT_018682mg, SETIT_038019mg, SETIT_038048mg	Zm00001eb391620, Zm00001eb391630, Zm00001eb391650, Zm00001eb391660, Zm00001eb391670, Zm00001eb391690
OG0000153	BRADI_3g39650v3, BRADI_3g39670v3, BRADI_3g39680v3, BRADI_3g39690v3, BRADI_3g39700v3, BRADI_4g39560v3	HORVU.MOREX.r3.3HG0321300, HORVU.MOREX.r3.4HG0352510, HORVU.MOREX.r3.5HG0429140, HORVU.MOREX.r3.5HG0429150, HORVU.MOREX.r3.5HG0506020, HORVU.MOREX.r3.5HG0506130, HORVU.MOREX.r3.5HG0525240, HORVU.MOREX.r3.6HG0549980, HORVU.MOREX.r3.7HG0635610, HORVU.MOREX.r3.7HG0678660	LOC_Os08g29040, LOC_Os08g39210, LOC_Os12g16520, LOC_Os12g29434	SORBI_3002G022900, SORBI_3007G208700, SORBI_3007G208800, SORBI_3007G215500, SORBI_3007G215600, SORBI_3007G215700, SORBI_3007G215800, SORBI_3007G215900	SECCE1Rv1G0048490, SECCE4Rv1G0244850, SECCE4Rv1G0244860, SECCE4Rv1G0286580, SECCE4Rv1G0288330, SECCE5Rv1G0302460, SECCE5Rv1G0349100, SECCE5Rv1G0349290, SECCE5Rv1G0364110, SECCEUnv1G0544150	SETIT_008216mg, SETIT_013316mg, SETIT_013330mg, SETIT_013334mg, SETIT_015160mg, SETIT_027448mg	Zm00001eb035220, Zm00001eb209700
OG0000154	BRADI_1g45451v3, BRADI_3g42720v3, BRADI_4g09776v3	HORVU.MOREX.r3.3HG0230230	LOC_Os03g40040, LOC_Os03g41920, LOC_Os12g07440	SORBI_3001G064000, SORBI_3001G064300, SORBI_3010G278900	SECCE3Rv1G0155180, SECCE3Rv1G0155230, SECCE3Rv1G0155360, SECCE5Rv1G0361810, SECCE6Rv1G0407690, SECCE6Rv1G0407700, SECCE6Rv1G0407770, SECCE6Rv1G0407790, SECCE7Rv1G0512660	SETIT_005653mg, SETIT_005654mg, SETIT_013733mg, SETIT_013735mg, SETIT_013752mg, SETIT_013772mg, SETIT_013910mg, SETIT_013975mg, SETIT_014285mg, SETIT_015403mg, SETIT_015650mg, SETIT_015744mg, SETIT_017066mg, SETIT_017122mg, SETIT_017126mg, SETIT_019478mg, SETIT_019525mg, SETIT_019547mg, SETIT_019912mg, SETIT_025265mg, SETIT_026273mg, SETIT_027350mg, SETIT_029850mg, SETIT_031955mg, SETIT_032596mg,…	-
OG0000155	BRADI_1g62910v3, BRADI_1g72360v3, BRADI_2g36290v3, BRADI_3g16110v3, BRADI_5g07760v3	HORVU.MOREX.r3.1HG0019270, HORVU.MOREX.r3.2HG0100290, HORVU.MOREX.r3.3HG0309570, HORVU.MOREX.r3.4HG0331750, HORVU.MOREX.r3.4HG0417080, HORVU.MOREX.r3.5HG0537610, HORVU.MOREX.r3.7HG0648620, HORVU.MOREX.r3.7HG0731220, HORVU.MOREX.r3.7HG0748520	LOC_Os03g48430, LOC_Os03g64280, LOC_Os08g30080, LOC_Os08g30100, LOC_Os08g30210, LOC_Os08g30230	SORBI_3005G102200, SORBI_3008G112000, SORBI_3010G079700	SECCE1Rv1G0012690, SECCE3Rv1G0206950, SECCE4Rv1G0268440, SECCE4Rv1G0268460, SECCE5Rv1G0375470, SECCE5Rv1G0376360, SECCE7Rv1G0454250, SECCE7Rv1G0510210, SECCE7Rv1G0510220, SECCE7Rv1G0518760, SECCE7Rv1G0518770, SECCE7Rv1G0521730, SECCEUnv1G0536420	SETIT_001908mg, SETIT_006971mg, SETIT_010340mg, SETIT_022320mg, SETIT_022337mg, SETIT_027427mg	Zm00001eb116010, Zm00001eb164860, Zm00001eb264390, Zm00001eb410960
OG0000156	BRADI_0012s00100v3, BRADI_1g06851v3, BRADI_1g06861v3, BRADI_1g06870v3, BRADI_1g65725v3, BRADI_4g12750v3	HORVU.MOREX.r3.2HG0107850, HORVU.MOREX.r3.2HG0107900, HORVU.MOREX.r3.4HG0385270, HORVU.MOREX.r3.4HG0385300, HORVU.MOREX.r3.5HG0514790, HORVU.MOREX.r3.6HG0624190	LOC_Os03g08010, LOC_Os03g08020, LOC_Os03g08050	SORBI_3002G339600, SORBI_3010G182100, SORBI_3010G182200, SORBI_3010G182300, SORBI_3010G182600	SECCE2Rv1G0069080, SECCE2Rv1G0069100, SECCE2Rv1G0069120, SECCE5Rv1G0357320, SECCE5Rv1G0357330, SECCE7Rv1G0479060, SECCE7Rv1G0479070	SETIT_022033mg, SETIT_022034mg, SETIT_022036mg, SETIT_022037mg, SETIT_022039mg, SETIT_022040mg, SETIT_022045mg, SETIT_035685mg, SETIT_040132mg	Zm00001eb106920, Zm00001eb276860, Zm00001eb285210, Zm00001eb285220, Zm00001eb285230, Zm00001eb285450, Zm00001eb324270, Zm00001eb346210, Zm00001eb346230, Zm00001eb385900
OG0000157	BRADI_3g58349v3	HORVU.MOREX.r3.1HG0006530, HORVU.MOREX.r3.1HG0013650, HORVU.MOREX.r3.1HG0032070, HORVU.MOREX.r3.1HG0059540, HORVU.MOREX.r3.1HG0063140, HORVU.MOREX.r3.1HG0092300, HORVU.MOREX.r3.2HG0100460, HORVU.MOREX.r3.2HG0123300, HORVU.MOREX.r3.2HG0132470, HORVU.MOREX.r3.2HG0153610, HORVU.MOREX.r3.2HG0169610, HORVU.MOREX.r3.2HG0170890, HORVU.MOREX.r3.3HG0227070, HORVU.MOREX.r3.3HG0270040, HORVU.MOREX.r3.3HG027…	LOC_Os01g50360, LOC_Os02g39860, LOC_Os05g49870, LOC_Os08g13810, LOC_Os08g33870, LOC_Os09g37660, LOC_Os10g40612, LOC_Os12g18300	-	SECCE4Rv1G0214690	-	-
OG0000158	BRADI_1g77791v3, BRADI_2g58317v3, BRADI_3g27067v3	HORVU.MOREX.r3.4HG0417220, HORVU.MOREX.r3.5HG0509590, HORVU.MOREX.r3.5HG0509610, HORVU.MOREX.r3.5HG0509630, HORVU.MOREX.r3.5HG0509710	LOC_Os10g28770, LOC_Os10g28780, LOC_Os10g28810, LOC_Os10g28990, LOC_Os10g29050, LOC_Os10g29740, LOC_Os10g29750, LOC_Os10g29790, LOC_Os10g29810, LOC_Os10g29840, LOC_Os10g29850, LOC_Os10g29920, LOC_Os10g29950, LOC_Os10g30040, LOC_Os10g30350, LOC_Os10g30360	SORBI_3001G158100, SORBI_3001G242200, SORBI_3001G242700, SORBI_3001G246400, SORBI_3001G246600, SORBI_3001G406400, SORBI_3001G406500, SORBI_3001G406600, SORBI_3006G246700	SECCE1Rv1G0026900, SECCE2Rv1G0071860, SECCE5Rv1G0351880, SECCE5Rv1G0351890, SECCE5Rv1G0351910, SECCE5Rv1G0351950	SETIT_011951mg, SETIT_012102mg, SETIT_036264mg, SETIT_038596mg, SETIT_039405mg	Zm00001eb047910, Zm00001eb050730
OG0000159	-	-	LOC_Os01g36350, LOC_Os06g22020, LOC_Os08g01450, LOC_Os08g01480, LOC_Os08g01510, LOC_Os08g01520	SORBI_3003G089600, SORBI_3005G127000, SORBI_3005G206100, SORBI_3007G003400, SORBI_3007G003500, SORBI_3007G003600, SORBI_3007G003700, SORBI_3007G003900, SORBI_3007G034900, SORBI_3007G092900, SORBI_3007G093000	SECCE1Rv1G0014430, SECCE2Rv1G0121530, SECCE7Rv1G0477720, SECCE7Rv1G0522610, SECCE7Rv1G0522650, SECCE7Rv1G0522660, SECCE7Rv1G0522670, SECCE7Rv1G0522690, SECCE7Rv1G0522750, SECCE7Rv1G0522790	SETIT_000928mg, SETIT_003736mg, SETIT_009810mg, SETIT_013512mg, SETIT_013534mg, SETIT_013535mg, SETIT_013542mg, SETIT_015432mg, SETIT_015749mg, SETIT_020027mg, SETIT_026194mg, SETIT_026236mg, SETIT_027645mg, SETIT_027759mg, SETIT_027775mg	Zm00001eb165620, Zm00001eb260010, Zm00001eb260220, Zm00001eb261620
OG0000160	BRADI_1g01946v3, BRADI_1g21966v3, BRADI_2g37230v3, BRADI_2g41420v3, BRADI_3g09702v3, BRADI_3g30580v3, BRADI_4g17300v3, BRADI_4g29205v3, BRADI_5g03670v3, BRADI_5g07330v3	HORVU.MOREX.r3.1HG0043450, HORVU.MOREX.r3.1HG0094250, HORVU.MOREX.r3.2HG0096380, HORVU.MOREX.r3.2HG0107950, HORVU.MOREX.r3.2HG0168860, HORVU.MOREX.r3.2HG0213720, HORVU.MOREX.r3.3HG0257230, HORVU.MOREX.r3.3HG0272410, HORVU.MOREX.r3.3HG0276860, HORVU.MOREX.r3.4HG0371080, HORVU.MOREX.r3.4HG0373350, HORVU.MOREX.r3.5HG0432480, HORVU.MOREX.r3.5HG0467760, HORVU.MOREX.r3.5HG0514090, HORVU.MOREX.r3.5HG051…	LOC_Os02g35810, LOC_Os07g39450, LOC_Os10g38770, LOC_Os11g41630, LOC_Os12g14350	SORBI_3005G110700, SORBI_3007G099500	SECCE3Rv1G0183420, SECCE5Rv1G0346480, SECCE6Rv1G0439800, SECCEUnv1G0538880, SECCEUnv1G0568170	SETIT_012419mg, SETIT_014930mg, SETIT_027771mg	-
OG0000161	BRADI_2g26210v3, BRADI_3g01250v3, BRADI_3g01270v3, BRADI_3g01277v3, BRADI_3g01290v3	HORVU.MOREX.r3.6HG0543380, HORVU.MOREX.r3.6HG0543390, HORVU.MOREX.r3.6HG0543400, HORVU.MOREX.r3.6HG0543410, HORVU.MOREX.r3.6HG0543560, HORVU.MOREX.r3.6HG0543570, HORVU.MOREX.r3.6HG0543580, HORVU.MOREX.r3.6HG0543590	LOC_Os02g02170, LOC_Os02g02190	SORBI_3004G009200, SORBI_3004G009400, SORBI_3004G009500	SECCE4Rv1G0290970, SECCE4Rv1G0290980, SECCE4Rv1G0290990, SECCE4Rv1G0291000, SECCE4Rv1G0291020, SECCE4Rv1G0291050, SECCE4Rv1G0291080, SECCE4Rv1G0291100, SECCE4Rv1G0291260, SECCE4Rv1G0291270, SECCE4Rv1G0291280, SECCE4Rv1G0291290, SECCE4Rv1G0291300, SECCE4Rv1G0291310, SECCE4Rv1G0291320, SECCE4Rv1G0291330, SECCE4Rv1G0291340, SECCE4Rv1G0291350	SETIT_016891mg, SETIT_016894mg, SETIT_019202mg, SETIT_019373mg, SETIT_019545mg, SETIT_020228mg	Zm00001eb209670, Zm00001eb209690, Zm00001eb229750
OG0000162	BRADI_1g29634v3, BRADI_1g29650v3, BRADI_1g29658v3, BRADI_1g29669v3, BRADI_2g38192v3, BRADI_3g60337v3	HORVU.MOREX.r3.1HG0083670, HORVU.MOREX.r3.1HG0083690, HORVU.MOREX.r3.2HG0207140, HORVU.MOREX.r3.6HG0632840, HORVU.MOREX.r3.7HG0750920, HORVU.MOREX.r3.7HG0751390	LOC_Os01g02250, LOC_Os02g16060, LOC_Os02g16070, LOC_Os02g16100, LOC_Os02g16110, LOC_Os02g16270, LOC_Os02g16330, LOC_Os02g16430	SORBI_3004G117000, SORBI_3008G026100, SORBI_3008G026200	SECCE1Rv1G0053510, SECCE2Rv1G0132450, SECCE2Rv1G0132480, SECCE6Rv1G0447660, SECCE6Rv1G0447930, SECCE6Rv1G0447940, SECCE6Rv1G0450040, SECCE7Rv1G0454380, SECCE7Rv1G0454390, SECCE7Rv1G0454400, SECCE7Rv1G0454480, SECCE7Rv1G0454490, SECCE7Rv1G0454510, SECCEUnv1G0527290, SECCEUnv1G0527300, SECCEUnv1G0527330, SECCEUnv1G0527350, SECCEUnv1G0565910	SETIT_016103mg, SETIT_016104mg, SETIT_020230mg	Zm00001eb405770
OG0000163	BRADI_3g04176v3, BRADI_3g04187v3, BRADI_3g04198v3, BRADI_3g04210v3, BRADI_3g04217v3, BRADI_3g04227v3	HORVU.MOREX.r3.6HG0560970, HORVU.MOREX.r3.6HG0560980, HORVU.MOREX.r3.6HG0561170, HORVU.MOREX.r3.6HG0561180, HORVU.MOREX.r3.6HG0561250, HORVU.MOREX.r3.6HG0561260, HORVU.MOREX.r3.6HG0561600, HORVU.MOREX.r3.6HG0561620	LOC_Os02g05910, LOC_Os02g05920, LOC_Os02g05930, LOC_Os02g05940, LOC_Os02g05950, LOC_Os02g05960, LOC_Os02g05970, LOC_Os02g05980	SORBI_3004G044500, SORBI_3004G044700, SORBI_3004G044800	SECCE6Rv1G0382800, SECCE6Rv1G0382810, SECCE6Rv1G0382820, SECCE6Rv1G0382830, SECCE6Rv1G0382840, SECCE6Rv1G0382850, SECCE6Rv1G0382860, SECCE6Rv1G0382880, SECCE6Rv1G0382890, SECCE6Rv1G0382900, SECCE6Rv1G0382940	SETIT_016170mg, SETIT_016175mg, SETIT_016179mg, SETIT_019283mg, SETIT_019488mg, SETIT_019531mg, SETIT_020913mg	Zm00001eb207890, Zm00001eb232500
OG0000164	BRADI_1g39201v3, BRADI_2g13101v3, BRADI_2g20966v3, BRADI_3g45403v3, BRADI_5g05687v3, BRADI_5g23847v3	HORVU.MOREX.r3.UnG0754710, HORVU.MOREX.r3.UnG0755510, HORVU.MOREX.r3.UnG0768640, HORVU.MOREX.r3.UnG0770040, HORVU.MOREX.r3.UnG0770690, HORVU.MOREX.r3.UnG0772310, HORVU.MOREX.r3.UnG0774040, HORVU.MOREX.r3.UnG0774920, HORVU.MOREX.r3.UnG0776260, HORVU.MOREX.r3.UnG0777410, HORVU.MOREX.r3.UnG0779200, HORVU.MOREX.r3.UnG0779960, HORVU.MOREX.r3.UnG0780150, HORVU.MOREX.r3.UnG0781160, HORVU.MOREX.r3.UnG078…	LOC_Os01g58022	SORBI_3003G172966	SECCE1Rv1G0063720, SECCE2Rv1G0082910, SECCE6Rv1G0384400, SECCEUnv1G0554890, SECCEUnv1G0556390	SETIT_020825mg	Zm00001eb039200, Zm00001eb435030, Zm00001eb435210, Zm00001eb435670, Zm00001eb437200, Zm00001eb440980
OG0000165	BRADI_1g53930v3, BRADI_1g53936v3, BRADI_1g53940v3, BRADI_1g58940v3, BRADI_1g58950v3	HORVU.MOREX.r3.4HG0412930	LOC_Os07g02630	SORBI_3002G011500, SORBI_3002G011700, SORBI_3002G011800, SORBI_3002G011900, SORBI_3002G012000, SORBI_3002G012200, SORBI_3002G013400, SORBI_3002G013600	-	SETIT_011774mg, SETIT_029589mg, SETIT_029592mg, SETIT_029609mg, SETIT_029622mg, SETIT_029626mg, SETIT_029648mg, SETIT_029651mg, SETIT_029662mg, SETIT_029900mg, SETIT_032060mg, SETIT_032095mg, SETIT_032109mg, SETIT_032231mg, SETIT_032261mg, SETIT_032360mg, SETIT_032491mg, SETIT_032612mg, SETIT_032670mg, SETIT_032700mg, SETIT_033215mg, SETIT_033347mg, SETIT_033375mg	Zm00001eb118040, Zm00001eb298800, Zm00001eb298830, Zm00001eb298840, Zm00001eb298880, Zm00001eb298890, Zm00001eb304920
OG0000166	BRADI_2g59380v3, BRADI_2g59400v3, BRADI_2g59410v3, BRADI_3g44420v3, BRADI_5g08400v3	HORVU.MOREX.r3.2HG0164440, HORVU.MOREX.r3.3HG0312020, HORVU.MOREX.r3.3HG0312050, HORVU.MOREX.r3.3HG0312140, HORVU.MOREX.r3.5HG0495860	LOC_Os01g70180, LOC_Os01g70190, LOC_Os01g70200, LOC_Os02g32110, LOC_Os04g32670, LOC_Os10g10080	SORBI_3003G410600, SORBI_3003G410700, SORBI_3003G410800, SORBI_3004G159100, SORBI_3006G059000, SORBI_3009G162700, SORBI_3009G220100, SORBI_3009G220200	SECCE2Rv1G0101510, SECCE3Rv1G0209180, SECCE3Rv1G0209200, SECCE3Rv1G0209270, SECCE5Rv1G0338670	SETIT_001579mg, SETIT_001622mg, SETIT_001623mg, SETIT_009832mg, SETIT_017280mg, SETIT_022143mg, SETIT_022172mg, SETIT_022174mg	Zm00001eb084750, Zm00001eb142640, Zm00001eb142710, Zm00001eb142720, Zm00001eb294800, Zm00001eb294810, Zm00001eb342840, Zm00001eb363850
OG0000167	BRADI_1g35573v3, BRADI_4g26716v3, BRADI_5g08816v3	HORVU.MOREX.r3.1HG0022080, HORVU.MOREX.r3.1HG0049440, HORVU.MOREX.r3.1HG0050240, HORVU.MOREX.r3.1HG0050410, HORVU.MOREX.r3.1HG0056170, HORVU.MOREX.r3.2HG0126480, HORVU.MOREX.r3.2HG0202470, HORVU.MOREX.r3.3HG0253240, HORVU.MOREX.r3.3HG0257100, HORVU.MOREX.r3.3HG0277140, HORVU.MOREX.r3.3HG0311590, HORVU.MOREX.r3.4HG0381600, HORVU.MOREX.r3.5HG0441280, HORVU.MOREX.r3.5HG0445740, HORVU.MOREX.r3.5HG045…	-	-	SECCE1Rv1G0012280, SECCE1Rv1G0016660, SECCE1Rv1G0058410, SECCE2Rv1G0106390, SECCE2Rv1G0111610, SECCE2Rv1G0116240, SECCE3Rv1G0169920, SECCE3Rv1G0173340, SECCE4Rv1G0251610, SECCE5Rv1G0307250, SECCE5Rv1G0336580, SECCE5Rv1G0372020, SECCE5Rv1G0372030, SECCE7Rv1G0522300, SECCEUnv1G0532850, SECCEUnv1G0566150	-	-
OG0000168	-	HORVU.MOREX.r3.1HG0011910, HORVU.MOREX.r3.1HG0023810, HORVU.MOREX.r3.1HG0024060, HORVU.MOREX.r3.1HG0031950, HORVU.MOREX.r3.1HG0036490, HORVU.MOREX.r3.1HG0040770, HORVU.MOREX.r3.1HG0052440, HORVU.MOREX.r3.1HG0091780, HORVU.MOREX.r3.2HG0096160, HORVU.MOREX.r3.2HG0111910, HORVU.MOREX.r3.2HG0117940, HORVU.MOREX.r3.2HG0119980, HORVU.MOREX.r3.2HG0139140, HORVU.MOREX.r3.2HG0175460, HORVU.MOREX.r3.2HG019…	-	-	SECCE5Rv1G0339000	-	-
OG0000169	-	HORVU.MOREX.r3.3HG0268840	LOC_Os02g19620, LOC_Os02g24520, LOC_Os02g34660, LOC_Os03g33530, LOC_Os03g35788, LOC_Os03g41840, LOC_Os04g08784, LOC_Os04g12410, LOC_Os04g18770, LOC_Os04g30440, LOC_Os05g19460, LOC_Os05g24100, LOC_Os05g26000, LOC_Os06g22750, LOC_Os06g23890, LOC_Os06g28490, LOC_Os06g32470, LOC_Os07g33150, LOC_Os08g19540, LOC_Os08g29700, LOC_Os08g39760, LOC_Os09g04240, LOC_Os09g07400, LOC_Os09g10390, LOC_Os12g24610,…	-	SECCE1Rv1G0045800	SETIT_005054mg, SETIT_008102mg, SETIT_008103mg, SETIT_008404mg, SETIT_008586mg, SETIT_008606mg, SETIT_012427mg, SETIT_015468mg, SETIT_024068mg, SETIT_024331mg, SETIT_027477mg, SETIT_027543mg, SETIT_027803mg, SETIT_032118mg, SETIT_033332mg, SETIT_038284mg, SETIT_039124mg	-
OG0000170	-	HORVU.MOREX.r3.1HG0038140, HORVU.MOREX.r3.1HG0038600, HORVU.MOREX.r3.1HG0065570, HORVU.MOREX.r3.1HG0094870, HORVU.MOREX.r3.2HG0113640, HORVU.MOREX.r3.2HG0125610, HORVU.MOREX.r3.2HG0140130, HORVU.MOREX.r3.2HG0198190, HORVU.MOREX.r3.2HG0213320, HORVU.MOREX.r3.2HG0215960, HORVU.MOREX.r3.3HG0253420, HORVU.MOREX.r3.4HG0371550, HORVU.MOREX.r3.4HG0397070, HORVU.MOREX.r3.4HG0406590, HORVU.MOREX.r3.4HG041…	-	-	SECCE1Rv1G0004550, SECCE1Rv1G0038700, SECCE1Rv1G0054580, SECCE2Rv1G0067210, SECCE2Rv1G0070020, SECCE2Rv1G0074250, SECCE2Rv1G0080450, SECCE2Rv1G0128500, SECCE3Rv1G0158460, SECCE3Rv1G0166110, SECCE3Rv1G0201090, SECCE4Rv1G0218110, SECCE4Rv1G0245700, SECCE4Rv1G0251970, SECCE4Rv1G0255290, SECCE4Rv1G0271000, SECCE4Rv1G0281870, SECCE4Rv1G0284150, SECCE5Rv1G0359800, SECCE5Rv1G0367330, SECCE5Rv1G0368660, …	-	-
OG0000171	BRADI_1g05782v3, BRADI_1g05792v3, BRADI_1g71475v3, BRADI_2g31611v3, BRADI_3g18412v3, BRADI_4g19721v3, BRADI_5g10962v3	-	LOC_Os04g16772, LOC_Os04g16818, LOC_Os07g25024, LOC_Os08g15266, LOC_Os09g24412, LOC_Os10g21352	SORBI_3001G178500	SECCE1Rv1G0020670, SECCE1Rv1G0022560, SECCE3Rv1G0156040, SECCE4Rv1G0240460, SECCE4Rv1G0240730, SECCE4Rv1G0241080, SECCE4Rv1G0268050, SECCE4Rv1G0281940, SECCE4Rv1G0284620, SECCE5Rv1G0302800, SECCE5Rv1G0304670, SECCE6Rv1G0394900, SECCE6Rv1G0403960, SECCE7Rv1G0490990, SECCE7Rv1G0491010, SECCE7Rv1G0500040, SECCEUnv1G0537970, SECCEUnv1G0550530, SECCEUnv1G0554110, SECCEUnv1G0554580, SECCEUnv1G0558720, …	SETIT_032619mg	Zm00001eb003570, Zm00001eb049250, Zm00001eb095430, Zm00001eb219510, Zm00001eb293400, Zm00001eb321840, Zm00001eb321850
OG0000172	BRADI_1g29880v3, BRADI_1g29887v3, BRADI_2g26000v3, BRADI_2g26018v3, BRADI_2g47191v3, BRADI_2g47210v3	HORVU.MOREX.r3.1HG0063630, HORVU.MOREX.r3.2HG0217120, HORVU.MOREX.r3.3HG0281620, HORVU.MOREX.r3.5HG0513420, HORVU.MOREX.r3.7HG0742440, HORVU.MOREX.r3.7HG0751740, HORVU.MOREX.r3.7HG0751750	LOC_Os03g30470, LOC_Os05g33130, LOC_Os05g33140, LOC_Os05g33150, LOC_Os06g51050, LOC_Os06g51060	SORBI_3006G078200, SORBI_3009G012100, SORBI_3009G130100, SORBI_3010G273600, SORBI_3K029900	SECCE1Rv1G0036510, SECCE2Rv1G0142540, SECCE2Rv1G0142610, SECCE3Rv1G0185830, SECCE5Rv1G0355080, SECCE5Rv1G0355090, SECCE6Rv1G0448560, SECCE6Rv1G0448590, SECCE6Rv1G0448600, SECCE6Rv1G0448610, SECCE6Rv1G0448630, SECCE7Rv1G0521190, SECCEUnv1G0538870	SETIT_008781mg, SETIT_024048mg	Zm00001eb228500, Zm00001eb228510, Zm00001eb272050, Zm00001eb272090, Zm00001eb346860
OG0000173	BRADI_2g60170v3, BRADI_2g60180v3, BRADI_3g05550v3, BRADI_3g57790v3, BRADI_4g00892v3	HORVU.MOREX.r3.3HG0297990, HORVU.MOREX.r3.3HG0307860, HORVU.MOREX.r3.3HG0315990, HORVU.MOREX.r3.3HG0316000, HORVU.MOREX.r3.3HG0316030, HORVU.MOREX.r3.3HG0316060, HORVU.MOREX.r3.3HG0316070, HORVU.MOREX.r3.3HG0316100, HORVU.MOREX.r3.5HG0474510, HORVU.MOREX.r3.5HG0536420, HORVU.MOREX.r3.7HG0676000	LOC_Os06g20790, LOC_Os06g20920, LOC_Os06g20960, LOC_Os06g21020, LOC_Os06g22440	SORBI_3005G226200, SORBI_3010G037200, SORBI_3010G080500, SORBI_3010G130400, SORBI_3010G130500	SECCE3Rv1G0152260, SECCE3Rv1G0201810, SECCE3Rv1G0205270, SECCE3Rv1G0205280, SECCE3Rv1G0205340, SECCE3Rv1G0205350, SECCE4Rv1G0246380, SECCE5Rv1G0324420, SECCE6Rv1G0427430, SECCE6Rv1G0427440, SECCE6Rv1G0427450, SECCE6Rv1G0427560, SECCE6Rv1G0427570	SETIT_007929mg, SETIT_008335mg, SETIT_008379mg	Zm00001eb270570, Zm00001eb270580
OG0000174	BRADI_2g60530v3, BRADI_4g42350v3, BRADI_4g42360v3, BRADI_4g42385v3	HORVU.MOREX.r3.6HG0538930, HORVU.MOREX.r3.6HG0539050, HORVU.MOREX.r3.6HG0539130, HORVU.MOREX.r3.6HG0632470, HORVU.MOREX.r3.6HG0632520	LOC_Os01g26210, LOC_Os01g26310, LOC_Os02g42150, LOC_Os02g42190, LOC_Os05g04460	SORBI_3004G211000, SORBI_3004G223400, SORBI_3004G223500, SORBI_3007G002700, SORBI_3007G214300	SECCE3Rv1G0212470, SECCE3Rv1G0212580, SECCE3Rv1G0212610, SECCE3Rv1G0212620, SECCE4Rv1G0297080, SECCEUnv1G0561240	SETIT_008567mg, SETIT_008780mg, SETIT_016248mg, SETIT_016250mg, SETIT_016277mg, SETIT_016349mg, SETIT_017068mg, SETIT_019368mg, SETIT_019437mg, SETIT_0198811mg, SETIT_0198812mg, SETIT_019965mg	Zm00001eb034290, Zm00001eb034370, Zm00001eb034460, Zm00001eb034480, Zm00001eb034520, Zm00001eb034610, Zm00001eb077750
OG0000175	BRADI_1g57770v3, BRADI_2g16060v3	HORVU.MOREX.r3.1HG0089970, HORVU.MOREX.r3.3HG0239630, HORVU.MOREX.r3.5HG0419640, HORVU.MOREX.r3.5HG0419660, HORVU.MOREX.r3.5HG0419680, HORVU.MOREX.r3.5HG0419700, HORVU.MOREX.r3.5HG0419720, HORVU.MOREX.r3.5HG0419740, HORVU.MOREX.r3.5HG0419750, HORVU.MOREX.r3.5HG0419760, HORVU.MOREX.r3.5HG0419770, HORVU.MOREX.r3.5HG0419780, HORVU.MOREX.r3.5HG0419790, HORVU.MOREX.r3.5HG0419800, HORVU.MOREX.r3.5HG041…	LOC_Os01g23080, LOC_Os01g24240, LOC_Os07g04060	SORBI_3002G006801, SORBI_3002G023400, SORBI_3002G023500, SORBI_3002G023700, SORBI_3002G025400, SORBI_3002G025500, SORBI_3002G025900, SORBI_3002G026100	SECCE1Rv1G0003850, SECCE1Rv1G0058650, SECCE2Rv1G0141340	SETIT_008264mg, SETIT_013287mg, SETIT_028973mg, SETIT_029018mg, SETIT_029162mg, SETIT_030221mg, SETIT_031869mg, SETIT_031950mg, SETIT_032227mg, SETIT_032260mg, SETIT_032415mg	Zm00001eb117790
OG0000176	BRADI_3g07100v3, BRADI_3g18480v3	HORVU.MOREX.r3.3HG0320380, HORVU.MOREX.r3.3HG0320390, HORVU.MOREX.r3.6HG0539190, HORVU.MOREX.r3.6HG0539220	LOC_Os10g10320, LOC_Os10g10334	SORBI_3004G000900, SORBI_3004G017600, SORBI_3005G042300, SORBI_3005G042400, SORBI_3005G042600	SECCE4Rv1G0296560, SECCE4Rv1G0296600, SECCE4Rv1G0296610, SECCE4Rv1G0296630, SECCE4Rv1G0296640, SECCE4Rv1G0296650, SECCE4Rv1G0296660, SECCE4Rv1G0296670, SECCE6Rv1G0431050, SECCE6Rv1G0431060, SECCE6Rv1G0431070, SECCE6Rv1G0431080, SECCE6Rv1G0431090, SECCE6Rv1G0431110, SECCE6Rv1G0431120, SECCE6Rv1G0431130, SECCE6Rv1G0431150, SECCE6Rv1G0431160, SECCE6Rv1G0431170, SECCE6Rv1G0431180, SECCE6Rv1G0431190, …	SETIT_019749mg, SETIT_025065mg	Zm00001eb197450, Zm00001eb197470
OG0000177	-	HORVU.MOREX.r3.3HG0327330, HORVU.MOREX.r3.3HG0327340, HORVU.MOREX.r3.3HG0327350, HORVU.MOREX.r3.3HG0327360, HORVU.MOREX.r3.3HG0327380, HORVU.MOREX.r3.3HG0327390, HORVU.MOREX.r3.3HG0327480, HORVU.MOREX.r3.3HG0327490, HORVU.MOREX.r3.3HG0327510, HORVU.MOREX.r3.3HG0327530, HORVU.MOREX.r3.3HG0327540, HORVU.MOREX.r3.3HG0327560, HORVU.MOREX.r3.3HG0327620, HORVU.MOREX.r3.3HG0330360, HORVU.MOREX.r3.3HG033…	LOC_Os01g13440, LOC_Os04g10500, LOC_Os09g23899, LOC_Os09g23908, LOC_Os09g23930, LOC_Os09g23939, LOC_Os09g23948, LOC_Os09g23957, LOC_Os09g23966, LOC_Os09g23980, LOC_Os09g23999, LOC_Os09g24008, LOC_Os09g24020, LOC_Os09g24029, LOC_Os09g24038, LOC_Os09g24100, LOC_Os09g24110, LOC_Os09g24120, LOC_Os09g24130, LOC_Os09g24140, LOC_Os09g24150, LOC_Os09g24159, LOC_Os09g27710	SORBI_3005G023600, SORBI_3005G023700	SECCE7Rv1G0456820	-	-
OG0000178	-	-	LOC_Os01g16270, LOC_Os02g15990, LOC_Os02g25790, LOC_Os03g31134, LOC_Os03g31200, LOC_Os03g56676, LOC_Os04g19950, LOC_Os05g51010, LOC_Os06g13500, LOC_Os06g23860, LOC_Os06g34090, LOC_Os07g13610, LOC_Os07g39380, LOC_Os07g39670, LOC_Os08g08350, LOC_Os08g13340, LOC_Os08g14340, LOC_Os09g33750, LOC_Os10g02960, LOC_Os10g34890, LOC_Os10g37468, LOC_Os11g29610, LOC_Os11g37750, LOC_Os12g04620, LOC_Os12g10500,…	-	SECCE1Rv1G0045980, SECCE2Rv1G0086840, SECCE2Rv1G0131830, SECCE2Rv1G0139770, SECCE3Rv1G0212440, SECCE4Rv1G0264600, SECCE4Rv1G0281340, SECCE4Rv1G0294710, SECCE5Rv1G0297330, SECCE5Rv1G0305750, SECCE6Rv1G0382910, SECCE6Rv1G0415280, SECCE6Rv1G0421640, SECCE7Rv1G0461790, SECCE7Rv1G0466930, SECCEUnv1G0536750	-	-
OG0000179	BRADI_1g07686v3, BRADI_1g16646v3, BRADI_1g16652v3, BRADI_1g21846v3, BRADI_2g61085v3, BRADI_2g61763v3, BRADI_3g54047v3, BRADI_3g54052v3, BRADI_4g26255v3, BRADI_5g02322v3, BRADI_5g22970v3	HORVU.MOREX.r3.1HG0079390, HORVU.MOREX.r3.2HG0109440, HORVU.MOREX.r3.3HG0322680, HORVU.MOREX.r3.4HG0416780, HORVU.MOREX.r3.6HG0623980, HORVU.MOREX.r3.6HG0624050	LOC_Os07g31680	SORBI_3004G040400, SORBI_3007G005800, SORBI_3007G005900, SORBI_3007G007400, SORBI_3007G007600, SORBI_3007G007700, SORBI_3008G116900	SECCE1Rv1G0052450, SECCE1Rv1G0052520, SECCE1Rv1G0052550, SECCE3Rv1G0196000, SECCE5Rv1G0353380, SECCE5Rv1G0375220, SECCE5Rv1G0376990, SECCE6Rv1G0416540, SECCE6Rv1G0416550, SECCE6Rv1G0416570, SECCE6Rv1G0416580, SECCE6Rv1G0416590	SETIT_013833mg, SETIT_014891mg, SETIT_014956mg, SETIT_033417mg	Zm00001eb259990, Zm00001eb260250
OG0000180	BRADI_1g58970v3, BRADI_1g74730v3, BRADI_2g00463v3, BRADI_2g38631v3, BRADI_4g03180v3, BRADI_4g20868v3, BRADI_4g24540v3, BRADI_4g26073v3, BRADI_4g26119v3	HORVU.MOREX.r3.1HG0003630, HORVU.MOREX.r3.1HG0003650, HORVU.MOREX.r3.1HG0017150, HORVU.MOREX.r3.2HG0216690, HORVU.MOREX.r3.5HG0532390, HORVU.MOREX.r3.5HG0537330, HORVU.MOREX.r3.6HG0552890, HORVU.MOREX.r3.6HG0620320, HORVU.MOREX.r3.7HG0713100, HORVU.MOREX.r3.7HG0749690	LOC_Os01g24050, LOC_Os05g25890, LOC_Os07g08270, LOC_Os07g08290, LOC_Os10g39570, LOC_Os11g15510	SORBI_3007G037700	SECCE1Rv1G0049710, SECCE2Rv1G0139440, SECCE2Rv1G0139450, SECCE6Rv1G0428880, SECCE6Rv1G0452570, SECCE7Rv1G0458180, SECCEUnv1G0527240, SECCEUnv1G0531050	SETIT_0135051mg, SETIT_0135052mg, SETIT_015421mg, SETIT_015822mg, SETIT_027516mg, SETIT_028099mg, SETIT_032315mg	Zm00001eb160650, Zm00001eb379430
OG0000181	BRADI_1g44293v3, BRADI_1g44328v3, BRADI_1g72300v3	HORVU.MOREX.r3.7HG0653280, HORVU.MOREX.r3.7HG0654760, HORVU.MOREX.r3.7HG0666620	LOC_Os06g07640, LOC_Os06g07700	SORBI_3001G301100, SORBI_3009G039000, SORBI_3009G039100, SORBI_3009G039200, SORBI_3009G039500, SORBI_3009G039600, SORBI_3009G039700, SORBI_3009G039900, SORBI_3009G040000, SORBI_3009G040100, SORBI_3010G058000, SORBI_3010G075100, SORBI_3010G085700, SORBI_3010G109700, SORBI_3010G111400, SORBI_3010G111500	SECCE4Rv1G0261660, SECCE4Rv1G0261680, SECCE4Rv1G0261710	SETIT_007022mg, SETIT_007873mg, SETIT_007889mg, SETIT_008720mg, SETIT_015542mg, SETIT_023710mg, SETIT_025176mg, SETIT_032172mg, SETIT_032375mg, SETIT_032599mg	Zm00001eb108630, Zm00001eb354390, Zm00001eb375260, Zm00001eb417830, Zm00001eb417840, Zm00001eb417880
OG0000182	BRADI_5g10885v3, BRADI_5g10892v3, BRADI_5g10896v3	HORVU.MOREX.r3.3HG0329080, HORVU.MOREX.r3.5HG0515150	LOC_Os04g12990, LOC_Os04g13010, LOC_Os04g13040, LOC_Os04g35940, LOC_Os04g35970, LOC_Os04g35990, LOC_Os04g36000, LOC_Os04g36020	SORBI_3002G083500, SORBI_3005G178700, SORBI_3005G178800, SORBI_3005G178950, SORBI_3006G088400, SORBI_3006G088500, SORBI_3006G088740, SORBI_3006G088820, SORBI_3009G105400	SECCE5Rv1G0357060, SECCE6Rv1G0405710, SECCE6Rv1G0436980, SECCE7Rv1G0454050, SECCE7Rv1G0455380	SETIT_012065mg, SETIT_012074mg, SETIT_012103mg, SETIT_012129mg, SETIT_012449mg, SETIT_012555mg, SETIT_015068mg, SETIT_019971mg, SETIT_022993mg, SETIT_026577mg, SETIT_027983mg, SETIT_031969mg, SETIT_032154mg	Zm00001eb082190, Zm00001eb082200, Zm00001eb082210
OG0000183	BRADI_2g37990v3, BRADI_2g39847v3	HORVU.MOREX.r3.1HG0001510, HORVU.MOREX.r3.1HG0001910, HORVU.MOREX.r3.1HG0002050, HORVU.MOREX.r3.1HG0002060, HORVU.MOREX.r3.1HG0002180, HORVU.MOREX.r3.1HG0002200, HORVU.MOREX.r3.1HG0002940, HORVU.MOREX.r3.1HG0003000, HORVU.MOREX.r3.1HG0006420, HORVU.MOREX.r3.2HG0132990, HORVU.MOREX.r3.3HG0219750, HORVU.MOREX.r3.3HG0219860	LOC_Os01g36640, LOC_Os10g07534, LOC_Os10g07614	SORBI_3001G291000, SORBI_3005G070500, SORBI_3005G071700, SORBI_3005G071900, SORBI_3005G072000, SORBI_3008G117000	SECCE1Rv1G0000800, SECCE1Rv1G0005280, SECCE2Rv1G0086980, SECCE3Rv1G0152270, SECCE6Rv1G0441490, SECCEUnv1G0565510	SETIT_000229mg, SETIT_020732mg, SETIT_025938mg, SETIT_025939mg, SETIT_025941mg, SETIT_025945mg, SETIT_025946mg, SETIT_025947mg, SETIT_025957mg, SETIT_027736mg, SETIT_027924mg, SETIT_027948mg, SETIT_028217mg	Zm00001eb024240
OG0000184	BRADI_3g48760v3, BRADI_3g48790v3, BRADI_5g15027v3	HORVU.MOREX.r3.1HG0086740, HORVU.MOREX.r3.2HG0180060, HORVU.MOREX.r3.2HG0198460, HORVU.MOREX.r3.2HG0198470, HORVU.MOREX.r3.6HG0540870, HORVU.MOREX.r3.6HG0545810, HORVU.MOREX.r3.6HG0594730, HORVU.MOREX.r3.6HG0595000	LOC_Os02g40180, LOC_Os02g40200, LOC_Os02g40240, LOC_Os07g03000, LOC_Os11g07230, LOC_Os11g07240	SORBI_3004G214900, SORBI_3004G217500, SORBI_3005G038800, SORBI_3005G122400	SECCE1Rv1G0056470, SECCE2Rv1G0110450, SECCE2Rv1G0125120, SECCE4Rv1G0294670, SECCE4Rv1G0294750, SECCE6Rv1G0398380, SECCE6Rv1G0453570	SETIT_016282mg	Zm00001eb030350, Zm00001eb088890, Zm00001eb179770, Zm00001eb184640, Zm00001eb184650, Zm00001eb184710, Zm00001eb184730, Zm00001eb184750, Zm00001eb184760, Zm00001eb196950, Zm00001eb247150, Zm00001eb345030, Zm00001eb388720, Zm00001eb416390
OG0000185	BRADI_2g51807v3	HORVU.MOREX.r3.1HG0084580, HORVU.MOREX.r3.1HG0084590, HORVU.MOREX.r3.1HG0084600, HORVU.MOREX.r3.1HG0084610, HORVU.MOREX.r3.1HG0084620, HORVU.MOREX.r3.3HG0293670, HORVU.MOREX.r3.5HG0533920, HORVU.MOREX.r3.6HG0552690, HORVU.MOREX.r3.7HG0636050, HORVU.MOREX.r3.7HG0636070, HORVU.MOREX.r3.7HG0636130, HORVU.MOREX.r3.7HG0636250	LOC_Os01g57270, LOC_Os01g57280, LOC_Os01g57310, LOC_Os01g57340, LOC_Os05g30220, LOC_Os11g14110	SORBI_3003G317300, SORBI_3008G026900, SORBI_3008G027000, SORBI_3008G027200, SORBI_3008G027300, SORBI_3008G027400	SECCE1Rv1G0054250, SECCE1Rv1G0054260, SECCE1Rv1G0054270, SECCE1Rv1G0054280, SECCE3Rv1G0192580	SETIT_020998mg, SETIT_021003mg	Zm00001eb405860, Zm00001eb405870, Zm00001eb405880, Zm00001eb405900, Zm00001eb405910, Zm00001eb405920, Zm00001eb405930, Zm00001eb405940, Zm00001eb405960, Zm00001eb405980, Zm00001eb441980
OG0000186	BRADI_3g14710v3	HORVU.MOREX.r3.2HG0096330, HORVU.MOREX.r3.2HG0101990, HORVU.MOREX.r3.2HG0102000, HORVU.MOREX.r3.2HG0102020, HORVU.MOREX.r3.2HG0102030, HORVU.MOREX.r3.2HG0102060, HORVU.MOREX.r3.2HG0102080, HORVU.MOREX.r3.2HG0102090, HORVU.MOREX.r3.5HG0422660, HORVU.MOREX.r3.5HG0422670, HORVU.MOREX.r3.5HG0422690, HORVU.MOREX.r3.5HG0422710, HORVU.MOREX.r3.5HG0422720, HORVU.MOREX.r3.6HG0545960	LOC_Os08g04500	SORBI_3007G034700, SORBI_3007G035800, SORBI_3007G064800	SECCE2Rv1G0086310, SECCE4Rv1G0288150, SECCE5Rv1G0297480, SECCE5Rv1G0297500, SECCE5Rv1G0297530, SECCE5Rv1G0297550, SECCE7Rv1G0523010, SECCE7Rv1G0523020, SECCE7Rv1G0524560, SECCE7Rv1G0524570, SECCE7Rv1G0524590	SETIT_009754mg, SETIT_009774mg, SETIT_013510mg, SETIT_013519mg, SETIT_014948mg, SETIT_015051mg, SETIT_015370mg, SETIT_015721mg, SETIT_035417mg	Zm00001eb413120, Zm00001eb414190, Zm00001eb416710, Zm00001eb416720
OG0000187	-	HORVU.MOREX.r3.1HG0017960, HORVU.MOREX.r3.1HG0030280, HORVU.MOREX.r3.1HG0069910, HORVU.MOREX.r3.1HG0082010, HORVU.MOREX.r3.2HG0115330, HORVU.MOREX.r3.2HG0146920, HORVU.MOREX.r3.3HG0223890, HORVU.MOREX.r3.3HG0229680, HORVU.MOREX.r3.3HG0238430, HORVU.MOREX.r3.3HG0240700, HORVU.MOREX.r3.3HG0268750, HORVU.MOREX.r3.3HG0276980, HORVU.MOREX.r3.3HG0288330, HORVU.MOREX.r3.3HG0319400, HORVU.MOREX.r3.4HG033…	-	-	-	-	-
OG0000188	-	HORVU.MOREX.r3.1HG0031420, HORVU.MOREX.r3.1HG0083430, HORVU.MOREX.r3.2HG0119660, HORVU.MOREX.r3.2HG0155530, HORVU.MOREX.r3.2HG0157690, HORVU.MOREX.r3.2HG0172390, HORVU.MOREX.r3.2HG0197280, HORVU.MOREX.r3.3HG0277230, HORVU.MOREX.r3.3HG0287370, HORVU.MOREX.r3.4HG0352290, HORVU.MOREX.r3.4HG0361670, HORVU.MOREX.r3.4HG0362580, HORVU.MOREX.r3.4HG0376780, HORVU.MOREX.r3.4HG0389020, HORVU.MOREX.r3.4HG041…	-	-	SECCE6Rv1G0424190	SETIT_004868mg, SETIT_008715mg	-
OG0000189	-	HORVU.MOREX.r3.5HG0474860, HORVU.MOREX.r3.5HG0474880, HORVU.MOREX.r3.5HG0515570, HORVU.MOREX.r3.5HG0515600, HORVU.MOREX.r3.5HG0515620, HORVU.MOREX.r3.5HG0515660, HORVU.MOREX.r3.5HG0515720, HORVU.MOREX.r3.5HG0515750, HORVU.MOREX.r3.5HG0515760, HORVU.MOREX.r3.5HG0515780, HORVU.MOREX.r3.5HG0515810, HORVU.MOREX.r3.5HG0515820, HORVU.MOREX.r3.5HG0515830	LOC_Os07g04930, LOC_Os07g04950, LOC_Os07g04960	SORBI_3001G068500, SORBI_3002G028500, SORBI_3002G030575, SORBI_3002G030650, SORBI_3002G030800	SECCE5Rv1G0356660, SECCE5Rv1G0356670, SECCE5Rv1G0356700, SECCE5Rv1G0356710, SECCE5Rv1G0356720, SECCE5Rv1G0356730, SECCE5Rv1G0356750, SECCE5Rv1G0356760, SECCE5Rv1G0356780, SECCE5Rv1G0356790, SECCE5Rv1G0356800, SECCE5Rv1G0356820, SECCE5Rv1G0356830, SECCE5Rv1G0356850	SETIT_031302mg, SETIT_031328mg, SETIT_038870mg	Zm00001eb002750, Zm00001eb059480, Zm00001eb059500, Zm00001eb059540, Zm00001eb299820
OG0000190	BRADI_2g50515v3, BRADI_5g25512v3, BRADI_5g25521v3, BRADI_5g25531v3	HORVU.MOREX.r3.2HG0208920, HORVU.MOREX.r3.2HG0208940, HORVU.MOREX.r3.2HG0208960, HORVU.MOREX.r3.2HG0208970, HORVU.MOREX.r3.4HG0407730	LOC_Os01g56210, LOC_Os01g56220, LOC_Os05g30620, LOC_Os05g30640, LOC_Os05g30660, LOC_Os05g30680, LOC_Os05g30700, LOC_Os08g13570, LOC_Os09g17810	SORBI_3010G044700, SORBI_3010G269950, SORBI_3010G271501, SORBI_3010G271600, SORBI_3010G271700, SORBI_3010G271800, SORBI_3010G271901, SORBI_3010G272000, SORBI_3010G272101, SORBI_3010G272200, SORBI_3010G272400, SORBI_3010G272501, SORBI_3010G272700	SECCE2Rv1G0134450	SETIT_005001mg, SETIT_006309mg, SETIT_006357mg, SETIT_008000mg, SETIT_008018mg, SETIT_008094mg, SETIT_008838mg, SETIT_019432mg, SETIT_028211mg	Zm00001eb234720
OG0000191	-	HORVU.MOREX.r3.2HG0138920, HORVU.MOREX.r3.2HG0212360, HORVU.MOREX.r3.5HG0423300, HORVU.MOREX.r3.5HG0483750, HORVU.MOREX.r3.7HG0737140, HORVU.MOREX.r3.7HG0737150, HORVU.MOREX.r3.7HG0737160, HORVU.MOREX.r3.UnG0755170, HORVU.MOREX.r3.UnG0755950, HORVU.MOREX.r3.UnG0764100, HORVU.MOREX.r3.UnG0764650, HORVU.MOREX.r3.UnG0764800, HORVU.MOREX.r3.UnG0766570, HORVU.MOREX.r3.UnG0766990, HORVU.MOREX.r3.UnG076…	LOC_Os01g57968, LOC_Os05g22840	-	SECCE1Rv1G0019170, SECCE1Rv1G0020800, SECCE4Rv1G0240530, SECCE4Rv1G0240650, SECCE4Rv1G0241170, SECCE4Rv1G0241310, SECCE4Rv1G0293240, SECCEUnv1G0557450, SECCEUnv1G0562650	SETIT_020762mg	-
OG0000192	-	HORVU.MOREX.r3.1HG0013250, HORVU.MOREX.r3.1HG0089870, HORVU.MOREX.r3.2HG0112020, HORVU.MOREX.r3.2HG0117140, HORVU.MOREX.r3.2HG0118840, HORVU.MOREX.r3.2HG0122670, HORVU.MOREX.r3.2HG0127350, HORVU.MOREX.r3.2HG0207670, HORVU.MOREX.r3.2HG0214580, HORVU.MOREX.r3.2HG0214590, HORVU.MOREX.r3.3HG0231690, HORVU.MOREX.r3.3HG0241880, HORVU.MOREX.r3.3HG0252600, HORVU.MOREX.r3.3HG0257360, HORVU.MOREX.r3.3HG027…	-	-	-	SETIT_032464mg	-
OG0000193	-	HORVU.MOREX.r3.5HG0423740, HORVU.MOREX.r3.5HG0483120, HORVU.MOREX.r3.UnG0766300, HORVU.MOREX.r3.UnG0767260, HORVU.MOREX.r3.UnG0770020, HORVU.MOREX.r3.UnG0770710, HORVU.MOREX.r3.UnG0777390, HORVU.MOREX.r3.UnG0778490, HORVU.MOREX.r3.UnG0779980, HORVU.MOREX.r3.UnG0782020, HORVU.MOREX.r3.UnG0782780, HORVU.MOREX.r3.UnG0785070, HORVU.MOREX.r3.UnG0785840, HORVU.MOREX.r3.UnG0788140, HORVU.MOREX.r3.UnG079…	LOC_Os03g55874, LOC_Os05g35320	SORBI_3004G087000	SECCE1Rv1G0036140, SECCE5Rv1G0334290, SECCEUnv1G0560330	SETIT_020854mg	-
OG0000194	-	HORVU.MOREX.r3.1HG0004130, HORVU.MOREX.r3.1HG0020430, HORVU.MOREX.r3.1HG0046880, HORVU.MOREX.r3.1HG0064090, HORVU.MOREX.r3.1HG0071190, HORVU.MOREX.r3.2HG0100090, HORVU.MOREX.r3.2HG0101140, HORVU.MOREX.r3.2HG0101320, HORVU.MOREX.r3.2HG0111260, HORVU.MOREX.r3.2HG0114890, HORVU.MOREX.r3.2HG0182820, HORVU.MOREX.r3.2HG0184540, HORVU.MOREX.r3.2HG0198500, HORVU.MOREX.r3.2HG0200210, HORVU.MOREX.r3.2HG020…	LOC_Os02g44440, LOC_Os06g27840, LOC_Os06g35120, LOC_Os06g50200, LOC_Os09g07060, LOC_Os11g38890	-	-	-	-
OG0000195	-	HORVU.MOREX.r3.1HG0000290, HORVU.MOREX.r3.1HG0007510, HORVU.MOREX.r3.1HG0018630, HORVU.MOREX.r3.1HG0087800, HORVU.MOREX.r3.2HG0103110, HORVU.MOREX.r3.2HG0103320, HORVU.MOREX.r3.2HG0106930, HORVU.MOREX.r3.2HG0127960, HORVU.MOREX.r3.2HG0166060, HORVU.MOREX.r3.2HG0206900, HORVU.MOREX.r3.2HG0208630, HORVU.MOREX.r3.3HG0233340, HORVU.MOREX.r3.3HG0274620, HORVU.MOREX.r3.3HG0280940, HORVU.MOREX.r3.3HG028…	-	-	SECCE5Rv1G0366970	-	-
OG0000196	-	HORVU.MOREX.r3.1HG0060940, HORVU.MOREX.r3.2HG0110380, HORVU.MOREX.r3.3HG0224860, HORVU.MOREX.r3.3HG0258930, HORVU.MOREX.r3.3HG0311920, HORVU.MOREX.r3.4HG0353560, HORVU.MOREX.r3.4HG0398250, HORVU.MOREX.r3.5HG0444930, HORVU.MOREX.r3.5HG0496480, HORVU.MOREX.r3.6HG0546900	LOC_Os01g14260, LOC_Os02g56290, LOC_Os05g09570, LOC_Os06g22300, LOC_Os06g33420, LOC_Os07g15420, LOC_Os07g22270, LOC_Os07g47610, LOC_Os08g20290, LOC_Os09g26680, LOC_Os12g23400, LOC_Os12g23430, LOC_Os12g26020, LOC_Os12g39540	SORBI_3005G129900	SECCE1Rv1G0006870, SECCE2Rv1G0129750, SECCE2Rv1G0133290, SECCE3Rv1G0172730, SECCE3Rv1G0181820, SECCE4Rv1G0227280, SECCE4Rv1G0232830, SECCE5Rv1G0343420, SECCE7Rv1G0492380	SETIT_0001062mg, SETIT_011764mg	Zm00001eb225810, Zm00001eb299730, Zm00001eb304150, Zm00001eb408550, Zm00001eb412570, Zm00001eb421560
OG0000197	-	-	LOC_Os01g16050, LOC_Os01g51130, LOC_Os02g15240, LOC_Os02g58430, LOC_Os03g02370, LOC_Os03g24630, LOC_Os04g22370, LOC_Os05g07310, LOC_Os05g25600, LOC_Os06g38890, LOC_Os07g07600, LOC_Os07g32910, LOC_Os09g32780, LOC_Os10g17710, LOC_Os11g31220	-	SECCE7Rv1G0503840	SETIT_004519mg, SETIT_004964mg, SETIT_005092mg, SETIT_008424mg, SETIT_012055mg, SETIT_014951mg, SETIT_015275mg, SETIT_015504mg, SETIT_015708mg, SETIT_015788mg, SETIT_016935mg, SETIT_019088mg, SETIT_019117mg, SETIT_019334mg, SETIT_020156mg, SETIT_024074mg, SETIT_024302mg, SETIT_024338mg, SETIT_024593mg, SETIT_027705mg, SETIT_031927mg, SETIT_032034mg, SETIT_032389mg, SETIT_033289mg, SETIT_0354191mg	Zm00001eb099520
OG0000198	BRADI_1g17135v3, BRADI_1g17150v3, BRADI_1g36977v3, BRADI_4g06215v3, BRADI_4g26795v3, BRADI_4g44901v3, BRADI_4g44912v3	HORVU.MOREX.r3.2HG0096630, HORVU.MOREX.r3.2HG0096650, HORVU.MOREX.r3.2HG0183520, HORVU.MOREX.r3.4HG0331910, HORVU.MOREX.r3.4HG0331920, HORVU.MOREX.r3.4HG0331930, HORVU.MOREX.r3.5HG0438040, HORVU.MOREX.r3.5HG0438060, HORVU.MOREX.r3.5HG0465610, HORVU.MOREX.r3.5HG0501100, HORVU.MOREX.r3.5HG0515520, HORVU.MOREX.r3.6HG0552120, HORVU.MOREX.r3.7HG0640590, HORVU.MOREX.r3.7HG0641270, HORVU.MOREX.r3.7HG064…	LOC_Os01g19160, LOC_Os02g17710, LOC_Os02g34770, LOC_Os02g34790, LOC_Os02g34800, LOC_Os10g03050	SORBI_3001G440401, SORBI_3003G141200	SECCE3Rv1G0148660, SECCE4Rv1G0214540, SECCE4Rv1G0214580, SECCE4Rv1G0275960, SECCE4Rv1G0275980, SECCE5Rv1G0307050, SECCE5Rv1G0319830, SECCE6Rv1G0449320, SECCE7Rv1G0525320	SETIT_027778mg	-
OG0000199	BRADI_1g32230v3, BRADI_1g32241v3, BRADI_1g32247v3, BRADI_1g32260v3, BRADI_1g32265v3, BRADI_4g05091v3	HORVU.MOREX.r3.7HG0724460, HORVU.MOREX.r3.7HG0724660, HORVU.MOREX.r3.7HG0736960, HORVU.MOREX.r3.7HG0737010, HORVU.MOREX.r3.7HG0737030, HORVU.MOREX.r3.7HG0737300	LOC_Os06g14060, LOC_Os06g45730	SORBI_3002G119200, SORBI_3010G221900, SORBI_3010G222300, SORBI_3010G222400, SORBI_3010G222600	SECCE7Rv1G0504830, SECCE7Rv1G0504840, SECCE7Rv1G0515170, SECCE7Rv1G0515190, SECCE7Rv1G0515320, SECCE7Rv1G0515390, SECCE7Rv1G0515400, SECCE7Rv1G0515450, SECCE7Rv1G0515500, SECCE7Rv1G0515640, SECCE7Rv1G0515660	SETIT_008057mg, SETIT_008599mg, SETIT_022449mg	Zm00001eb210260, Zm00001eb274280, Zm00001eb274300, Zm00001eb274310, Zm00001eb274320, Zm00001eb305500, Zm00001eb306050, Zm00001eb409490
OG0000200	BRADI_1g39204v3, BRADI_2g13089v3, BRADI_2g20977v3, BRADI_3g27281v3, BRADI_3g27318v3, BRADI_5g05668v3	HORVU.MOREX.r3.UnG0754730, HORVU.MOREX.r3.UnG0755490, HORVU.MOREX.r3.UnG0762480, HORVU.MOREX.r3.UnG0764380, HORVU.MOREX.r3.UnG0768620, HORVU.MOREX.r3.UnG0774020, HORVU.MOREX.r3.UnG0774900, HORVU.MOREX.r3.UnG0776240, HORVU.MOREX.r3.UnG0779220, HORVU.MOREX.r3.UnG0780170, HORVU.MOREX.r3.UnG0781140, HORVU.MOREX.r3.UnG0784730, HORVU.MOREX.r3.UnG0786950, HORVU.MOREX.r3.UnG0788480, HORVU.MOREX.r3.UnG079…	LOC_Os01g25065, LOC_Os06g39740, LOC_Os10g21266, LOC_Os12g10570	SORBI_3003G159101	SECCE1Rv1G0035660, SECCE3Rv1G0184660, SECCE5Rv1G0314270, SECCE6Rv1G0436970, SECCEUnv1G0541470, SECCEUnv1G0549700, SECCEUnv1G0556370	-	Zm00001eb039140, Zm00001eb105270, Zm00001eb434920, Zm00001eb435050, Zm00001eb435190
OG0000201	BRADI_5g23150v3, BRADI_5g23158v3, BRADI_5g23166v3, BRADI_5g23174v3, BRADI_5g23182v3	HORVU.MOREX.r3.2HG0200030, HORVU.MOREX.r3.2HG0207480, HORVU.MOREX.r3.2HG0207520, HORVU.MOREX.r3.2HG0207530, HORVU.MOREX.r3.2HG0207540, HORVU.MOREX.r3.2HG0207560, HORVU.MOREX.r3.2HG0207580, HORVU.MOREX.r3.2HG0207610	LOC_Os04g54240, LOC_Os04g54300	SORBI_3006G230800, SORBI_3006G230900, SORBI_3006G231100, SORBI_3006G231200, SORBI_3006G231332	SECCE2Rv1G0129650, SECCE2Rv1G0129660, SECCE2Rv1G0133020, SECCE2Rv1G0133040, SECCE2Rv1G0133060, SECCE2Rv1G0133070, SECCE2Rv1G0133080, SECCE2Rv1G0133090, SECCE2Rv1G0133100, SECCE2Rv1G0133110, SECCE2Rv1G0133120, SECCE2Rv1G0133130, SECCE2Rv1G0133160	SETIT_011470mg, SETIT_011480mg, SETIT_011483mg, SETIT_011489mg, SETIT_012094mg	Zm00001eb069310, Zm00001eb069320, Zm00001eb069330
OG0000202	BRADI_1g78926v3, BRADI_3g34961v3, BRADI_4g09788v3, BRADI_4g09886v3, BRADI_4g12770v3	HORVU.MOREX.r3.4HG0345000, HORVU.MOREX.r3.5HG0502310, HORVU.MOREX.r3.5HG0502370, HORVU.MOREX.r3.5HG0514590, HORVU.MOREX.r3.5HG0526140, HORVU.MOREX.r3.5HG0531040, HORVU.MOREX.r3.6HG0629550, HORVU.MOREX.r3.7HG0637500, HORVU.MOREX.r3.7HG0657900, HORVU.MOREX.r3.7HG0746160	LOC_Os05g40150, LOC_Os08g30634, LOC_Os11g11810, LOC_Os11g11920, LOC_Os11g45750, LOC_Os11g45840, LOC_Os11g45924, LOC_Os11g45970, LOC_Os12g18360	SORBI_3002G168300, SORBI_3002G168400, SORBI_3005G094200, SORBI_3005G110511, SORBI_3008G174100	SECCE4Rv1G0225810, SECCE4Rv1G0280480, SECCE5Rv1G0345690, SECCE5Rv1G0365430, SECCE7Rv1G0459840	SETIT_025102mg, SETIT_025833mg, SETIT_025948mg, SETIT_027260mg, SETIT_028373mg, SETIT_028710mg	Zm00001eb164940
OG0000203	BRADI_1g17534v3, BRADI_1g41705v3, BRADI_1g47682v3, BRADI_1g51595v3, BRADI_2g56840v3, BRADI_3g15448v3, BRADI_3g20516v3, BRADI_3g28681v3, BRADI_3g33751v3, BRADI_4g07956v3, BRADI_4g19637v3, BRADI_5g00438v3, BRADI_5g08871v3	HORVU.MOREX.r3.1HG0023740, HORVU.MOREX.r3.3HG0277980, HORVU.MOREX.r3.3HG0292140, HORVU.MOREX.r3.3HG0305700, HORVU.MOREX.r3.4HG0337790, HORVU.MOREX.r3.5HG0474080, HORVU.MOREX.r3.5HG0488540, HORVU.MOREX.r3.5HG0512130, HORVU.MOREX.r3.6HG0611530, HORVU.MOREX.r3.6HG0611560, HORVU.MOREX.r3.7HG0674230, HORVU.MOREX.r3.7HG0707400	LOC_Os01g63040, LOC_Os02g40940, LOC_Os02g47530, LOC_Os04g04410, LOC_Os04g28590, LOC_Os05g37550, LOC_Os10g42910, LOC_Os11g35550	-	SECCE1Rv1G0015180, SECCE3Rv1G0183410, SECCE6Rv1G0435840, SECCE7Rv1G0509750	SETIT_004210mg, SETIT_004969mg, SETIT_012588mg, SETIT_027674mg	-
OG0000204	BRADI_3g27845v3, BRADI_3g27849v3	HORVU.MOREX.r3.2HG0107250	LOC_Os06g10870, LOC_Os10g31420, LOC_Os10g31460, LOC_Os10g31530, LOC_Os10g31540, LOC_Os10g31640, LOC_Os10g31660, LOC_Os10g31670, LOC_Os10g31680, LOC_Os10g31710, LOC_Os10g31720, LOC_Os10g31730	SORBI_3001G231800, SORBI_3005G065700, SORBI_3005G065900, SORBI_3005G066000, SORBI_3005G066100, SORBI_3005G066200, SORBI_3005G066300, SORBI_3005G066366, SORBI_3005G066432, SORBI_3005G066500, SORBI_3005G066600, SORBI_3009G165100	SECCE2Rv1G0068360, SECCE4Rv1G0259220	SETIT_023334mg, SETIT_023336mg, SETIT_023389mg, SETIT_039608mg, SETIT_039849mg, SETIT_040153mg	Zm00001eb091110, Zm00001eb091140, Zm00001eb091170, Zm00001eb091180, Zm00001eb091190, Zm00001eb289750
OG0000205	BRADI_2g26399v3	HORVU.MOREX.r3.1HG0024920, HORVU.MOREX.r3.1HG0042190, HORVU.MOREX.r3.1HG0048520, HORVU.MOREX.r3.1HG0052460, HORVU.MOREX.r3.1HG0054240, HORVU.MOREX.r3.1HG0065620, HORVU.MOREX.r3.1HG0070550, HORVU.MOREX.r3.2HG0135050, HORVU.MOREX.r3.2HG0138900, HORVU.MOREX.r3.2HG0150600, HORVU.MOREX.r3.2HG0164400, HORVU.MOREX.r3.3HG0256330, HORVU.MOREX.r3.3HG0265260, HORVU.MOREX.r3.3HG0266090, HORVU.MOREX.r3.3HG026…	LOC_Os02g30930, LOC_Os12g20370	-	-	SETIT_004244mg	-
OG0000206	-	-	LOC_Os01g24294, LOC_Os04g03030, LOC_Os04g13600, LOC_Os04g19840, LOC_Os04g23680, LOC_Os04g26650, LOC_Os04g37870, LOC_Os04g49070, LOC_Os05g23770, LOC_Os05g25020, LOC_Os05g29090, LOC_Os05g50060, LOC_Os06g16690, LOC_Os06g32760, LOC_Os06g36420, LOC_Os06g49560, LOC_Os07g30550, LOC_Os07g36030, LOC_Os07g45890, LOC_Os08g05390, LOC_Os08g26020, LOC_Os08g26070, LOC_Os08g32810, LOC_Os08g44990, LOC_Os12g12820,…	-	-	-	Zm00001eb014840, Zm00001eb020190, Zm00001eb025630, Zm00001eb093240, Zm00001eb133400, Zm00001eb179930, Zm00001eb202170, Zm00001eb216850, Zm00001eb237000, Zm00001eb237010, Zm00001eb341280, Zm00001eb379860, Zm00001eb379870
OG0000207	BRADI_1g00284v3, BRADI_4g09637v3, BRADI_4g09660v3, BRADI_4g09794v3, BRADI_4g09846v3, BRADI_5g22866v3	HORVU.MOREX.r3.2HG0095930, HORVU.MOREX.r3.2HG0095950, HORVU.MOREX.r3.2HG0095960, HORVU.MOREX.r3.2HG0095970, HORVU.MOREX.r3.2HG0096080, HORVU.MOREX.r3.2HG0195060, HORVU.MOREX.r3.2HG0198090, HORVU.MOREX.r3.2HG0198100, HORVU.MOREX.r3.2HG0198110, HORVU.MOREX.r3.2HG0198130, HORVU.MOREX.r3.5HG0529450, HORVU.MOREX.r3.5HG0529470, HORVU.MOREX.r3.6HG0560450, HORVU.MOREX.r3.7HG0640560, HORVU.MOREX.r3.7HG075…	LOC_Os04g53000, LOC_Os04g53496, LOC_Os11g15670	SORBI_3005G025001	SECCE2Rv1G0124830, SECCE2Rv1G0124850, SECCE4Rv1G0276340, SECCE5Rv1G0298650, SECCE5Rv1G0355520, SECCE6Rv1G0452500, SECCE7Rv1G0524260, SECCE7Rv1G0524270, SECCE7Rv1G0524320, SECCE7Rv1G0524380, SECCE7Rv1G0524440, SECCE7Rv1G0526360, SECCE7Rv1G0526510	SETIT_011773mg	-
OG0000208	BRADI_1g24510v3, BRADI_3g02010v3, BRADI_3g02020v3, BRADI_3g02044v3, BRADI_3g02400v3	HORVU.MOREX.r3.4HG0404590	LOC_Os03g27570, LOC_Os03g27580	SORBI_3001G256750, SORBI_3006G006000, SORBI_3006G006100, SORBI_3006G006200, SORBI_3006G006400, SORBI_3006G007001, SORBI_3010G154300, SORBI_3010G154400	SECCE7Rv1G0465580, SECCE7Rv1G0466520, SECCE7Rv1G0466530, SECCE7Rv1G0466540, SECCE7Rv1G0466550, SECCE7Rv1G0466560, SECCE7Rv1G0466570, SECCE7Rv1G0466580, SECCE7Rv1G0466590, SECCE7Rv1G0472570, SECCE7Rv1G0472730	SETIT_011649mg, SETIT_011749mg, SETIT_011962mg, SETIT_012172mg, SETIT_012190mg, SETIT_012463mg, SETIT_012619mg, SETIT_014983mg, SETIT_015116mg, SETIT_015305mg, SETIT_015454mg, SETIT_015714mg	Zm00001eb418600
OG0000209	BRADI_3g00452v3, BRADI_3g00460v3, BRADI_3g00465v3, BRADI_3g00476v3	-	LOC_Os01g32550, LOC_Os01g34290, LOC_Os02g34010, LOC_Os03g13890, LOC_Os03g14490, LOC_Os03g33070, LOC_Os03g57820, LOC_Os03g62460, LOC_Os04g14260, LOC_Os04g16030, LOC_Os04g19180, LOC_Os04g20360, LOC_Os04g25700, LOC_Os05g11080, LOC_Os05g19580, LOC_Os05g28430, LOC_Os06g21300, LOC_Os06g29410, LOC_Os06g37850, LOC_Os07g16890, LOC_Os08g16160, LOC_Os08g31390, LOC_Os09g09900, LOC_Os10g04140, LOC_Os10g11650,…	-	-	SETIT_008769mg	-
OG0000210	BRADI_1g52431v3, BRADI_1g52436v3	-	LOC_Os01g70280, LOC_Os01g70290, LOC_Os03g01420, LOC_Os03g01490, LOC_Os03g05370, LOC_Os03g05380, LOC_Os04g34740, LOC_Os04g34900, LOC_Os04g58030, LOC_Os04g58050, LOC_Os05g23450, LOC_Os06g08990, LOC_Os06g09020, LOC_Os07g45340, LOC_Os09g33890, LOC_Os10g08610	SORBI_3004G324300, SORBI_3004G324800, SORBI_3009G005200, SORBI_3009G245900, SORBI_3009G246000, SORBI_3010G263051, SORBI_3010G263101, SORBI_3010G263151, SORBI_3010G263300, SORBI_3010G263400, SORBI_3010G263500, SORBI_3010G263600, SORBI_3010G263700, SORBI_3010G263900, SORBI_3010G264000	SECCE7Rv1G0457160	SETIT_018403mg, SETIT_019822mg, SETIT_030115mg, SETIT_032214mg, SETIT_032960mg, SETIT_033299mg	-
OG0000211	BRADI_1g12117v3, BRADI_1g54847v3, BRADI_3g18790v3, BRADI_4g00517v3, BRADI_4g20971v3, BRADI_5g24690v3	HORVU.MOREX.r3.1HG0065040, HORVU.MOREX.r3.2HG0202670, HORVU.MOREX.r3.4HG0334970, HORVU.MOREX.r3.5HG0420210	LOC_Os03g48310, LOC_Os04g56160, LOC_Os07g09340, LOC_Os12g44150	SORBI_3001G132400, SORBI_3001G519300, SORBI_3002G065000, SORBI_3003G436400, SORBI_3004G131600, SORBI_3006G247100, SORBI_3007G087700, SORBI_3008G190500	SECCE1Rv1G0037410, SECCE2Rv1G0127600, SECCE4Rv1G0218180, SECCEUnv1G0548280	SETIT_013208mg, SETIT_021111mg, SETIT_021113mg, SETIT_028836mg, SETIT_034107mg, SETIT_040181mg	Zm00001eb002300, Zm00001eb053440, Zm00001eb067750, Zm00001eb116500, Zm00001eb134090, Zm00001eb178280, Zm00001eb302400, Zm00001eb432500
OG0000212	BRADI_2g02477v3, BRADI_2g02490v3, BRADI_2g02510v3, BRADI_2g02524v3	HORVU.MOREX.r3.3HG0226240, HORVU.MOREX.r3.3HG0226370, HORVU.MOREX.r3.3HG0226380, HORVU.MOREX.r3.3HG0226390, HORVU.MOREX.r3.3HG0226410, HORVU.MOREX.r3.3HG0226430, HORVU.MOREX.r3.3HG0226460, HORVU.MOREX.r3.3HG0226480, HORVU.MOREX.r3.3HG0226500	LOC_Os01g04460, LOC_Os01g04480, LOC_Os01g04490, LOC_Os01g04550, LOC_Os01g04570, LOC_Os04g09770	SORBI_3003G079600, SORBI_3003G079800, SORBI_3003G080000, SORBI_3003G080100, SORBI_3003G080700, SORBI_3003G080900, SORBI_3K027900	SECCE3Rv1G0151290, SECCE3Rv1G0151310, SECCE3Rv1G0151370, SECCE3Rv1G0151400, SECCE4Rv1G0276270, SECCEUnv1G0566780	SETIT_000558mg, SETIT_000657mg, SETIT_004485mg, SETIT_004968mg	Zm00001eb124860, Zm00001eb124880, Zm00001eb335510, Zm00001eb335530
OG0000213	BRADI_3g43635v3, BRADI_4g15270v3, BRADI_4g37188v3, BRADI_4g37233v3	HORVU.MOREX.r3.2HG0111170, HORVU.MOREX.r3.4HG0411380, HORVU.MOREX.r3.5HG0503160, HORVU.MOREX.r3.5HG0503580, HORVU.MOREX.r3.5HG0503630, HORVU.MOREX.r3.5HG0503690, HORVU.MOREX.r3.7HG0659780	LOC_Os09g37780, LOC_Os09g37810, LOC_Os09g37880, LOC_Os09g37890	SORBI_3002G170300, SORBI_3002G289500, SORBI_3002G289601, SORBI_3002G289900, SORBI_3004G091700	SECCE2Rv1G0072000, SECCE4Rv1G0256640, SECCE5Rv1G0346940, SECCE5Rv1G0347330, SECCE5Rv1G0347340, SECCE5Rv1G0347370, SECCE5Rv1G0347480, SECCE5Rv1G0347490, SECCE5Rv1G0347500, SECCE5Rv1G0347510, SECCE5Rv1G0347520, SECCE5Rv1G0354430, SECCE7Rv1G0520870, SECCE7Rv1G0520900	SETIT_020922mg, SETIT_028923mg, SETIT_033053mg, SETIT_033276mg, SETIT_033310mg, SETIT_039864mg	-
OG0000214	BRADI_1g33180v3, BRADI_1g33370v3, BRADI_1g33570v3, BRADI_1g33580v3, BRADI_1g33600v3	HORVU.MOREX.r3.1HG0017520, HORVU.MOREX.r3.1HG0017530, HORVU.MOREX.r3.3HG0295600, HORVU.MOREX.r3.7HG0677260, HORVU.MOREX.r3.7HG0730120, HORVU.MOREX.r3.7HG0730160, HORVU.MOREX.r3.7HG0730180	LOC_Os03g18470, LOC_Os05g15600, LOC_Os06g47630, LOC_Os06g47870	SORBI_3001G123800, SORBI_3002G242100, SORBI_3004G080901	SECCE3Rv1G0144500, SECCE4Rv1G0252320, SECCE7Rv1G0508500, SECCE7Rv1G0508510, SECCE7Rv1G0508520, SECCE7Rv1G0508530, SECCE7Rv1G0508540, SECCE7Rv1G0508580, SECCE7Rv1G0508600, SECCE7Rv1G0508610, SECCE7Rv1G0508630, SECCE7Rv1G0508720, SECCE7Rv1G0509280, SECCE7Rv1G0509290	SETIT_003939mg, SETIT_008452mg, SETIT_014903mg, SETIT_032675mg	Zm00001eb054540, Zm00001eb054550, Zm00001eb054580
OG0000215	BRADI_1g20797v3, BRADI_1g43160v3, BRADI_1g43170v3, BRADI_1g43181v3, BRADI_5g01790v3	HORVU.MOREX.r3.4HG0389590, HORVU.MOREX.r3.5HG0499960, HORVU.MOREX.r3.7HG0636030, HORVU.MOREX.r3.7HG0647790, HORVU.MOREX.r3.7HG0649580, HORVU.MOREX.r3.7HG0652210, HORVU.MOREX.r3.7HG0674250, HORVU.MOREX.r3.7HG0674260, HORVU.MOREX.r3.7HG0674270, HORVU.MOREX.r3.7HG0674310, HORVU.MOREX.r3.7HG0746580	LOC_Os04g02620, LOC_Os06g19530, LOC_Os06g19550, LOC_Os06g19590, LOC_Os06g19610	SORBI_3001G510200, SORBI_3010G124500, SORBI_3010G124600, SORBI_3010G124900	SECCE2Rv1G0129670, SECCE4Rv1G0247380, SECCE4Rv1G0247390, SECCE4Rv1G0247400, SECCE4Rv1G0267180, SECCE4Rv1G0267190, SECCE4Rv1G0267200, SECCE5Rv1G0334740, SECCE6Rv1G0451800, SECCE7Rv1G0476810, SECCEUnv1G0544370	SETIT_006811mg, SETIT_006830mg, SETIT_006846mg	Zm00001eb381100
OG0000216	BRADI_1g51080v3, BRADI_1g51090v3	HORVU.MOREX.r3.7HG0649480, HORVU.MOREX.r3.7HG0649490, HORVU.MOREX.r3.7HG0649510, HORVU.MOREX.r3.7HG0649540, HORVU.MOREX.r3.7HG0649550, HORVU.MOREX.r3.7HG0649570	LOC_Os06g04950, LOC_Os06g04990, LOC_Os06g05000, LOC_Os06g05010, LOC_Os06g05020	SORBI_3010G031100, SORBI_3010G031400, SORBI_3010G031600, SORBI_3010G031900, SORBI_3010G032000, SORBI_3010G032100	SECCE3Rv1G0202180, SECCE4Rv1G0267380, SECCE4Rv1G0267390, SECCE4Rv1G0267400, SECCE4Rv1G0267410, SECCE4Rv1G0267420, SECCE4Rv1G0267430, SECCE4Rv1G0267440, SECCE4Rv1G0267460, SECCE4Rv1G0267490, SECCE4Rv1G0267500, SECCE4Rv1G0267510, SECCE4Rv1G0267520, SECCE4Rv1G0267530	SETIT_007551mg, SETIT_007554mg, SETIT_007555mg, SETIT_007560mg, SETIT_007570mg	Zm00001eb377390, Zm00001eb377400
OG0000217	-	HORVU.MOREX.r3.2HG0107990, HORVU.MOREX.r3.2HG0139210, HORVU.MOREX.r3.2HG0181640, HORVU.MOREX.r3.2HG0200070, HORVU.MOREX.r3.2HG0200360, HORVU.MOREX.r3.2HG0209980, HORVU.MOREX.r3.3HG0254270, HORVU.MOREX.r3.3HG0301700, HORVU.MOREX.r3.5HG0496550, HORVU.MOREX.r3.5HG0498550, HORVU.MOREX.r3.6HG0565230, HORVU.MOREX.r3.6HG0565240, HORVU.MOREX.r3.7HG0679930, HORVU.MOREX.r3.7HG0723620	LOC_Os01g61100, LOC_Os01g64200, LOC_Os01g71850, LOC_Os02g01950, LOC_Os02g06820, LOC_Os03g21330, LOC_Os04g44630, LOC_Os05g40670, LOC_Os07g18840	SORBI_3001G195550, SORBI_3001G343700, SORBI_3003G227401, SORBI_3003G250220, SORBI_3004G087432, SORBI_3004G230650, SORBI_3004G234766, SORBI_3006G142925, SORBI_3006G143750, SORBI_3007G141340, SORBI_3009G147450, SORBI_3009G170550	-	SETIT_004037mg, SETIT_008590mg, SETIT_031879mg, SETIT_032674mg, SETIT_039100mg	-
OG0000218	BRADI_1g25100v3, BRADI_1g26526v3, BRADI_1g50350v3, BRADI_1g52735v3, BRADI_1g65433v3, BRADI_1g65876v3, BRADI_2g27864v3, BRADI_2g44854v3, BRADI_2g57856v3, BRADI_3g26298v3, BRADI_3g53341v3, BRADI_4g09869v3, BRADI_4g12887v3, BRADI_5g19671v3	HORVU.MOREX.r3.3HG0253560, HORVU.MOREX.r3.3HG0271330, HORVU.MOREX.r3.4HG0394040, HORVU.MOREX.r3.6HG0553520	LOC_Os02g30480, LOC_Os03g41640, LOC_Os03g41940, LOC_Os04g17200, LOC_Os04g48960, LOC_Os05g18960, LOC_Os05g25090, LOC_Os06g13620, LOC_Os06g42780, LOC_Os07g04470, LOC_Os08g35980, LOC_Os10g31360, LOC_Os11g15000, LOC_Os12g08530, LOC_Os12g09690	SORBI_3003G311300	SECCE2Rv1G0075630	SETIT_027784mg, SETIT_032091mg, SETIT_032648mg	Zm00001eb388170
OG0000219	BRADI_1g55570v3, BRADI_1g55580v3, BRADI_1g55600v3, BRADI_1g55610v3	HORVU.MOREX.r3.5HG0481860, HORVU.MOREX.r3.5HG0481870, HORVU.MOREX.r3.5HG0481890, HORVU.MOREX.r3.5HG0481900, HORVU.MOREX.r3.5HG0481920, HORVU.MOREX.r3.5HG0481950, HORVU.MOREX.r3.5HG0482040, HORVU.MOREX.r3.5HG0482050, HORVU.MOREX.r3.5HG0482060, HORVU.MOREX.r3.5HG0482070, HORVU.MOREX.r3.5HG0482080	LOC_Os07g08160	SORBI_3002G052000, SORBI_3002G052100	SECCE4Rv1G0248370, SECCE5Rv1G0328620, SECCE5Rv1G0328630, SECCE5Rv1G0328660, SECCE5Rv1G0328670, SECCE5Rv1G0328680, SECCE5Rv1G0328690, SECCE5Rv1G0328700, SECCE5Rv1G0328710, SECCE5Rv1G0328720, SECCE5Rv1G0328730, SECCE5Rv1G0328740, SECCE5Rv1G0328750, SECCE5Rv1G0328760, SECCE5Rv1G0328770, SECCE5Rv1G0328800	SETIT_031233mg, SETIT_031943mg, SETIT_032777mg	Zm00001eb116960, Zm00001eb301260
OG0000220	BRADI_5g19620v3, BRADI_5g19640v3, BRADI_5g19650v3	HORVU.MOREX.r3.2HG0196380, HORVU.MOREX.r3.2HG0196390, HORVU.MOREX.r3.2HG0196410, HORVU.MOREX.r3.2HG0196420, HORVU.MOREX.r3.2HG0196460, HORVU.MOREX.r3.2HG0196470, HORVU.MOREX.r3.2HG0196480, HORVU.MOREX.r3.2HG0196510	LOC_Os04g49680	SORBI_3006G194000, SORBI_3006G194100, SORBI_3006G194200, SORBI_3006G194300	SECCE2Rv1G0122770, SECCE2Rv1G0122780, SECCE2Rv1G0122810, SECCE2Rv1G0122820, SECCE2Rv1G0122870, SECCE2Rv1G0122880, SECCE2Rv1G0122890, SECCE2Rv1G0122900, SECCE2Rv1G0122920, SECCE2Rv1G0122930, SECCE2Rv1G0122940, SECCE2Rv1G0122950, SECCE2Rv1G0122960, SECCE2Rv1G0122980, SECCE2Rv1G0122990, SECCE2Rv1G0123000	SETIT_011425mg, SETIT_011433mg, SETIT_011464mg, SETIT_011851mg, SETIT_012683mg	Zm00001eb072650, Zm00001eb072670
OG0000221	BRADI_1g05767v3, BRADI_3g11870v3, BRADI_3g27307v3, BRADI_4g08054v3, BRADI_4g23475v3, BRADI_5g23877v3	HORVU.MOREX.r3.2HG0154970, HORVU.MOREX.r3.5HG0483280, HORVU.MOREX.r3.UnG0766170, HORVU.MOREX.r3.UnG0767400, HORVU.MOREX.r3.UnG0769860, HORVU.MOREX.r3.UnG0770860, HORVU.MOREX.r3.UnG0774750, HORVU.MOREX.r3.UnG0776090, HORVU.MOREX.r3.UnG0777240, HORVU.MOREX.r3.UnG0778340, HORVU.MOREX.r3.UnG0782170, HORVU.MOREX.r3.UnG0782930, HORVU.MOREX.r3.UnG0784590, HORVU.MOREX.r3.UnG0787100, HORVU.MOREX.r3.UnG078…	LOC_Os01g57954, LOC_Os04g16834, LOC_Os05g22716	-	SECCE5Rv1G0344070, SECCE6Rv1G0404020, SECCEUnv1G0527640, SECCEUnv1G0558780	-	-
OG0000222	BRADI_1g14325v3, BRADI_1g25933v3, BRADI_1g28723v3, BRADI_1g56628v3, BRADI_1g62059v3, BRADI_2g07627v3, BRADI_2g15172v3, BRADI_2g19695v3, BRADI_2g31042v3, BRADI_2g32613v3, BRADI_2g34215v3, BRADI_2g36092v3, BRADI_2g38615v3, BRADI_2g41335v3, BRADI_2g41411v3, BRADI_2g46089v3, BRADI_2g47333v3, BRADI_2g48424v3, BRADI_3g15745v3, BRADI_3g17056v3, BRADI_3g19165v3, BRADI_3g22341v3, BRADI_3g40265v3, BRADI_3g…	-	-	SORBI_3003G214650	-	SETIT_008486mg, SETIT_012268mg, SETIT_015226mg	-
OG0000223	BRADI_1g00413v3, BRADI_1g06633v3, BRADI_1g60554v3, BRADI_2g23556v3, BRADI_2g26810v3, BRADI_3g10071v3, BRADI_3g45663v3, BRADI_3g46543v3, BRADI_3g48564v3, BRADI_4g23466v3, BRADI_4g27711v3, BRADI_4g37566v3, BRADI_5g10411v3, BRADI_5g18773v3	HORVU.MOREX.r3.1HG0068030, HORVU.MOREX.r3.1HG0088100, HORVU.MOREX.r3.2HG0204630, HORVU.MOREX.r3.3HG0236570	LOC_Os01g07510, LOC_Os02g51190, LOC_Os04g50188, LOC_Os07g28070, LOC_Os07g48590, LOC_Os08g09980, LOC_Os11g13760	SORBI_3001G443400, SORBI_3001G529301, SORBI_3003G006866, SORBI_3003G232266, SORBI_3004G292866, SORBI_3007G120301, SORBI_3009G070033	-	SETIT_007827mg, SETIT_008026mg, SETIT_019439mg, SETIT_032422mg, SETIT_037996mg, SETIT_038900mg, SETIT_040028mg	-
OG0000224	BRADI_1g05760v3, BRADI_2g03106v3, BRADI_5g06782v3	HORVU.MOREX.r3.5HG0423360, HORVU.MOREX.r3.UnG0754380, HORVU.MOREX.r3.UnG0755090, HORVU.MOREX.r3.UnG0755870, HORVU.MOREX.r3.UnG0762110, HORVU.MOREX.r3.UnG0764720, HORVU.MOREX.r3.UnG0766640, HORVU.MOREX.r3.UnG0767620, HORVU.MOREX.r3.UnG0769630, HORVU.MOREX.r3.UnG0771100, HORVU.MOREX.r3.UnG0772680, HORVU.MOREX.r3.UnG0774400, HORVU.MOREX.r3.UnG0774500, HORVU.MOREX.r3.UnG0778110, HORVU.MOREX.r3.UnG077…	LOC_Os06g46438, LOC_Os07g22496, LOC_Os10g21404	SORBI_3008G160300	SECCE4Rv1G0241240, SECCE6Rv1G0381790, SECCE6Rv1G0381800, SECCE6Rv1G0381820, SECCEUnv1G0552370, SECCEUnv1G0560830	SETIT_027411mg	-
OG0000225	BRADI_2g02370v3, BRADI_3g14730v3, BRADI_3g14740v3, BRADI_3g14750v3, BRADI_3g14760v3, BRADI_3g14780v3	HORVU.MOREX.r3.1HG0010600, HORVU.MOREX.r3.2HG0205260, HORVU.MOREX.r3.2HG0205290, HORVU.MOREX.r3.2HG0205310, HORVU.MOREX.r3.3HG0224270, HORVU.MOREX.r3.7HG0642940, HORVU.MOREX.r3.7HG0643110, HORVU.MOREX.r3.7HG0643120, HORVU.MOREX.r3.7HG0721890	LOC_Os08g04540, LOC_Os08g04560	SORBI_3007G035000, SORBI_3007G035300, SORBI_3007G035500	SECCE1Rv1G0007840, SECCE2Rv1G0130830, SECCE3Rv1G0146950, SECCE3Rv1G0146980, SECCE4Rv1G0279090, SECCE4Rv1G0279110, SECCE4Rv1G0279160, SECCE4Rv1G0279170, SECCEUnv1G0531410, SECCEUnv1G0556690	SETIT_013579mg, SETIT_013647mg, SETIT_015746mg, SETIT_021823mg, SETIT_026211mg, SETIT_026232mg	Zm00001eb173020, Zm00001eb416690, Zm00001eb416700
OG0000226	BRADI_1g05202v3, BRADI_1g07195v3, BRADI_1g13995v3, BRADI_1g29363v3, BRADI_1g33595v3, BRADI_1g43455v3, BRADI_1g58105v3, BRADI_2g17054v3, BRADI_2g31104v3, BRADI_2g37366v3, BRADI_2g45041v3, BRADI_3g18654v3, BRADI_3g20965v3, BRADI_3g33405v3, BRADI_3g40035v3, BRADI_4g09963v3, BRADI_4g26976v3, BRADI_4g37064v3, BRADI_4g43119v3, BRADI_5g08624v3	-	LOC_Os01g63740, LOC_Os02g28250, LOC_Os03g29010, LOC_Os04g08480, LOC_Os06g21040, LOC_Os07g28020, LOC_Os07g29090, LOC_Os08g17210, LOC_Os08g24290, LOC_Os08g26930, LOC_Os09g02490, LOC_Os09g04000, LOC_Os10g06990, LOC_Os10g27150, LOC_Os11g19200, LOC_Os11g23020, LOC_Os11g26100, LOC_Os11g35530, LOC_Os11g45864	-	-	-	-
OG0000227	BRADI_1g50968v3, BRADI_4g22262v3	-	LOC_Os06g05560, LOC_Os06g05580, LOC_Os06g05590, LOC_Os06g05620, LOC_Os12g39520, LOC_Os12g40140, LOC_Os12g40290	SORBI_3001G268550, SORBI_3009G214400, SORBI_3010G037901, SORBI_3010G038100, SORBI_3010G038300, SORBI_3010G039900, SORBI_3010G047900, SORBI_3010G049500, SORBI_3010G049900, SORBI_3010G050000, SORBI_3010G052000, SORBI_3010G052833, SORBI_3010G053000	SECCE4Rv1G0252090, SECCE4Rv1G0266010, SECCE4Rv1G0266020, SECCE4Rv1G0266150, SECCE4Rv1G0266330, SECCE6Rv1G0377550	SETIT_006719mg, SETIT_007138mg, SETIT_007902mg, SETIT_008082mg, SETIT_008293mg, SETIT_008518mg, SETIT_008650mg, SETIT_008717mg, SETIT_015705mg, SETIT_024024mg, SETIT_024694mg	-
OG0000228	BRADI_2g01180v3, BRADI_2g01310v3	HORVU.MOREX.r3.3HG0220590, HORVU.MOREX.r3.3HG0220600, HORVU.MOREX.r3.3HG0220630, HORVU.MOREX.r3.3HG0220640, HORVU.MOREX.r3.3HG0220650, HORVU.MOREX.r3.3HG0220700, HORVU.MOREX.r3.3HG0220760, HORVU.MOREX.r3.3HG0220830, HORVU.MOREX.r3.3HG0229320, HORVU.MOREX.r3.5HG0510400, HORVU.MOREX.r3.UnG0752990, HORVU.MOREX.r3.UnG0753000, HORVU.MOREX.r3.UnG0753030, HORVU.MOREX.r3.UnG0753060, HORVU.MOREX.r3.UnG075…	LOC_Os01g02320, LOC_Os01g02350, LOC_Os01g02390, LOC_Os01g02430, LOC_Os01g02570, LOC_Os01g02580, LOC_Os01g02590, LOC_Os01g02680, LOC_Os01g02700	SORBI_3003G096500, SORBI_3003G096750	SECCE3Rv1G0143830, SECCE3Rv1G0143850, SECCE3Rv1G0143870, SECCE3Rv1G0153820, SECCE7Rv1G0458570	SETIT_000714mg, SETIT_005160mg	Zm00001eb334630
OG0000229	-	-	LOC_Os01g54150, LOC_Os01g64510, LOC_Os01g66080, LOC_Os02g05230, LOC_Os02g25800, LOC_Os03g33220, LOC_Os03g33770, LOC_Os03g34270, LOC_Os03g35380, LOC_Os04g14520, LOC_Os04g28550, LOC_Os04g29190, LOC_Os05g10710, LOC_Os05g11030, LOC_Os05g17650, LOC_Os05g29100, LOC_Os05g30060, LOC_Os06g24100, LOC_Os07g08900, LOC_Os07g11390, LOC_Os07g11460, LOC_Os07g14040, LOC_Os07g15050, LOC_Os08g12110, LOC_Os08g22320,…	-	-	SETIT_004365mg, SETIT_024076mg	-
OG0000230	-	-	LOC_Os07g32100	SORBI_3002G212700	-	-	Zm00001eb007560, Zm00001eb011520, Zm00001eb016900, Zm00001eb021110, Zm00001eb024010, Zm00001eb049210, Zm00001eb054360, Zm00001eb059320, Zm00001eb092200, Zm00001eb144700, Zm00001eb156390, Zm00001eb162840, Zm00001eb170840, Zm00001eb188020, Zm00001eb190030, Zm00001eb191880, Zm00001eb219440, Zm00001eb233680, Zm00001eb242860, Zm00001eb245160, Zm00001eb267180, Zm00001eb272060, Zm00001eb290820, Zm00001e…
OG0000231	-	-	-	SORBI_3001G261100, SORBI_3001G261300, SORBI_3001G261488, SORBI_3001G261533, SORBI_3001G261561, SORBI_3001G261593, SORBI_3001G275700, SORBI_3002G138600, SORBI_3002G144850, SORBI_3002G150100, SORBI_3002G150301, SORBI_3002G153800, SORBI_3002G157500, SORBI_3002G157600, SORBI_3003G165700, SORBI_3003G166300, SORBI_3004G134300, SORBI_3004G146900, SORBI_3005G109300, SORBI_3005G110496, SORBI_3005G111800, …	-	-	-
OG0000232	BRADI_1g75605v3, BRADI_2g42260v3, BRADI_3g31834v3, BRADI_3g31841v3, BRADI_3g31850v3, BRADI_3g31860v3	HORVU.MOREX.r3.1HG0051880, HORVU.MOREX.r3.1HG0051890, HORVU.MOREX.r3.3HG0311600, HORVU.MOREX.r3.3HG0311610, HORVU.MOREX.r3.3HG0311650, HORVU.MOREX.r3.3HG0325810, HORVU.MOREX.r3.5HG0521600, HORVU.MOREX.r3.7HG0737960	LOC_Os10g38700, LOC_Os10g38710	SORBI_3001G317400, SORBI_3007G022200	SECCE1Rv1G0029040, SECCE1Rv1G0029050, SECCE1Rv1G0029060, SECCE3Rv1G0208720, SECCE3Rv1G0208750, SECCE3Rv1G0208760, SECCE3Rv1G0208770, SECCE3Rv1G0208830, SECCE3Rv1G0208840, SECCE3Rv1G0208880, SECCE3Rv1G0208950, SECCE7Rv1G0475200, SECCE7Rv1G0516250, SECCE7Rv1G0516270, SECCEUnv1G0555860	SETIT_037288mg, SETIT_037344mg, SETIT_037383mg	Zm00001eb021690, Zm00001eb173570
OG0000233	BRADI_1g22540v3, BRADI_1g30860v3, BRADI_1g58757v3, BRADI_1g58762v3, BRADI_3g46294v3	HORVU.MOREX.r3.6HG0541040, HORVU.MOREX.r3.6HG0542370, HORVU.MOREX.r3.6HG0542390, HORVU.MOREX.r3.6HG0542410, HORVU.MOREX.r3.6HG0542460, HORVU.MOREX.r3.6HG0542490, HORVU.MOREX.r3.6HG0542550, HORVU.MOREX.r3.6HG0545380, HORVU.MOREX.r3.6HG0545390, HORVU.MOREX.r3.7HG0728630, HORVU.MOREX.r3.UnG0795730	LOC_Os04g21790, LOC_Os04g21820, LOC_Os04g24220, LOC_Os04g24290, LOC_Os04g24300, LOC_Os04g29680, LOC_Os10g10030, LOC_Os10g10130	SORBI_3002G166150, SORBI_3005G179200, SORBI_3007G020400, SORBI_3008G052600, SORBI_3010G025600	SECCE4Rv1G0292500, SECCE7Rv1G0507850, SECCEUnv1G0539800	SETIT_009300mg, SETIT_009311mg, SETIT_012218mg, SETIT_012618mg	Zm00001eb139070, Zm00001eb271310
OG0000234	BRADI_5g22930v3, BRADI_5g22980v3, BRADI_5g23020v3, BRADI_5g23027v3, BRADI_5g23050v3, BRADI_5g23060v3, BRADI_5g23066v3	HORVU.MOREX.r3.2HG0207930, HORVU.MOREX.r3.2HG0207980, HORVU.MOREX.r3.2HG0208200, HORVU.MOREX.r3.2HG0208300, HORVU.MOREX.r3.2HG0208310, HORVU.MOREX.r3.2HG0208330	LOC_Os04g53994, LOC_Os04g53998, LOC_Os04g54002, LOC_Os04g54010, LOC_Os04g54120	SORBI_3005G089500, SORBI_3006G228833, SORBI_3006G229600	SECCE2Rv1G0126410, SECCE2Rv1G0133510, SECCE2Rv1G0133580, SECCE2Rv1G0133600, SECCE2Rv1G0133680, SECCE2Rv1G0133820, SECCE2Rv1G0133860, SECCE2Rv1G0133870	SETIT_009333mg, SETIT_012222mg, SETIT_012795mg	Zm00001eb069460, Zm00001eb069490, Zm00001eb069530, Zm00001eb069550, Zm00001eb265020, Zm00001eb431610
OG0000235	BRADI_1g70970v3	HORVU.MOREX.r3.2HG0183470, HORVU.MOREX.r3.2HG0183530, HORVU.MOREX.r3.2HG0212950, HORVU.MOREX.r3.5HG0510670, HORVU.MOREX.r3.6HG0605050, HORVU.MOREX.r3.7HG0654660	-	-	SECCE1Rv1G0022190, SECCE1Rv1G0028560, SECCE1Rv1G0046490, SECCE1Rv1G0057670, SECCE2Rv1G0067140, SECCE2Rv1G0070280, SECCE2Rv1G0106950, SECCE2Rv1G0138650, SECCE3Rv1G0144300, SECCE3Rv1G0210120, SECCE4Rv1G0224970, SECCE4Rv1G0243760, SECCE4Rv1G0271930, SECCE4Rv1G0278380, SECCE4Rv1G0291130, SECCE5Rv1G0350890, SECCE5Rv1G0359070, SECCE5Rv1G0374680, SECCE6Rv1G0389630, SECCE6Rv1G0414490, SECCE6Rv1G0416820, …	-	-
OG0000236	BRADI_3g03587v3, BRADI_3g03597v3, BRADI_3g03874v3, BRADI_3g03878v3, BRADI_3g03882v3, BRADI_3g03935v3, BRADI_3g45167v3, BRADI_3g55006v3	HORVU.MOREX.r3.5HG0491670, HORVU.MOREX.r3.6HG0543480, HORVU.MOREX.r3.6HG0559430, HORVU.MOREX.r3.6HG0559500, HORVU.MOREX.r3.6HG0623830, HORVU.MOREX.r3.6HG0623860	LOC_Os08g01580, LOC_Os08g10260, LOC_Os08g10430, LOC_Os08g10440	SORBI_3002G312600	SECCE1Rv1G0061610, SECCE1Rv1G0062890, SECCE1Rv1G0062920, SECCE4Rv1G0281310, SECCE5Rv1G0335170, SECCE6Rv1G0381590, SECCE6Rv1G0382290, SECCE6Rv1G0382300, SECCE6Rv1G0416250, SECCE6Rv1G0416260, SECCE6Rv1G0416290, SECCE6Rv1G0416300, SECCE6Rv1G0416360, SECCE6Rv1G0416370, SECCE6Rv1G0416380, SECCE6Rv1G0416400, SECCE6Rv1G0416410, SECCE6Rv1G0416450	SETIT_0333791mg	-
OG0000237	BRADI_1g37304v3, BRADI_4g12990v3	HORVU.MOREX.r3.2HG0208580, HORVU.MOREX.r3.2HG0216720, HORVU.MOREX.r3.2HG0216780, HORVU.MOREX.r3.5HG0534730, HORVU.MOREX.r3.7HG0642030, HORVU.MOREX.r3.7HG0711760, HORVU.MOREX.r3.7HG0715810	LOC_Os06g38340, LOC_Os08g24310, LOC_Os11g40810, LOC_Os11g40890, LOC_Os11g41100	SORBI_3005G205100, SORBI_3005G205300, SORBI_3009G058900	SECCE2Rv1G0142160, SECCE2Rv1G0142200, SECCE2Rv1G0142400, SECCE4Rv1G0277950, SECCE4Rv1G0293860, SECCE7Rv1G0456060, SECCE7Rv1G0456120, SECCE7Rv1G0497120, SECCE7Rv1G0499540, SECCE7Rv1G0499580, SECCE7Rv1G0499630, SECCEUnv1G0530370, SECCEUnv1G0535240, SECCEUnv1G0553860	SETIT_005727mg, SETIT_008342mg, SETIT_008677mg, SETIT_015450mg, SETIT_025844mg, SETIT_025921mg	Zm00001eb345910
OG0000238	BRADI_1g12325v3, BRADI_3g49433v3, BRADI_4g20562v3, BRADI_5g21342v3	HORVU.MOREX.r3.1HG0017900, HORVU.MOREX.r3.1HG0064670, HORVU.MOREX.r3.1HG0071240, HORVU.MOREX.r3.1HG0085220, HORVU.MOREX.r3.5HG0419570, HORVU.MOREX.r3.5HG0465180, HORVU.MOREX.r3.5HG0496990, HORVU.MOREX.r3.5HG0533970, HORVU.MOREX.r3.6HG0578730, HORVU.MOREX.r3.7HG0691110, HORVU.MOREX.r3.7HG0731170, HORVU.MOREX.r3.7HG0732760	LOC_Os01g05330, LOC_Os01g54280, LOC_Os01g70480, LOC_Os02g07860, LOC_Os02g32050, LOC_Os03g62000, LOC_Os07g22760, LOC_Os08g09440, LOC_Os08g38680, LOC_Os10g11090, LOC_Os10g29450, LOC_Os11g16248, LOC_Os12g09520, LOC_Os12g31630, LOC_Os12g33140	SORBI_3004G231100	SECCE3Rv1G0200550, SECCE4Rv1G0232440, SECCE4Rv1G0242300, SECCE6Rv1G0424020	SETIT_038557mg, SETIT_039420mg	-
OG0000239	BRADI_1g12130v3, BRADI_2g16271v3, BRADI_2g16282v3, BRADI_2g16290v3, BRADI_3g42627v3, BRADI_4g07380v3, BRADI_4g37210v3	-	LOC_Os01g41710, LOC_Os01g52240, LOC_Os09g17740	SORBI_3002G288300, SORBI_3003G209800, SORBI_3003G209900, SORBI_3009G234600	SECCE1Rv1G0043570, SECCE1Rv1G0043580, SECCE1Rv1G0052820, SECCE1Rv1G0058240, SECCE1Rv1G0058340, SECCE4Rv1G0250540, SECCE5Rv1G0347310, SECCE5Rv1G0361690, SECCE5Rv1G0361700, SECCE5Rv1G0361710, SECCE6Rv1G0378580, SECCE6Rv1G0378620, SECCE6Rv1G0378630, SECCE6Rv1G0378640, SECCE6Rv1G0378650, SECCE7Rv1G0484700, SECCEUnv1G0561800, SECCEUnv1G0564610	SETIT_002579mg, SETIT_024648mg, SETIT_030845mg	Zm00001eb161410, Zm00001eb343900, Zm00001eb357740
OG0000240	BRADI_1g21520v3, BRADI_5g14526v3	-	-	SORBI_3002G147900, SORBI_3008G140500	-	SETIT_003959mg, SETIT_004980mg, SETIT_005127mg, SETIT_007974mg, SETIT_008050mg, SETIT_008549mg, SETIT_012589mg, SETIT_015668mg, SETIT_019697mg, SETIT_019784mg, SETIT_022750mg, SETIT_023496mg, SETIT_024109mg, SETIT_024770mg, SETIT_032043mg, SETIT_032192mg, SETIT_032340mg, SETIT_032552mg, SETIT_032643mg, SETIT_038532mg, SETIT_039452mg	Zm00001eb020010, Zm00001eb035520, Zm00001eb090020, Zm00001eb122800, Zm00001eb136260, Zm00001eb180120, Zm00001eb236750, Zm00001eb250130, Zm00001eb274350, Zm00001eb338830, Zm00001eb373830, Zm00001eb375080, Zm00001eb386100
OG0000241	-	HORVU.MOREX.r3.1HG0003800, HORVU.MOREX.r3.1HG0003810, HORVU.MOREX.r3.1HG0005390, HORVU.MOREX.r3.1HG0055970, HORVU.MOREX.r3.1HG0065310, HORVU.MOREX.r3.1HG0073120, HORVU.MOREX.r3.1HG0088070, HORVU.MOREX.r3.1HG0088620, HORVU.MOREX.r3.2HG0096560, HORVU.MOREX.r3.2HG0100020, HORVU.MOREX.r3.2HG0106180, HORVU.MOREX.r3.2HG0212070, HORVU.MOREX.r3.3HG0219710, HORVU.MOREX.r3.3HG0243700, HORVU.MOREX.r3.3HG030…	-	-	-	-	-
OG0000242	-	HORVU.MOREX.r3.6HG0541240, HORVU.MOREX.r3.6HG0551520	LOC_Os08g01650, LOC_Os08g15000, LOC_Os10g35090, LOC_Os10g35230, LOC_Os10g35260, LOC_Os10g35436, LOC_Os10g35440, LOC_Os10g35640	SORBI_3002G054100, SORBI_3002G054200, SORBI_3002G057050, SORBI_3002G059700, SORBI_3005G011000, SORBI_3005G024600, SORBI_3005G026500, SORBI_3005G026900, SORBI_3005G027680, SORBI_3005G027840, SORBI_3005G028200, SORBI_3005G028300, SORBI_3005G030850, SORBI_3007G087900, SORBI_3009G253101, SORBI_3010G113900	SECCE4Rv1G0293940, SECCE4Rv1G0294090, SECCE4Rv1G0294210, SECCEUnv1G0539630, SECCEUnv1G0539660	SETIT_012426mg, SETIT_027424mg, SETIT_034189mg, SETIT_039892mg	Zm00001eb301710, Zm00001eb345130, Zm00001eb345170
OG0000243	-	-	-	SORBI_3002G058900, SORBI_3002G059000, SORBI_3002G059100, SORBI_3002G059500, SORBI_3002G059600, SORBI_3002G059866, SORBI_3002G059932, SORBI_3002G061300, SORBI_3002G061400, SORBI_3002G061500, SORBI_3002G139000, SORBI_3006G245200	-	SETIT_021481mg, SETIT_022200mg, SETIT_030058mg, SETIT_030060mg, SETIT_031919mg, SETIT_032062mg, SETIT_032093mg, SETIT_032245mg, SETIT_032495mg, SETIT_032651mg, SETIT_032761mg, SETIT_032785mg, SETIT_032919mg, SETIT_032939mg, SETIT_033184mg, SETIT_033407mg, SETIT_036500mg	Zm00001eb257180, Zm00001eb301790, Zm00001eb301810, Zm00001eb301840, Zm00001eb301850, Zm00001eb301860, Zm00001eb301870, Zm00001eb301880, Zm00001eb302240
OG0000244	BRADI_1g63370v3, BRADI_3g20970v3, BRADI_3g20980v3, BRADI_3g21000v3, BRADI_3g21010v3, BRADI_5g04630v3	HORVU.MOREX.r3.2HG0105390, HORVU.MOREX.r3.2HG0105400, HORVU.MOREX.r3.2HG0105420, HORVU.MOREX.r3.2HG0105440, HORVU.MOREX.r3.2HG0105470, HORVU.MOREX.r3.2HG0105500, HORVU.MOREX.r3.2HG0105520, HORVU.MOREX.r3.2HG0105540, HORVU.MOREX.r3.2HG0105550, HORVU.MOREX.r3.2HG0105560	LOC_Os10g05950, LOC_Os10g05970, LOC_Os10g05980, LOC_Os10g05990, LOC_Os10g06000	SORBI_3001G266200	SECCE2Rv1G0066440, SECCE2Rv1G0066450, SECCE2Rv1G0066480, SECCE2Rv1G0066540, SECCE2Rv1G0066550, SECCE2Rv1G0066560, SECCE2Rv1G0066570, SECCE2Rv1G0066590, SECCE2Rv1G0066620, SECCE2Rv1G0066640, SECCE2Rv1G0066650, SECCE2Rv1G0066660	SETIT_037230mg, SETIT_037461mg	Zm00001eb026500
OG0000245	BRADI_1g14517v3, BRADI_1g36816v3, BRADI_1g36941v3, BRADI_1g37704v3, BRADI_1g37706v3, BRADI_1g38155v3, BRADI_1g45445v3, BRADI_1g46377v3, BRADI_1g52667v3, BRADI_2g07625v3, BRADI_2g08850v3, BRADI_2g24780v3, BRADI_2g32027v3, BRADI_2g39050v3, BRADI_2g42795v3, BRADI_2g46107v3, BRADI_3g26952v3, BRADI_3g30712v3, BRADI_3g57252v3, BRADI_4g01595v3, BRADI_4g01601v3, BRADI_4g13441v3, BRADI_4g16075v3, BRADI_4g…	-	LOC_Os05g03500	-	-	-	Zm00001eb383940
OG0000246	BRADI_3g61021v3, BRADI_4g10470v3, BRADI_4g10480v3, BRADI_4g10490v3, BRADI_4g10500v3, BRADI_4g10530v3, BRADI_4g10610v3, BRADI_4g10621v3	HORVU.MOREX.r3.2HG0098890, HORVU.MOREX.r3.2HG0098910, HORVU.MOREX.r3.2HG0098930, HORVU.MOREX.r3.3HG0321210, HORVU.MOREX.r3.5HG0520950	LOC_Os06g05830, LOC_Os08g28710, LOC_Os11g44250, LOC_Os11g44420, LOC_Os11g44430, LOC_Os11g44460, LOC_Os11g44500, LOC_Os11g44520, LOC_Os11g44560, LOC_Os12g31540, LOC_Os12g31560	SORBI_3008G002700	SECCE2Rv1G0066320, SECCE5Rv1G0324460, SECCE5Rv1G0360830, SECCE5Rv1G0369640, SECCE7Rv1G0519470, SECCE7Rv1G0519600, SECCE7Rv1G0522050, SECCEUnv1G0554300, SECCEUnv1G0565200	SETIT_026230mg, SETIT_035601mg	Zm00001eb163190
OG0000247	BRADI_1g78120v3, BRADI_4g00360v3	HORVU.MOREX.r3.4HG0414530, HORVU.MOREX.r3.4HG0414630, HORVU.MOREX.r3.4HG0414640, HORVU.MOREX.r3.4HG0414650, HORVU.MOREX.r3.4HG0414810	LOC_Os03g01610, LOC_Os03g01640, LOC_Os03g01650	SORBI_3001G539600, SORBI_3001G539700, SORBI_3001G539760, SORBI_3001G539820, SORBI_3001G539880, SORBI_3001G539940, SORBI_3001G540000	SECCE5Rv1G0372300, SECCE5Rv1G0372400, SECCE5Rv1G0372410, SECCE5Rv1G0372420, SECCE5Rv1G0372440	SETIT_037106mg, SETIT_039613mg, SETIT_039870mg	Zm00001eb130150, Zm00001eb130160, Zm00001eb251720, Zm00001eb251730, Zm00001eb251740, Zm00001eb251750, Zm00001eb251760, Zm00001eb251770, Zm00001eb251780, Zm00001eb251790, Zm00001eb251800, Zm00001eb402900
OG0000248	BRADI_2g35500v3, BRADI_2g35540v3, BRADI_2g39260v3, BRADI_2g39265v3, BRADI_2g39272v3, BRADI_2g39290v3	HORVU.MOREX.r3.1HG0004280, HORVU.MOREX.r3.1HG0004290, HORVU.MOREX.r3.1HG0004310, HORVU.MOREX.r3.1HG0012480, HORVU.MOREX.r3.1HG0012490, HORVU.MOREX.r3.1HG0012520	LOC_Os05g01920, LOC_Os12g36210, LOC_Os12g36240	SORBI_3009G009400, SORBI_3009G009500, SORBI_3009G009600, SORBI_3009G009700, SORBI_3009G009800, SORBI_3009G009900, SORBI_3009G010000, SORBI_3009G010150	SECCE1Rv1G0003600, SECCE1Rv1G0003610, SECCE1Rv1G0003630, SECCE1Rv1G0003640, SECCE1Rv1G0003660, SECCE1Rv1G0003680, SECCE1Rv1G0003710, SECCE1Rv1G0003720	SETIT_023875mg, SETIT_024175mg, SETIT_025146mg	Zm00001eb267000, Zm00001eb267010, Zm00001eb355990
OG0000249	BRADI_5g03168v3, BRADI_5g25175v3	HORVU.MOREX.r3.1HG0012140, HORVU.MOREX.r3.3HG0314070, HORVU.MOREX.r3.5HG0503880, HORVU.MOREX.r3.6HG0548400, HORVU.MOREX.r3.6HG0548410, HORVU.MOREX.r3.6HG0632750	LOC_Os10g02720, LOC_Os10g09620, LOC_Os10g09700	SORBI_3007G024900, SORBI_3007G094100	SECCE1Rv1G0000930, SECCE2Rv1G0076580, SECCE3Rv1G0212770, SECCE4Rv1G0265190, SECCE4Rv1G0265240, SECCE4Rv1G0279650, SECCE4Rv1G0279680, SECCE4Rv1G0281380, SECCE4Rv1G0285230, SECCE4Rv1G0285280, SECCE4Rv1G0285300, SECCE4Rv1G0285310, SECCE4Rv1G0296990, SECCE6Rv1G0453770, SECCEUnv1G0527080, SECCEUnv1G0554990	SETIT_013327mg, SETIT_033071mg, SETIT_033239mg, SETIT_039834mg, SETIT_040172mg	Zm00001eb172910, Zm00001eb180130, Zm00001eb379780
OG0000250	BRADI_1g16787v3, BRADI_1g43836v3, BRADI_3g37825v3, BRADI_3g52553v3, BRADI_4g26082v3, BRADI_4g41143v3	HORVU.MOREX.r3.1HG0065380, HORVU.MOREX.r3.2HG0098630, HORVU.MOREX.r3.2HG0161120, HORVU.MOREX.r3.2HG0213370, HORVU.MOREX.r3.3HG0221610, HORVU.MOREX.r3.3HG0258960, HORVU.MOREX.r3.3HG0299000, HORVU.MOREX.r3.4HG0346560, HORVU.MOREX.r3.4HG0378770, HORVU.MOREX.r3.5HG0480420, HORVU.MOREX.r3.6HG0623960, HORVU.MOREX.r3.7HG0660160, HORVU.MOREX.r3.7HG0733730, HORVU.MOREX.r3.7HG0748790	-	-	SECCE1Rv1G0028840, SECCE1Rv1G0032390, SECCE1Rv1G0056030, SECCE2Rv1G0072390, SECCE2Rv1G0076280, SECCE2Rv1G0114860, SECCE2Rv1G0121590, SECCE2Rv1G0122500, SECCE4Rv1G0226990, SECCE4Rv1G0229400, SECCE4Rv1G0233140, SECCE4Rv1G0257930, SECCE6Rv1G0434830, SECCE7Rv1G0482520, SECCE7Rv1G0483450, SECCE7Rv1G0510350, SECCE7Rv1G0524820	-	-
OG0000251	BRADI_3g10030v3, BRADI_3g10037v3, BRADI_3g10044v3, BRADI_3g10058v3, BRADI_5g03190v3, BRADI_5g03780v3, BRADI_5g03790v3	HORVU.MOREX.r3.3HG0243430, HORVU.MOREX.r3.3HG0243460, HORVU.MOREX.r3.6HG0557610, HORVU.MOREX.r3.6HG0575340, HORVU.MOREX.r3.6HG0631350, HORVU.MOREX.r3.7HG0654260, HORVU.MOREX.r3.7HG0654290, HORVU.MOREX.r3.7HG0654300	LOC_Os02g16940, LOC_Os02g17060, LOC_Os02g17080, LOC_Os02g17090, LOC_Os02g17150	SORBI_3004G123801, SORBI_3005G165400, SORBI_3005G165500	SECCE3Rv1G0166510, SECCE5Rv1G0346510, SECCE6Rv1G0381140, SECCE6Rv1G0389030, SECCEUnv1G0536110, SECCEUnv1G0536120, SECCEUnv1G0536130, SECCEUnv1G0536140, SECCEUnv1G0536160, SECCEUnv1G0566170	SETIT_016437mg, SETIT_026020mg	Zm00001eb112750, Zm00001eb114370
OG0000252	BRADI_1g20106v3, BRADI_1g75536v3, BRADI_1g75542v3, BRADI_3g17507v3, BRADI_4g37804v3	HORVU.MOREX.r3.2HG0211650, HORVU.MOREX.r3.3HG0228720, HORVU.MOREX.r3.6HG0541850, HORVU.MOREX.r3.6HG0633140, HORVU.MOREX.r3.7HG0731610	LOC_Os02g14870, LOC_Os05g46690, LOC_Os07g16600, LOC_Os07g16740, LOC_Os07g16930, LOC_Os08g05410, LOC_Os10g05410, LOC_Os10g05440	SORBI_3005G161100, SORBI_3007G038366, SORBI_3007G038432, SORBI_3008G014601	SECCE1Rv1G0044790, SECCE2Rv1G0135450, SECCE2Rv1G0135490, SECCE3Rv1G0213050, SECCE3Rv1G0213090, SECCE3Rv1G0213220, SECCE5Rv1G0349590, SECCE7Rv1G0466150, SECCEUnv1G0528780	SETIT_013349mg, SETIT_015409mg, SETIT_026064mg	Zm00001eb200230, Zm00001eb200260, Zm00001eb200270
OG0000253	BRADI_2g01070v3, BRADI_2g01077v3, BRADI_2g01280v3, BRADI_4g08712v3, BRADI_5g10277v3	HORVU.MOREX.r3.3HG0219520, HORVU.MOREX.r3.3HG0219540, HORVU.MOREX.r3.3HG0219570, HORVU.MOREX.r3.5HG0486950, HORVU.MOREX.r3.6HG0549500, HORVU.MOREX.r3.6HG0629680, HORVU.MOREX.r3.7HG0743570, HORVU.MOREX.r3.7HG0743670, HORVU.MOREX.r3.7HG0743690, HORVU.MOREX.r3.7HG0743740, HORVU.MOREX.r3.7HG0743770, HORVU.MOREX.r3.7HG0743790, HORVU.MOREX.r3.7HG0743860, HORVU.MOREX.r3.7HG0743870	LOC_Os04g35210, LOC_Os08g39570	SORBI_3006G082800, SORBI_3006G082850, SORBI_3007G012800	SECCE3Rv1G0144600, SECCE3Rv1G0144620, SECCE3Rv1G0144640, SECCE5Rv1G0331440, SECCE6Rv1G0422730, SECCE6Rv1G0442980, SECCE6Rv1G0443010, SECCE6Rv1G0443020, SECCE6Rv1G0443030, SECCEUnv1G0528680, SECCEUnv1G0554690	SETIT_012225mg	Zm00001eb086580
OG0000254	BRADI_3g61040v3, BRADI_4g09957v3	HORVU.MOREX.r3.1HG0000210, HORVU.MOREX.r3.1HG0000220, HORVU.MOREX.r3.1HG0000250, HORVU.MOREX.r3.1HG0010030, HORVU.MOREX.r3.2HG0193290, HORVU.MOREX.r3.2HG0214240, HORVU.MOREX.r3.5HG0495560, HORVU.MOREX.r3.5HG0534940, HORVU.MOREX.r3.7HG0744510, HORVU.MOREX.r3.7HG0744530	LOC_Os01g42330, LOC_Os04g02030, LOC_Os04g02450, LOC_Os04g25900, LOC_Os06g16790, LOC_Os11g44580, LOC_Os11g45600, LOC_Os11g45620	SORBI_3009G041400, SORBI_3009G099100, SORBI_3010G156300	SECCE1Rv1G0002910, SECCE5Rv1G0338410, SECCE5Rv1G0338420, SECCEUnv1G0527770, SECCEUnv1G0538350	SETIT_009273mg, SETIT_013156mg, SETIT_026822mg	Zm00001eb165200, Zm00001eb245050, Zm00001eb343890, Zm00001eb371700, Zm00001eb391100, Zm00001eb422890
OG0000255	BRADI_3g14010v3, BRADI_3g14020v3, BRADI_3g14030v3, BRADI_3g14037v3, BRADI_3g17730v3, BRADI_4g04890v3, BRADI_4g04950v3	HORVU.MOREX.r3.1HG0091410, HORVU.MOREX.r3.4HG0395350, HORVU.MOREX.r3.4HG0414950, HORVU.MOREX.r3.6HG0633050	LOC_Os08g02710, LOC_Os08g02730, LOC_Os08g02750, LOC_Os08g02820, LOC_Os11g17720	SORBI_3007G021000, SORBI_3007G023900, SORBI_3007G063500, SORBI_3008G170900, SORBI_3009G005600	SECCE3Rv1G0213210, SECCE3Rv1G0213240, SECCE4Rv1G0271380, SECCE6Rv1G0446700, SECCE6Rv1G0451820	SETIT_008644mg, SETIT_015150mg, SETIT_015516mg, SETIT_015589mg, SETIT_024300mg, SETIT_027487mg, SETIT_027996mg, SETIT_028307mg	Zm00001eb195720, Zm00001eb266230, Zm00001eb266240
OG0000256	BRADI_5g22800v3, BRADI_5g22830v3	HORVU.MOREX.r3.2HG0199330, HORVU.MOREX.r3.2HG0199400, HORVU.MOREX.r3.2HG0199430	LOC_Os04g53850, LOC_Os04g53920	SORBI_3006G226400, SORBI_3006G226700, SORBI_3006G226800, SORBI_3006G226900, SORBI_3006G227000, SORBI_3006G227100, SORBI_3006G227200, SORBI_3006G227300, SORBI_3006G227400, SORBI_3006G227600, SORBI_3006G227800	SECCE2Rv1G0125870, SECCE2Rv1G0125880, SECCE2Rv1G0125900, SECCE2Rv1G0125930, SECCE2Rv1G0125940, SECCE2Rv1G0126000, SECCE2Rv1G0126010, SECCE2Rv1G0126020, SECCE2Rv1G0126050, SECCE2Rv1G0140880, SECCE7Rv1G0522290	SETIT_010500mg, SETIT_010518mg, SETIT_010521mg, SETIT_010526mg, SETIT_011762mg	Zm00001eb276450, Zm00001eb431500, Zm00001eb431510
OG0000257	BRADI_3g26385v3, BRADI_3g26391v3, BRADI_4g08500v3, BRADI_4g08800v3, BRADI_5g04080v3	HORVU.MOREX.r3.1HG0037500, HORVU.MOREX.r3.2HG0104700, HORVU.MOREX.r3.2HG0104730, HORVU.MOREX.r3.2HG0104740, HORVU.MOREX.r3.2HG0104760, HORVU.MOREX.r3.2HG0104780, HORVU.MOREX.r3.2HG0104810, HORVU.MOREX.r3.2HG0104820, HORVU.MOREX.r3.5HG0468970, HORVU.MOREX.r3.5HG0469020	LOC_Os12g17600, LOC_Os12g19381, LOC_Os12g19470	SORBI_3005G042000	SECCE1Rv1G0021230, SECCE2Rv1G0065900, SECCE2Rv1G0065910, SECCE2Rv1G0065920, SECCE2Rv1G0065930, SECCE2Rv1G0065940, SECCE2Rv1G0065950, SECCE5Rv1G0321210, SECCE5Rv1G0321540, SECCE7Rv1G0520070, SECCE7Rv1G0520090	SETIT_023437mg, SETIT_023461mg, SETIT_023462mg, SETIT_023465mg, SETIT_023466mg	Zm00001eb092540, Zm00001eb197410
OG0000258	BRADI_1g74161v3	-	LOC_Os03g06780, LOC_Os03g06790, LOC_Os03g06800, LOC_Os03g06810, LOC_Os03g06870	SORBI_3001G494600, SORBI_3001G494650, SORBI_3001G494800, SORBI_3001G494900, SORBI_3001G495100, SORBI_3001G495116, SORBI_3001G495132, SORBI_3001G495148, SORBI_3001G495164, SORBI_3001G495180	SECCE7Rv1G0468160, SECCE7Rv1G0468170, SECCE7Rv1G0468180, SECCE7Rv1G0468190, SECCE7Rv1G0468210, SECCE7Rv1G0468220, SECCE7Rv1G0468230, SECCE7Rv1G0468250, SECCE7Rv1G0468260, SECCE7Rv1G0468290	SETIT_038750mg, SETIT_039601mg, SETIT_039905mg	Zm00001eb004810, Zm00001eb004830, Zm00001eb004840, Zm00001eb004850, Zm00001eb004860, Zm00001eb004880, Zm00001eb004970, Zm00001eb004980
OG0000259	BRADI_2g07320v3	HORVU.MOREX.r3.1HG0002570, HORVU.MOREX.r3.1HG0002580, HORVU.MOREX.r3.2HG0098810, HORVU.MOREX.r3.2HG0098870, HORVU.MOREX.r3.3HG0245360, HORVU.MOREX.r3.3HG0247410, HORVU.MOREX.r3.7HG0643550, HORVU.MOREX.r3.7HG0643560, HORVU.MOREX.r3.7HG0643570, HORVU.MOREX.r3.7HG0643580, HORVU.MOREX.r3.7HG0643600, HORVU.MOREX.r3.7HG0643610	LOC_Os01g11660, LOC_Os01g12320, LOC_Os01g12381	SORBI_3003G013100, SORBI_3008G048501	SECCE3Rv1G0165490, SECCE3Rv1G0167720, SECCE3Rv1G0167760, SECCE4Rv1G0273850, SECCE4Rv1G0273860, SECCE5Rv1G0337330, SECCE7Rv1G0519360, SECCE7Rv1G0519460, SECCEUnv1G0564630, SECCEUnv1G0568090	SETIT_001679mg, SETIT_001829mg, SETIT_003821mg, SETIT_004641mg, SETIT_004708mg, SETIT_004937mg, SETIT_010319mg	Zm00001eb119580, Zm00001eb119850
OG0000260	BRADI_1g39223v3	-	LOC_Os01g57962, LOC_Os01g57964, LOC_Os04g16760, LOC_Os05g01675, LOC_Os10g21248, LOC_Os10g21250, LOC_Os10g38229, LOC_Os10g38234	SORBI_3008G120266	SECCE4Rv1G0240910, SECCE4Rv1G0240950, SECCE5Rv1G0312020, SECCE5Rv1G0314230, SECCE6Rv1G0444350, SECCEUnv1G0549360, SECCEUnv1G0554410, SECCEUnv1G0554420, SECCEUnv1G0556060	SETIT_020785mg, SETIT_020848mg, SETIT_037249mg	Zm00001eb087480, Zm00001eb434990, Zm00001eb435010, Zm00001eb435230, Zm00001eb435430, Zm00001eb435440, Zm00001eb435690, Zm00001eb435710, Zm00001eb436790, Zm00001eb437210, Zm00001eb437220, Zm00001eb438340, Zm00001eb440800, Zm00001eb441000, Zm00001eb441560
OG0000261	BRADI_2g19857v3	HORVU.MOREX.r3.1HG0077480, HORVU.MOREX.r3.1HG0077500, HORVU.MOREX.r3.7HG0634940, HORVU.MOREX.r3.7HG0643290, HORVU.MOREX.r3.7HG0747490	LOC_Os05g43930, LOC_Os05g43940, LOC_Os12g25450, LOC_Os12g25490	SORBI_3004G128400, SORBI_3005G045600, SORBI_3009G197000, SORBI_3009G197400, SORBI_3009G197600, SORBI_3009G197800, SORBI_3009G197901, SORBI_3009G198000	SECCE1Rv1G0047950, SECCE1Rv1G0047970, SECCE1Rv1G0047990, SECCE1Rv1G0048030, SECCE6Rv1G0450290	SETIT_013977mg, SETIT_020906mg, SETIT_022421mg, SETIT_022422mg, SETIT_022455mg, SETIT_026569mg, SETIT_026576mg	Zm00001eb168290, Zm00001eb202200, Zm00001eb292840, Zm00001eb292850, Zm00001eb292880, Zm00001eb292890, Zm00001eb353110
OG0000262	-	HORVU.MOREX.r3.1HG0080950, HORVU.MOREX.r3.2HG0124700, HORVU.MOREX.r3.2HG0138680, HORVU.MOREX.r3.2HG0183170, HORVU.MOREX.r3.2HG0186180, HORVU.MOREX.r3.2HG0204500, HORVU.MOREX.r3.2HG0215070, HORVU.MOREX.r3.3HG0235730, HORVU.MOREX.r3.3HG0240010, HORVU.MOREX.r3.3HG0262050, HORVU.MOREX.r3.3HG0268720, HORVU.MOREX.r3.3HG0284430, HORVU.MOREX.r3.3HG0314950, HORVU.MOREX.r3.3HG0325720, HORVU.MOREX.r3.4HG034…	-	-	-	-	-
OG0000263	-	HORVU.MOREX.r3.4HG0416210, HORVU.MOREX.r3.6HG0582780	LOC_Os03g41750, LOC_Os05g20350, LOC_Os06g28170, LOC_Os07g06770, LOC_Os07g32090, LOC_Os08g27250, LOC_Os10g06810, LOC_Os10g06910, LOC_Os11g17290, LOC_Os11g19030, LOC_Os12g18920	SORBI_3002G170600, SORBI_3003G099900, SORBI_3003G191200, SORBI_3005G079700, SORBI_3009G135300, SORBI_3010G141800, SORBI_3010G141966	-	SETIT_003884mg, SETIT_003945mg, SETIT_004245mg, SETIT_004898mg, SETIT_007852mg, SETIT_007927mg, SETIT_011741mg, SETIT_011865mg, SETIT_012650mg, SETIT_020926mg, SETIT_024678mg, SETIT_024875mg, SETIT_027457mg	Zm00001eb127540, Zm00001eb194960, Zm00001eb228450, Zm00001eb285820
OG0000264	BRADI_1g62646v3, BRADI_2g05924v3, BRADI_2g33250v3, BRADI_2g36750v3, BRADI_3g15010v3, BRADI_3g33485v3, BRADI_3g50635v3, BRADI_4g32548v3, BRADI_4g43341v3, BRADI_5g17145v3, BRADI_5g27081v3	HORVU.MOREX.r3.1HG0018400, HORVU.MOREX.r3.2HG0217060, HORVU.MOREX.r3.5HG0424080, HORVU.MOREX.r3.6HG0555150, HORVU.MOREX.r3.6HG0597200	LOC_Os03g44130, LOC_Os07g02500, LOC_Os09g03570, LOC_Os10g33030	SORBI_3004G042400	SECCE2Rv1G0138830, SECCE2Rv1G0138850, SECCE4Rv1G0276170, SECCE5Rv1G0314180, SECCE5Rv1G0315450, SECCE6Rv1G0385300, SECCE6Rv1G0438950, SECCE6Rv1G0445120, SECCE6Rv1G0445130	SETIT_008005mg	Zm00001eb001660, Zm00001eb093810, Zm00001eb196690, Zm00001eb290450, Zm00001eb341240
OG0000265	BRADI_1g28447v3, BRADI_1g38070v3, BRADI_1g44938v3, BRADI_1g49784v3, BRADI_2g07668v3, BRADI_2g44980v3, BRADI_2g54033v3, BRADI_2g57398v3, BRADI_3g02196v3, BRADI_3g03311v3, BRADI_3g09155v3, BRADI_3g29634v3, BRADI_3g38169v3, BRADI_3g56855v3, BRADI_4g03101v3, BRADI_4g30402v3, BRADI_4g33211v3, BRADI_5g01485v3	HORVU.MOREX.r3.3HG0218360	LOC_Os02g26740, LOC_Os03g07320, LOC_Os04g09740, LOC_Os04g21860, LOC_Os04g47750, LOC_Os05g30850, LOC_Os07g38780, LOC_Os08g12950, LOC_Os08g44690, LOC_Os11g31510, LOC_Os12g36400	SORBI_3002G012100, SORBI_3003G023901, SORBI_3008G130300, SORBI_3008G141150	-	SETIT_008184mg, SETIT_015258mg	-
OG0000266	BRADI_1g27070v3, BRADI_1g36855v3, BRADI_1g42753v3, BRADI_1g56750v3, BRADI_2g11395v3, BRADI_2g19415v3	HORVU.MOREX.r3.1HG0021220, HORVU.MOREX.r3.1HG0073680, HORVU.MOREX.r3.4HG0353370, HORVU.MOREX.r3.6HG0548860, HORVU.MOREX.r3.6HG0559890, HORVU.MOREX.r3.6HG0606330	LOC_Os02g08450, LOC_Os04g16940, LOC_Os06g37830, LOC_Os11g38660	-	SECCE2Rv1G0074680	SETIT_004897mg, SETIT_012605mg, SETIT_024069mg, SETIT_027396mg, SETIT_027886mg	Zm00001eb031120, Zm00001eb045000, Zm00001eb070680, Zm00001eb083270, Zm00001eb107840, Zm00001eb162520, Zm00001eb168250, Zm00001eb169840, Zm00001eb185190, Zm00001eb200660, Zm00001eb317550, Zm00001eb363630, Zm00001eb381900, Zm00001eb406190
OG0000267	BRADI_1g20220v3, BRADI_1g61460v3, BRADI_1g65780v3, BRADI_2g11135v3, BRADI_2g36770v3, BRADI_4g37720v3	HORVU.MOREX.r3.1HG0013270, HORVU.MOREX.r3.1HG0018260, HORVU.MOREX.r3.2HG0214000, HORVU.MOREX.r3.5HG0505150	LOC_Os03g17790, LOC_Os03g25460, LOC_Os05g03130, LOC_Os05g04700, LOC_Os07g44180, LOC_Os09g15365, LOC_Os09g38560	SORBI_3001G359601, SORBI_3001G409400, SORBI_3002G294500, SORBI_3002G389400, SORBI_3003G137400, SORBI_3009G025500, SORBI_3009G036000, SORBI_3009G036100	SECCE2Rv1G0139410, SECCE5Rv1G0349850, SECCE5Rv1G0349860	SETIT_003690mg, SETIT_023973mg, SETIT_024454mg, SETIT_031447mg, SETIT_031814mg, SETIT_038484mg, SETIT_039194mg	Zm00001eb417550
OG0000268	BRADI_2g37996v3, BRADI_2g38010v3, BRADI_2g59980v3, BRADI_4g11715v3, BRADI_4g11758v3, BRADI_4g11790v3, BRADI_4g11810v3	HORVU.MOREX.r3.3HG0313920, HORVU.MOREX.r3.3HG0313940, HORVU.MOREX.r3.3HG0313960, HORVU.MOREX.r3.3HG0313970	LOC_Os11g33190, LOC_Os11g33220, LOC_Os11g33250, LOC_Os11g42230, LOC_Os11g42240, LOC_Os11g42270, LOC_Os11g42280, LOC_Os11g42300	SORBI_3005G198600, SORBI_3005G198800, SORBI_3005G199151, SORBI_3008G055600, SORBI_3009G110600, SORBI_3009G110800, SORBI_3010G262950	SECCE1Rv1G0009790, SECCE3Rv1G0205360, SECCE3Rv1G0211120, SECCE3Rv1G0211170, SECCE3Rv1G0211200, SECCE3Rv1G0211210, SECCE4Rv1G0251390, SECCE4Rv1G0281690	SETIT_027627mg, SETIT_027783mg	-
OG0000269	BRADI_2g27197v3, BRADI_3g00670v3, BRADI_3g61000v3, BRADI_4g12755v3, BRADI_4g12806v3, BRADI_4g12810v3, BRADI_5g04650v3	HORVU.MOREX.r3.3HG0314030, HORVU.MOREX.r3.6HG0542100, HORVU.MOREX.r3.6HG0542260, HORVU.MOREX.r3.6HG0553610, HORVU.MOREX.r3.6HG0555260, HORVU.MOREX.r3.7HG0726220	LOC_Os02g18614, LOC_Os02g18720	SORBI_3004G129500, SORBI_3004G131100	SECCE1Rv1G0056830, SECCE2Rv1G0066020, SECCE3Rv1G0207200, SECCE3Rv1G0211330, SECCE4Rv1G0289150, SECCE4Rv1G0292750, SECCE4Rv1G0292810, SECCE4Rv1G0294770, SECCE4Rv1G0295270, SECCE5Rv1G0302750, SECCE5Rv1G0302770, SECCE6Rv1G0378500, SECCE6Rv1G0379400, SECCE6Rv1G0451140, SECCEUnv1G0545970	SETIT_017308mg, SETIT_019405mg, SETIT_019917mg	Zm00001eb236980
OG0000270	BRADI_3g28302v3, BRADI_3g28304v3, BRADI_3g28306v3, BRADI_3g28307v3, BRADI_3g28310v3, BRADI_3g28315v3	HORVU.MOREX.r3.1HG0041230, HORVU.MOREX.r3.1HG0084110, HORVU.MOREX.r3.1HG0084120	LOC_Os10g32930, LOC_Os10g32940	SORBI_3001G224700, SORBI_3001G224800, SORBI_3001G224900, SORBI_3001G225100, SORBI_3001G225200, SORBI_3001G225300, SORBI_3001G225400, SORBI_3001G225500, SORBI_3001G225600	SECCE1Rv1G0053910, SECCE1Rv1G0053920, SECCE1Rv1G0053930, SECCE1Rv1G0053950, SECCE1Rv1G0053960	SETIT_038268mg, SETIT_038331mg, SETIT_040299mg, SETIT_040313mg, SETIT_040475mg, SETIT_040576mg	Zm00001eb222070, Zm00001eb222080, Zm00001eb222090, Zm00001eb222130, Zm00001eb222150
OG0000271	BRADI_1g30940v3, BRADI_4g28550v3, BRADI_4g30470v3	HORVU.MOREX.r3.3HG0231440, HORVU.MOREX.r3.5HG0483810, HORVU.MOREX.r3.6HG0568740, HORVU.MOREX.r3.6HG0605920, HORVU.MOREX.r3.7HG0657940, HORVU.MOREX.r3.7HG0657990, HORVU.MOREX.r3.7HG0658010, HORVU.MOREX.r3.7HG0658040, HORVU.MOREX.r3.7HG0736110, HORVU.MOREX.r3.7HG0742760	LOC_Os01g45400, LOC_Os06g44080, LOC_Os09g25320	SORBI_3002G204200, SORBI_3006G224400, SORBI_3010G210000	SECCE1Rv1G0030990, SECCE1Rv1G0031010, SECCE4Rv1G0258320, SECCE5Rv1G0307480, SECCE5Rv1G0329340, SECCE6Rv1G0377850, SECCE6Rv1G0377900, SECCE6Rv1G0386070, SECCE6Rv1G0442030, SECCE7Rv1G0512470, SECCE7Rv1G0514310	SETIT_007423mg, SETIT_008560mg, SETIT_031382mg	Zm00001eb275020, Zm00001eb313000, Zm00001eb349470
OG0000272	BRADI_2g36141v3, BRADI_2g36145v3, BRADI_2g61197v3, BRADI_2g61205v3, BRADI_2g61275v3, BRADI_4g04511v3, BRADI_4g37203v3	HORVU.MOREX.r3.1HG0020780, HORVU.MOREX.r3.3HG0232630, HORVU.MOREX.r3.3HG0314900, HORVU.MOREX.r3.3HG0314970, HORVU.MOREX.r3.3HG0315000, HORVU.MOREX.r3.3HG0324150, HORVU.MOREX.r3.3HG0325130, HORVU.MOREX.r3.4HG0339230, HORVU.MOREX.r3.5HG0503250, HORVU.MOREX.r3.6HG0630390	LOC_Os01g72720, LOC_Os03g57050	SORBI_3003G425900, SORBI_3003G434300, SORBI_3003G434500	SECCE2Rv1G0108390, SECCE3Rv1G0155100, SECCE4Rv1G0221130, SECCE5Rv1G0347080, SECCE5Rv1G0359670, SECCE6Rv1G0425860, SECCE6Rv1G0432070, SECCE6Rv1G0433260, SECCE6Rv1G0434690, SECCE7Rv1G0472660, SECCEUnv1G0536700	SETIT_004861mg	Zm00001eb318110, Zm00001eb318130
OG0000273	BRADI_1g74710v3, BRADI_1g74720v3, BRADI_3g27440v3, BRADI_3g27450v3, BRADI_3g27460v3	HORVU.MOREX.r3.4HG0401060, HORVU.MOREX.r3.4HG0401290, HORVU.MOREX.r3.4HG0401310, HORVU.MOREX.r3.5HG0532120, HORVU.MOREX.r3.5HG0532150	LOC_Os03g06010, LOC_Os03g06040, LOC_Os03g06050, LOC_Os10g30330, LOC_Os10g30340	SORBI_3001G237900, SORBI_3001G499701, SORBI_3007G019900, SORBI_3007G020100, SORBI_3007G020200	SECCE7Rv1G0469010, SECCE7Rv1G0469020, SECCE7Rv1G0469210	SETIT_037156mg, SETIT_039970mg, SETIT_040134mg	Zm00001eb047360, Zm00001eb261000, Zm00001eb261030, Zm00001eb261050, Zm00001eb261060, Zm00001eb261070, Zm00001eb261080, Zm00001eb261090, Zm00001eb261110, Zm00001eb403200
OG0000274	BRADI_1g76770v3, BRADI_3g31920v3, BRADI_5g25440v3	HORVU.MOREX.r3.1HG0052020, HORVU.MOREX.r3.2HG0208520, HORVU.MOREX.r3.2HG0208650, HORVU.MOREX.r3.2HG0208660, HORVU.MOREX.r3.2HG0208670, HORVU.MOREX.r3.2HG0208680, HORVU.MOREX.r3.2HG0208690, HORVU.MOREX.r3.2HG0208700, HORVU.MOREX.r3.2HG0208720, HORVU.MOREX.r3.2HG0208730, HORVU.MOREX.r3.4HG0410950	LOC_Os03g03500, LOC_Os04g57200, LOC_Os10g38870, LOC_Os12g23280	SORBI_3001G316400, SORBI_3001G523300, SORBI_3006G257700	SECCE1Rv1G0029160, SECCE2Rv1G0133940, SECCE2Rv1G0133950, SECCE2Rv1G0133960, SECCE2Rv1G0133980, SECCE2Rv1G0134000, SECCE2Rv1G0134010, SECCE2Rv1G0134030, SECCE2Rv1G0134040, SECCE5Rv1G0366890	SETIT_023380mg, SETIT_036106mg	Zm00001eb021790, Zm00001eb066960, Zm00001eb433150
OG0000275	BRADI_1g21635v3, BRADI_1g54505v3	HORVU.MOREX.r3.1HG0002820, HORVU.MOREX.r3.1HG0006100, HORVU.MOREX.r3.2HG0102570, HORVU.MOREX.r3.4HG0417760, HORVU.MOREX.r3.5HG0480890, HORVU.MOREX.r3.7HG0655330, HORVU.MOREX.r3.7HG0749580	LOC_Os01g24960, LOC_Os01g26340, LOC_Os08g26110, LOC_Os08g26180, LOC_Os08g26560, LOC_Os10g18760, LOC_Os10g18800, LOC_Os10g18820, LOC_Os10g18870, LOC_Os12g12600, LOC_Os12g26380	SORBI_3005G079100, SORBI_3005G206000	SECCE1Rv1G0029460, SECCE4Rv1G0261030, SECCE4Rv1G0261040, SECCE4Rv1G0261050, SECCE4Rv1G0262080, SECCE4Rv1G0262090, SECCE4Rv1G0262100, SECCE7Rv1G0523190, SECCE7Rv1G0523210	SETIT_028092mg, SETIT_028187mg, SETIT_032442mg, SETIT_033180mg	Zm00001eb034240
OG0000276	BRADI_4g28294v3, BRADI_4g28612v3	HORVU.MOREX.r3.3HG0231100, HORVU.MOREX.r3.5HG0442630, HORVU.MOREX.r3.5HG0474180, HORVU.MOREX.r3.7HG0640720, HORVU.MOREX.r3.7HG0737420, HORVU.MOREX.r3.7HG0742840, HORVU.MOREX.r3.7HG0742860, HORVU.MOREX.r3.7HG0742900	LOC_Os08g03020, LOC_Os09g16540, LOC_Os09g16670, LOC_Os09g16950	SORBI_3002G174801, SORBI_3005G181200, SORBI_3008G013800	SECCE3Rv1G0144810, SECCE3Rv1G0144820, SECCE3Rv1G0144830, SECCE4Rv1G0276690, SECCE5Rv1G0308630, SECCE5Rv1G0324100, SECCE6Rv1G0442160, SECCE6Rv1G0442170, SECCE6Rv1G0442180, SECCE6Rv1G0442240, SECCE6Rv1G0442250, SECCE6Rv1G0442260, SECCE6Rv1G0442280, SECCE7Rv1G0515630, SECCEUnv1G0561050	SETIT_014961mg	Zm00001eb163440, Zm00001eb310280, Zm00001eb405150
OG0000277	-	HORVU.MOREX.r3.1HG0012680, HORVU.MOREX.r3.1HG0074070, HORVU.MOREX.r3.1HG0080910, HORVU.MOREX.r3.2HG0125070, HORVU.MOREX.r3.2HG0126240, HORVU.MOREX.r3.2HG0156880, HORVU.MOREX.r3.2HG0165980, HORVU.MOREX.r3.3HG0257540, HORVU.MOREX.r3.3HG0260780, HORVU.MOREX.r3.3HG0265580, HORVU.MOREX.r3.3HG0291920, HORVU.MOREX.r3.3HG0296860, HORVU.MOREX.r3.4HG0347540, HORVU.MOREX.r3.4HG0410360, HORVU.MOREX.r3.5HG043…	-	-	-	-	-
OG0000278	-	HORVU.MOREX.r3.1HG0018410, HORVU.MOREX.r3.1HG0031750, HORVU.MOREX.r3.1HG0032820, HORVU.MOREX.r3.1HG0093220, HORVU.MOREX.r3.2HG0209370, HORVU.MOREX.r3.2HG0217070, HORVU.MOREX.r3.3HG0232500, HORVU.MOREX.r3.3HG0265340, HORVU.MOREX.r3.5HG0439670, HORVU.MOREX.r3.5HG0520360, HORVU.MOREX.r3.6HG0548580, HORVU.MOREX.r3.6HG0555160, HORVU.MOREX.r3.6HG0560240, HORVU.MOREX.r3.6HG0564430, HORVU.MOREX.r3.6HG059…	LOC_Os01g66930, LOC_Os02g50805, LOC_Os04g39530, LOC_Os05g16400, LOC_Os06g09150, LOC_Os06g39460, LOC_Os10g03700, LOC_Os10g05340, LOC_Os10g32290, LOC_Os12g31660	-	SECCE5Rv1G0314190	SETIT_004486mg, SETIT_012966mg, SETIT_033204mg	-
OG0000279	-	-	LOC_Os05g38020	-	-	SETIT_027839mg	Zm00001eb018060, Zm00001eb050000, Zm00001eb076060, Zm00001eb108870, Zm00001eb108880, Zm00001eb173550, Zm00001eb176280, Zm00001eb179520, Zm00001eb186160, Zm00001eb200020, Zm00001eb218780, Zm00001eb218790, Zm00001eb249460, Zm00001eb259770, Zm00001eb273190, Zm00001eb278750, Zm00001eb283700, Zm00001eb292870, Zm00001eb303310, Zm00001eb303320, Zm00001eb341660, Zm00001eb345360, Zm00001eb349400, Zm00001e…
OG0000280	-	-	-	-	-	-	Zm00001eb024470, Zm00001eb028830, Zm00001eb028840, Zm00001eb036210, Zm00001eb037660, Zm00001eb054270, Zm00001eb086460, Zm00001eb093680, Zm00001eb095320, Zm00001eb096760, Zm00001eb141650, Zm00001eb155460, Zm00001eb169000, Zm00001eb177040, Zm00001eb182030, Zm00001eb185890, Zm00001eb197460, Zm00001eb203250, Zm00001eb206190, Zm00001eb233890, Zm00001eb239190, Zm00001eb239930, Zm00001eb239940, Zm00001e…
OG0000281	BRADI_3g27081v3, BRADI_3g27085v3, BRADI_3g54372v3, BRADI_3g54375v3, BRADI_3g54377v3	HORVU.MOREX.r3.3HG0319540, HORVU.MOREX.r3.6HG0625930, HORVU.MOREX.r3.6HG0625970, HORVU.MOREX.r3.6HG0625980, HORVU.MOREX.r3.7HG0723180	LOC_Os10g29100, LOC_Os10g29110, LOC_Os10g29180, LOC_Os10g29230, LOC_Os10g29290, LOC_Os10g29310	SORBI_3001G181800, SORBI_3001G181900, SORBI_3001G182000, SORBI_3001G246900, SORBI_3002G086300, SORBI_3006G006300, SORBI_3006G006500	SECCE1Rv1G0013860, SECCE2Rv1G0127540, SECCE6Rv1G0418440, SECCE6Rv1G0418460, SECCE6Rv1G0418470, SECCE6Rv1G0418520, SECCE7Rv1G0504140	SETIT_012775mg, SETIT_039858mg	Zm00001eb049070, Zm00001eb065610, Zm00001eb222950
OG0000282	BRADI_1g08075v3, BRADI_1g08333v3, BRADI_1g21964v3, BRADI_1g26386v3, BRADI_1g55515v3, BRADI_1g55970v3, BRADI_2g22446v3, BRADI_3g18575v3, BRADI_3g26542v3, BRADI_3g40377v3, BRADI_4g19043v3, BRADI_4g27690v3, BRADI_4g40345v3, BRADI_5g00230v3, BRADI_5g24876v3	HORVU.MOREX.r3.1HG0079320, HORVU.MOREX.r3.2HG0163020, HORVU.MOREX.r3.2HG0168840, HORVU.MOREX.r3.3HG0249110, HORVU.MOREX.r3.4HG0376940, HORVU.MOREX.r3.6HG0572600, HORVU.MOREX.r3.6HG0591970, HORVU.MOREX.r3.7HG0708370, HORVU.MOREX.r3.7HG0729430, HORVU.MOREX.r3.7HG0745970	LOC_Os03g46884, LOC_Os06g22160, LOC_Os12g10550, LOC_Os12g15250, LOC_Os12g35190, LOC_Os12g35239	SORBI_3004G139201, SORBI_3008G073000	SECCE6Rv1G0420550	-	Zm00001eb217070
OG0000283	BRADI_1g24404v3, BRADI_1g34168v3, BRADI_1g40644v3, BRADI_1g46285v3, BRADI_1g50963v3, BRADI_1g52131v3, BRADI_1g57292v3, BRADI_2g02653v3, BRADI_2g07826v3, BRADI_2g14923v3, BRADI_2g26218v3, BRADI_2g38731v3, BRADI_3g02782v3, BRADI_3g14784v3, BRADI_3g49941v3, BRADI_4g02793v3, BRADI_4g32781v3, BRADI_4g37815v3, BRADI_4g39257v3, BRADI_5g12293v3	-	LOC_Os01g61140, LOC_Os02g37840, LOC_Os02g39440, LOC_Os03g39970, LOC_Os03g54010, LOC_Os06g14270, LOC_Os07g04880, LOC_Os09g14140, LOC_Os09g32490, LOC_Os10g21410, LOC_Os11g22380, LOC_Os12g14630	SORBI_3002G303950	-	SETIT_020083mg, SETIT_038714mg	-
OG0000284	BRADI_3g06420v3, BRADI_3g06430v3, BRADI_4g07680v3, BRADI_4g07690v3, BRADI_4g44013v3, BRADI_4g44027v3	HORVU.MOREX.r3.2HG0097950, HORVU.MOREX.r3.4HG0414960, HORVU.MOREX.r3.4HG0418470, HORVU.MOREX.r3.7HG0651330	LOC_Os11g03290, LOC_Os11g25260, LOC_Os11g25330, LOC_Os12g02980	SORBI_3005G018200, SORBI_3005G018300, SORBI_3005G085901, SORBI_3005G086000, SORBI_3005G099500, SORBI_3008G021900, SORBI_3008G022100	SECCE3Rv1G0149950, SECCE4Rv1G0264780, SECCE5Rv1G0372590, SECCE5Rv1G0374630, SECCE5Rv1G0374640, SECCE7Rv1G0524080	SETIT_010055mg, SETIT_026337mg, SETIT_026339mg	Zm00001eb112690, Zm00001eb129980, Zm00001eb168170, Zm00001eb195710, Zm00001eb405620
OG0000285	BRADI_1g34370v3, BRADI_1g34375v3, BRADI_1g34454v3, BRADI_5g01070v3, BRADI_5g01080v3, BRADI_5g01090v3, BRADI_5g01110v3	HORVU.MOREX.r3.2HG0097830, HORVU.MOREX.r3.2HG0097840, HORVU.MOREX.r3.2HG0097850, HORVU.MOREX.r3.2HG0097900, HORVU.MOREX.r3.2HG0097930, HORVU.MOREX.r3.2HG0097940, HORVU.MOREX.r3.2HG0097970, HORVU.MOREX.r3.2HG0098030, HORVU.MOREX.r3.3HG0220330, HORVU.MOREX.r3.3HG0225300, HORVU.MOREX.r3.7HG0739620	LOC_Os10g04540	SORBI_3001G271500	SECCE2Rv1G0064470, SECCE3Rv1G0143930, SECCE3Rv1G0144000, SECCE3Rv1G0144010, SECCE3Rv1G0149160, SECCE4Rv1G0292730, SECCE7Rv1G0524020, SECCE7Rv1G0524030, SECCE7Rv1G0524060, SECCE7Rv1G0524090, SECCE7Rv1G0524110, SECCE7Rv1G0524120, SECCE7Rv1G0526070	SETIT_035371mg	Zm00001eb224260
OG0000286	BRADI_2g10510v3, BRADI_2g43062v3, BRADI_2g60580v3, BRADI_2g60590v3, BRADI_2g60597v3	HORVU.MOREX.r3.3HG0234440, HORVU.MOREX.r3.3HG0270500, HORVU.MOREX.r3.3HG0319360, HORVU.MOREX.r3.3HG0319380, HORVU.MOREX.r3.3HG0319390	LOC_Os01g42234, LOC_Os01g71700, LOC_Os01g71740, LOC_Os01g71760	SORBI_3003G214400, SORBI_3003G422400, SORBI_3003G422600, SORBI_3003G422700, SORBI_3003G422800, SORBI_3008G015300	SECCE3Rv1G0159530, SECCE3Rv1G0179980, SECCE6Rv1G0429910, SECCE6Rv1G0429950, SECCE6Rv1G0429970	SETIT_000982mg, SETIT_000996mg, SETIT_001029mg, SETIT_001031mg, SETIT_001036mg, SETIT_003988mg, SETIT_026229mg	Zm00001eb141430, Zm00001eb161660, Zm00001eb357860
OG0000287	BRADI_4g03011v3, BRADI_4g45162v3, BRADI_4g45166v3, BRADI_5g03246v3, BRADI_5g03252v3, BRADI_5g27320v3	HORVU.MOREX.r3.1HG0003980, HORVU.MOREX.r3.1HG0004000, HORVU.MOREX.r3.3HG0232140, HORVU.MOREX.r3.3HG0302800, HORVU.MOREX.r3.5HG0503180, HORVU.MOREX.r3.5HG0526330, HORVU.MOREX.r3.6HG0633790	LOC_Os09g15370, LOC_Os09g16160, LOC_Os09g17329	SORBI_3002G167300, SORBI_3005G229800, SORBI_3007G107200	SECCE1Rv1G0003450, SECCE1Rv1G0003460, SECCE3Rv1G0197670, SECCE3Rv1G0197690, SECCE3Rv1G0197710, SECCE4Rv1G0267110, SECCE5Rv1G0347000, SECCE5Rv1G0347030, SECCE5Rv1G0347050, SECCEUnv1G0538850, SECCEUnv1G0570270	SETIT_021309mg, SETIT_024119mg, SETIT_024512mg, SETIT_025123mg, SETIT_033051mg	-
OG0000288	BRADI_4g11827v3, BRADI_4g11840v3, BRADI_4g11850v3, BRADI_4g11857v3, BRADI_4g11871v3	HORVU.MOREX.r3.7HG0637080	LOC_Os10g20610	SORBI_3005G215300	SECCE4Rv1G0286390, SECCE4Rv1G0286420, SECCE4Rv1G0286460	SETIT_026109mg, SETIT_026113mg, SETIT_0261171mg, SETIT_026118mg, SETIT_026121mg, SETIT_026123mg, SETIT_026136mg, SETIT_026137mg, SETIT_026140mg, SETIT_026161mg, SETIT_026162mg, SETIT_027267mg, SETIT_027394mg, SETIT_027586mg, SETIT_027660mg, SETIT_027928mg, SETIT_027990mg, SETIT_028115mg, SETIT_028198mg, SETIT_028248mg, SETIT_028303mg	Zm00001eb165090, Zm00001eb165130, Zm00001eb166100
OG0000289	BRADI_3g35007v3, BRADI_5g21447v3, BRADI_5g21488v3	-	LOC_Os04g09920, LOC_Os04g10160	SORBI_3002G090900, SORBI_3005G217500, SORBI_3006G010200	SECCE2Rv1G0068120, SECCE2Rv1G0068150, SECCE2Rv1G0075760, SECCE2Rv1G0118440, SECCE2Rv1G0118570, SECCE2Rv1G0119420, SECCE3Rv1G0157950, SECCE3Rv1G0157970, SECCE3Rv1G0207230, SECCE7Rv1G0520050, SECCE7Rv1G0520060, SECCE7Rv1G0520120, SECCE7Rv1G0520130, SECCE7Rv1G0520160, SECCE7Rv1G0520230, SECCE7Rv1G0520240, SECCEUnv1G0562140, SECCEUnv1G0565540	SETIT_013601mg, SETIT_013603mg, SETIT_013611mg, SETIT_029579mg, SETIT_029587mg	Zm00001eb167060, Zm00001eb167130, Zm00001eb395340, Zm00001eb418340
OG0000290	BRADI_1g00417v3, BRADI_1g05217v3, BRADI_1g16602v3, BRADI_2g23181v3, BRADI_2g36441v3, BRADI_3g08327v3, BRADI_4g16512v3, BRADI_4g16514v3, BRADI_4g16516v3, BRADI_5g13222v3	HORVU.MOREX.r3.2HG0108060, HORVU.MOREX.r3.2HG0109520, HORVU.MOREX.r3.2HG0135530, HORVU.MOREX.r3.2HG0178090, HORVU.MOREX.r3.2HG0183240	LOC_Os07g49050, LOC_Os12g42950	SORBI_3001G469400, SORBI_3004G248200	SECCE1Rv1G0031800, SECCE2Rv1G0069450, SECCE2Rv1G0069470, SECCE2Rv1G0069490, SECCE2Rv1G0070730, SECCE3Rv1G0161560, SECCE3Rv1G0203770, SECCE3Rv1G0203810, SECCE4Rv1G0249100, SECCEUnv1G0532370, SECCEUnv1G0532390, SECCEUnv1G0553930, SECCEUnv1G0562240, SECCEUnv1G0568100, SECCEUnv1G0568880	SETIT_020074mg	-
OG0000291	BRADI_2g01157v3, BRADI_2g01185v3, BRADI_2g01190v3, BRADI_2g01195v3, BRADI_2g01203v3, BRADI_2g01207v3, BRADI_2g01248v3, BRADI_2g01301v3, BRADI_2g02910v3, BRADI_2g02920v3, BRADI_2g42858v3, BRADI_3g01028v3, BRADI_3g01037v3	HORVU.MOREX.r3.3HG0229360, HORVU.MOREX.r3.4HG0347980	LOC_Os10g04690, LOC_Os10g04700	-	SECCE2Rv1G0069290, SECCE2Rv1G0070200, SECCE2Rv1G0070320, SECCE2Rv1G0109160, SECCE2Rv1G0139740, SECCE3Rv1G0147920, SECCE3Rv1G0153680, SECCE3Rv1G0153800, SECCE3Rv1G0153840, SECCE3Rv1G0153880, SECCE3Rv1G0153900, SECCE3Rv1G0153910, SECCE3Rv1G0153920, SECCE3Rv1G0153930, SECCE3Rv1G0203560, SECCE5Rv1G0303020, SECCE5Rv1G0355180, SECCEUnv1G0536740	-	-
OG0000292	BRADI_1g50670v3, BRADI_2g01910v3, BRADI_2g01920v3, BRADI_2g01927v3	HORVU.MOREX.r3.3HG0222380, HORVU.MOREX.r3.3HG0222390, HORVU.MOREX.r3.3HG0222410, HORVU.MOREX.r3.3HG0222530, HORVU.MOREX.r3.3HG0222560, HORVU.MOREX.r3.3HG0222570, HORVU.MOREX.r3.4HG0405640	LOC_Os01g03310, LOC_Os01g03320, LOC_Os01g03330, LOC_Os01g03340, LOC_Os01g03360, LOC_Os01g03380, LOC_Os01g03390, LOC_Os01g03680	-	SECCE3Rv1G0150030, SECCE3Rv1G0150040, SECCE3Rv1G0150100, SECCE3Rv1G0150190, SECCE3Rv1G0150200, SECCE3Rv1G0150220, SECCE3Rv1G0150230, SECCE3Rv1G0150240, SECCE3Rv1G0150260, SECCEUnv1G0561180	SETIT_002826mg, SETIT_011151mg, SETIT_011162mg	Zm00001eb079730, Zm00001eb079740, Zm00001eb125560
OG0000293	BRADI_1g15600v3, BRADI_1g42900v3, BRADI_1g44790v3, BRADI_1g44800v3	HORVU.MOREX.r3.1HG0081950, HORVU.MOREX.r3.7HG0667610, HORVU.MOREX.r3.7HG0667620, HORVU.MOREX.r3.7HG0667630, HORVU.MOREX.r3.7HG0667660, HORVU.MOREX.r3.7HG0667680, HORVU.MOREX.r3.7HG0674680	LOC_Os06g20150, LOC_Os06g29470	SORBI_3010G128300, SORBI_3010G128400, SORBI_3010G128700, SORBI_3K026900	SECCE1Rv1G0050140, SECCE4Rv1G0247040, SECCE4Rv1G0247050, SECCE4Rv1G0250690, SECCE4Rv1G0250700, SECCE4Rv1G0250710, SECCE4Rv1G0250720, SECCE4Rv1G0250740, SECCE4Rv1G0250770, SECCE4Rv1G0250780, SECCE4Rv1G0250800, SECCE4Rv1G0250810	SETIT_006873mg, SETIT_006880mg, SETIT_006881mg	Zm00001eb281180, Zm00001eb381290, Zm00001eb381300
OG0000294	BRADI_2g36150v3, BRADI_2g36173v3, BRADI_2g36179v3	HORVU.MOREX.r3.2HG0216800, HORVU.MOREX.r3.2HG0216880, HORVU.MOREX.r3.5HG0420380, HORVU.MOREX.r3.6HG0630920	LOC_Os08g16460, LOC_Os11g10550, LOC_Os11g10610, LOC_Os11g10770	SORBI_3005G102900, SORBI_3005G197400, SORBI_3005G197500, SORBI_3005G197600, SORBI_3005G220200, SORBI_3007G072000	SECCE1Rv1G0013280, SECCE1Rv1G0062580, SECCE4Rv1G0259850, SECCEUnv1G0548100	SETIT_005978mg, SETIT_009199mg, SETIT_015124mg, SETIT_025810mg, SETIT_025837mg, SETIT_025838mg, SETIT_026026mg, SETIT_027433mg, SETIT_027846mg, SETIT_027850mg, SETIT_027877mg, SETIT_031930mg	Zm00001eb116510, Zm00001eb227070
OG0000295	BRADI_1g22340v3, BRADI_1g22370v3	-	LOC_Os03g63310	SORBI_3001G012000, SORBI_3001G012200, SORBI_3001G018300, SORBI_3001G018600, SORBI_3005G158000, SORBI_3008G058500	SECCE1Rv1G0000840, SECCE3Rv1G0151870, SECCE4Rv1G0214850, SECCE4Rv1G0249960, SECCE4Rv1G0272540, SECCE4Rv1G0272560, SECCE4Rv1G0281150, SECCE5Rv1G0337420, SECCE6Rv1G0432520, SECCE7Rv1G0457070, SECCE7Rv1G0457100, SECCE7Rv1G0457110, SECCEUnv1G0537700, SECCEUnv1G0537740	SETIT_024095mg, SETIT_035064mg, SETIT_035129mg, SETIT_035156mg, SETIT_035184mg, SETIT_035208mg, SETIT_038875mg, SETIT_038902mg, SETIT_039330mg, SETIT_039491mg, SETIT_040107mg	Zm00001eb064510
OG0000296	BRADI_1g12856v3, BRADI_1g13514v3, BRADI_1g13516v3, BRADI_1g28737v3, BRADI_1g59587v3, BRADI_5g26861v3	HORVU.MOREX.r3.2HG0106700, HORVU.MOREX.r3.2HG0214500, HORVU.MOREX.r3.5HG0493980, HORVU.MOREX.r3.5HG0493990	LOC_Os01g60920, LOC_Os03g24200, LOC_Os03g44920, LOC_Os03g46140, LOC_Os03g46510, LOC_Os03g47420, LOC_Os04g02280, LOC_Os07g27030	SORBI_3001G109500, SORBI_3005G034200, SORBI_3006G272100, SORBI_3008G115200	SECCE2Rv1G0067610, SECCE2Rv1G0067620, SECCE2Rv1G0067630, SECCE2Rv1G0067670, SECCE2Rv1G0067680, SECCE2Rv1G0139500, SECCE5Rv1G0336870, SECCE5Rv1G0336910, SECCE5Rv1G0336930	SETIT_020106mg, SETIT_024122mg, SETIT_039710mg	Zm00001eb116750
OG0000297	BRADI_3g48271v3, BRADI_3g48320v3, BRADI_3g48380v3, BRADI_3g50880v3	HORVU.MOREX.r3.1HG0050180, HORVU.MOREX.r3.6HG0591490, HORVU.MOREX.r3.6HG0591520, HORVU.MOREX.r3.6HG0591600, HORVU.MOREX.r3.6HG0591680, HORVU.MOREX.r3.6HG0591690, HORVU.MOREX.r3.6HG0593150, HORVU.MOREX.r3.6HG0593180, HORVU.MOREX.r3.6HG0593230	LOC_Os02g39240, LOC_Os02g39260, LOC_Os02g39420, LOC_Os02g39430	SORBI_3004G183900, SORBI_3004G184300, SORBI_3004G204300, SORBI_3004G209200	SECCE1Rv1G0044410, SECCE6Rv1G0397500, SECCE6Rv1G0397890, SECCE7Rv1G0506530, SECCE7Rv1G0506540, SECCE7Rv1G0506550	SETIT_019274mg, SETIT_019297mg, SETIT_019401mg, SETIT_019574mg, SETIT_019984mg, SETIT_020057mg	Zm00001eb244250, Zm00001eb246680
OG0000298	BRADI_2g18573v3	HORVU.MOREX.r3.1HG0006310, HORVU.MOREX.r3.1HG0080700, HORVU.MOREX.r3.1HG0083050, HORVU.MOREX.r3.1HG0084840, HORVU.MOREX.r3.3HG0221190, HORVU.MOREX.r3.3HG0229000, HORVU.MOREX.r3.5HG0536730	LOC_Os01g42150	SORBI_3001G076850, SORBI_3001G293450, SORBI_3001G507933, SORBI_3001G507966, SORBI_3002G060750	SECCE1Rv1G0033780, SECCE1Rv1G0042910, SECCE1Rv1G0042920, SECCE1Rv1G0048890, SECCE1Rv1G0051330, SECCE1Rv1G0054420, SECCE1Rv1G0056970, SECCE4Rv1G0244160, SECCE4Rv1G0247750, SECCE4Rv1G0290050, SECCE5Rv1G0300830, SECCE5Rv1G0345310, SECCE5Rv1G0345320, SECCE5Rv1G0345340, SECCE5Rv1G0345350, SECCE5Rv1G0345440, SECCE5Rv1G0345530, SECCE5Rv1G0361850, SECCE6Rv1G0415080, SECCE7Rv1G0454990, SECCE7Rv1G0455040	-	-
OG0000299	BRADI_3g27266v3	HORVU.MOREX.r3.5HG0423390, HORVU.MOREX.r3.UnG0754350, HORVU.MOREX.r3.UnG0755060, HORVU.MOREX.r3.UnG0755840, HORVU.MOREX.r3.UnG0762140, HORVU.MOREX.r3.UnG0764690, HORVU.MOREX.r3.UnG0766600, HORVU.MOREX.r3.UnG0767580, HORVU.MOREX.r3.UnG0768260, HORVU.MOREX.r3.UnG0771140, HORVU.MOREX.r3.UnG0772720, HORVU.MOREX.r3.UnG0774440, HORVU.MOREX.r3.UnG0774550, HORVU.MOREX.r3.UnG0778140, HORVU.MOREX.r3.UnG077…	LOC_Os04g16732, LOC_Os10g21394	-	SECCE4Rv1G0241210, SECCEUnv1G0560880	SETIT_020839mg	-
OG0000300	-	HORVU.MOREX.r3.1HG0007330, HORVU.MOREX.r3.1HG0009640, HORVU.MOREX.r3.1HG0011550, HORVU.MOREX.r3.1HG0016290, HORVU.MOREX.r3.2HG0125010, HORVU.MOREX.r3.2HG0131440, HORVU.MOREX.r3.2HG0193810, HORVU.MOREX.r3.2HG0196190, HORVU.MOREX.r3.2HG0211210, HORVU.MOREX.r3.3HG0229340, HORVU.MOREX.r3.3HG0233130, HORVU.MOREX.r3.3HG0254660, HORVU.MOREX.r3.3HG0261340, HORVU.MOREX.r3.3HG0308080, HORVU.MOREX.r3.3HG031…	-	-	-	-	-
OG0000301	-	HORVU.MOREX.r3.1HG0039060, HORVU.MOREX.r3.1HG0060760, HORVU.MOREX.r3.1HG0081370, HORVU.MOREX.r3.1HG0088320, HORVU.MOREX.r3.2HG0097250, HORVU.MOREX.r3.2HG0097920, HORVU.MOREX.r3.2HG0106250, HORVU.MOREX.r3.4HG0332190, HORVU.MOREX.r3.4HG0404810, HORVU.MOREX.r3.4HG0415300, HORVU.MOREX.r3.5HG0518890, HORVU.MOREX.r3.6HG0592000, HORVU.MOREX.r3.6HG0632900, HORVU.MOREX.r3.7HG0638480, HORVU.MOREX.r3.7HG064…	LOC_Os01g09240, LOC_Os01g38340, LOC_Os01g57599, LOC_Os03g27710, LOC_Os04g22460, LOC_Os04g31180, LOC_Os04g34400, LOC_Os04g34680, LOC_Os05g15950, LOC_Os06g20490, LOC_Os08g05500, LOC_Os08g08720, LOC_Os08g12980, LOC_Os09g02750, LOC_Os09g39710, LOC_Os11g07810	-	-	-	Zm00001eb190670
OG0000302	-	-	LOC_Os01g64220, LOC_Os02g06830, LOC_Os03g21310, LOC_Os04g25680, LOC_Os04g30860, LOC_Os05g03080, LOC_Os06g01740, LOC_Os07g01280, LOC_Os07g12990, LOC_Os08g33280, LOC_Os09g11380, LOC_Os10g34880	SORBI_3001G331401, SORBI_3001G343766, SORBI_3003G159850, SORBI_3003G227501, SORBI_3003G250280, SORBI_3003G266700, SORBI_3004G087366, SORBI_3004G230700, SORBI_3004G234832, SORBI_3006G142850, SORBI_3006G143700, SORBI_3007G005000, SORBI_3007G141380, SORBI_3008G104701, SORBI_3009G147300, SORBI_3009G147400, SORBI_3009G159300, SORBI_3009G170600	-	SETIT_008254mg, SETIT_032515mg, SETIT_032794mg, SETIT_032890mg, SETIT_038724mg	-
OG0000303	-	-	-	-	-	-	Zm00001eb230970, Zm00001eb262130, Zm00001eb262330, Zm00001eb262370, Zm00001eb262430, Zm00001eb263350, Zm00001eb263460, Zm00001eb263490, Zm00001eb263570, Zm00001eb263670, Zm00001eb263800, Zm00001eb263830, Zm00001eb263940, Zm00001eb264000, Zm00001eb264050, Zm00001eb436930, Zm00001eb437360, Zm00001eb437520, Zm00001eb437650, Zm00001eb439100, Zm00001eb439210, Zm00001eb439220, Zm00001eb439250, Zm00001e…
OG0000304	BRADI_1g09835v3, BRADI_1g11066v3, BRADI_1g38118v3, BRADI_1g43072v3, BRADI_1g49356v3, BRADI_2g04626v3, BRADI_2g31525v3, BRADI_2g36635v3, BRADI_2g49605v3, BRADI_2g56170v3, BRADI_2g58602v3, BRADI_2g62099v3, BRADI_3g07435v3, BRADI_3g22035v3, BRADI_3g36095v3, BRADI_3g46064v3, BRADI_4g08706v3, BRADI_4g13587v3, BRADI_4g17895v3, BRADI_4g37755v3, BRADI_4g38123v3, BRADI_5g15730v3, BRADI_5g25115v3	HORVU.MOREX.r3.1HG0085260, HORVU.MOREX.r3.4HG0354940, HORVU.MOREX.r3.5HG0516130, HORVU.MOREX.r3.6HG0626540, HORVU.MOREX.r3.7HG0645620, HORVU.MOREX.r3.7HG0694690	LOC_Os01g27430	-	-	SETIT_025217mg, SETIT_038826mg, SETIT_039820mg, SETIT_040197mg	-
OG0000305	BRADI_1g30679v3, BRADI_1g65964v3, BRADI_4g44687v3	HORVU.MOREX.r3.1HG0022740, HORVU.MOREX.r3.1HG0036630, HORVU.MOREX.r3.1HG0065810, HORVU.MOREX.r3.2HG0111070, HORVU.MOREX.r3.2HG0160260, HORVU.MOREX.r3.3HG0236560, HORVU.MOREX.r3.3HG0293540, HORVU.MOREX.r3.3HG0298150, HORVU.MOREX.r3.4HG0338710, HORVU.MOREX.r3.4HG0381890, HORVU.MOREX.r3.4HG0406560, HORVU.MOREX.r3.5HG0528730, HORVU.MOREX.r3.6HG0543260, HORVU.MOREX.r3.6HG0586930, HORVU.MOREX.r3.6HG060…	LOC_Os05g24654, LOC_Os07g25550, LOC_Os08g07950	SORBI_3001G332100, SORBI_3002G225500, SORBI_3005G126501, SORBI_3K044405	SECCE1Rv1G0036570, SECCE3Rv1G0209980, SECCE5Rv1G0353830, SECCE6Rv1G0424870, SECCE7Rv1G0492880, SECCE7Rv1G0522270, SECCE7Rv1G0525550	-	-
OG0000306	BRADI_1g55063v3, BRADI_1g56167v3, BRADI_1g57149v3, BRADI_1g57155v3, BRADI_1g57167v3, BRADI_1g58751v3, BRADI_1g58852v3, BRADI_1g58857v3, BRADI_1g58860v3, BRADI_1g58864v3, BRADI_1g58867v3, BRADI_1g58876v3, BRADI_1g58882v3, BRADI_1g58956v3, BRADI_2g33774v3, BRADI_2g33858v3, BRADI_2g33872v3, BRADI_2g33886v3, BRADI_5g02957v3, BRADI_5g15619v3	HORVU.MOREX.r3.5HG0521620, HORVU.MOREX.r3.6HG0621080	LOC_Os06g13850	-	SECCE5Rv1G0361140, SECCE5Rv1G0361150, SECCE5Rv1G0361160, SECCE5Rv1G0361180, SECCE5Rv1G0361210, SECCE5Rv1G0361220, SECCE5Rv1G0361230, SECCE5Rv1G0361240, SECCE6Rv1G0414010, SECCE6Rv1G0414030	SETIT_032426mg	-
OG0000307	BRADI_1g24347v3, BRADI_1g54227v3, BRADI_1g55067v3, BRADI_1g55492v3, BRADI_1g55814v3, BRADI_1g58702v3, BRADI_1g58704v3, BRADI_1g58706v3, BRADI_1g58711v3, BRADI_1g58743v3, BRADI_1g62561v3, BRADI_4g36936v3, BRADI_5g04040v3, BRADI_5g15627v3	HORVU.MOREX.r3.2HG0155180, HORVU.MOREX.r3.2HG0155460	LOC_Os07g02890, LOC_Os07g02930	SORBI_3001G448900, SORBI_3002G021500, SORBI_3002G100000, SORBI_3002G211400, SORBI_3004G342800, SORBI_3005G089800, SORBI_3007G139400, SORBI_3010G150200	SECCE2Rv1G0097090, SECCE2Rv1G0097190	SETIT_007165mg, SETIT_013953mg, SETIT_032366mg, SETIT_032591mg, SETIT_032828mg	Zm00001eb332480
OG0000308	BRADI_1g00335v3, BRADI_2g27174v3	HORVU.MOREX.r3.1HG0033070, HORVU.MOREX.r3.1HG0047280, HORVU.MOREX.r3.2HG0129030, HORVU.MOREX.r3.3HG0239370, HORVU.MOREX.r3.3HG0259140, HORVU.MOREX.r3.3HG0263250, HORVU.MOREX.r3.3HG0270290, HORVU.MOREX.r3.3HG0278840, HORVU.MOREX.r3.3HG0280740, HORVU.MOREX.r3.4HG0355860, HORVU.MOREX.r3.4HG0366130, HORVU.MOREX.r3.4HG0366520, HORVU.MOREX.r3.4HG0366850, HORVU.MOREX.r3.4HG0367480, HORVU.MOREX.r3.4HG037…	LOC_Os08g09890	SORBI_3005G110412	-	SETIT_0080222mg, SETIT_008499mg, SETIT_040119mg	Zm00001eb041260
OG0000309	BRADI_1g13966v3, BRADI_1g15891v3, BRADI_1g61725v3, BRADI_1g67693v3, BRADI_2g00511v3, BRADI_2g14371v3, BRADI_2g28107v3, BRADI_2g29882v3, BRADI_2g31535v3, BRADI_2g35155v3, BRADI_2g39671v3, BRADI_2g40432v3, BRADI_2g40965v3, BRADI_2g51465v3, BRADI_2g53975v3, BRADI_3g25376v3, BRADI_3g28555v3, BRADI_3g33103v3, BRADI_3g37323v3, BRADI_3g40386v3, BRADI_4g10652v3, BRADI_4g10985v3, BRADI_4g12967v3, BRADI_4g…	-	LOC_Os09g15410, LOC_Os11g37350	SORBI_3004G252250, SORBI_3005G099550, SORBI_3008G020350	-	-	-
OG0000310	BRADI_1g50200v3, BRADI_1g50205v3, BRADI_1g50290v3, BRADI_1g50300v3, BRADI_1g50307v3, BRADI_2g33280v3, BRADI_2g38530v3, BRADI_2g39940v3, BRADI_3g17070v3	HORVU.MOREX.r3.1HG0042090, HORVU.MOREX.r3.2HG0207280, HORVU.MOREX.r3.7HG0639250, HORVU.MOREX.r3.7HG0639310, HORVU.MOREX.r3.7HG0639320, HORVU.MOREX.r3.7HG0639420	LOC_Os06g31060, LOC_Os06g31070, LOC_Os07g10570, LOC_Os07g10580, LOC_Os12g16880, LOC_Os12g16890, LOC_Os12g17010	SORBI_3002G211501, SORBI_3009G001600	SECCE1Rv1G0002240, SECCE3Rv1G0209480, SECCE4Rv1G0274540, SECCE4Rv1G0274560, SECCE4Rv1G0274570, SECCE4Rv1G0274620	SETIT_023603mg, SETIT_025043mg	Zm00001eb267570, Zm00001eb313790
OG0000311	BRADI_4g34890v3, BRADI_4g34900v3, BRADI_4g34910v3, BRADI_4g34918v3	HORVU.MOREX.r3.5HG0495160, HORVU.MOREX.r3.5HG0495180, HORVU.MOREX.r3.5HG0495190, HORVU.MOREX.r3.5HG0495210, HORVU.MOREX.r3.5HG0495220, HORVU.MOREX.r3.5HG0495230, HORVU.MOREX.r3.5HG0495280	LOC_Os09g33640, LOC_Os09g33650	SORBI_3002G261000, SORBI_3002G261100, SORBI_3002G261200, SORBI_3002G261300	SECCE5Rv1G0338030, SECCE5Rv1G0338050, SECCE5Rv1G0338070, SECCE5Rv1G0338080, SECCE5Rv1G0338090, SECCE5Rv1G0338120, SECCE5Rv1G0338180, SECCE5Rv1G0338190, SECCE5Rv1G0338240	SETIT_032724mg, SETIT_033209mg, SETIT_033246mg, SETIT_033391mg	Zm00001eb318080, Zm00001eb318090, Zm00001eb318100, Zm00001eb359900
OG0000312	BRADI_2g56717v3, BRADI_4g40305v3, BRADI_4g40371v3, BRADI_4g40936v3	HORVU.MOREX.r3.2HG0107260, HORVU.MOREX.r3.2HG0107720	LOC_Os08g07810	SORBI_3001G375500, SORBI_3003G278900, SORBI_3003G357900, SORBI_3003G373200, SORBI_3010G049800	SECCE2Rv1G0068370, SECCE2Rv1G0068400, SECCE2Rv1G0068410, SECCEUnv1G0556640	SETIT_004220mg, SETIT_038931mg, SETIT_039036mg, SETIT_039693mg, SETIT_039965mg	Zm00001eb016480, Zm00001eb016490, Zm00001eb016510, Zm00001eb016530, Zm00001eb366490, Zm00001eb366520, Zm00001eb367530, Zm00001eb367560, Zm00001eb367580, Zm00001eb367590, Zm00001eb367600, Zm00001eb367620, Zm00001eb367640
OG0000313	BRADI_1g18020v3, BRADI_1g66227v3, BRADI_2g11960v3, BRADI_2g27870v3, BRADI_2g54380v3	HORVU.MOREX.r3.1HG0060630, HORVU.MOREX.r3.2HG0113190, HORVU.MOREX.r3.3HG0303190, HORVU.MOREX.r3.4HG0386830	LOC_Os01g21320, LOC_Os01g62020, LOC_Os03g17230, LOC_Os05g29990, LOC_Os07g47700	SORBI_3001G376501, SORBI_3001G414650, SORBI_3003G149500, SORBI_3003G348800, SORBI_3009G112600	SECCE1Rv1G0034190, SECCE2Rv1G0073650, SECCE3Rv1G0197230, SECCE7Rv1G0478420	SETIT_001529mg, SETIT_001688mg, SETIT_022041mg, SETIT_035835mg, SETIT_039203mg	Zm00001eb130620, Zm00001eb148640, Zm00001eb285660, Zm00001eb346580, Zm00001eb368100, Zm00001eb397360
OG0000314	BRADI_2g01170v3, BRADI_2g39710v3	HORVU.MOREX.r3.1HG0001650, HORVU.MOREX.r3.1HG0001690, HORVU.MOREX.r3.1HG0001720, HORVU.MOREX.r3.1HG0001800, HORVU.MOREX.r3.1HG0001840, HORVU.MOREX.r3.1HG0001880, HORVU.MOREX.r3.1HG0002840, HORVU.MOREX.r3.1HG0002910, HORVU.MOREX.r3.1HG0002980, HORVU.MOREX.r3.3HG0220810, HORVU.MOREX.r3.5HG0510390, HORVU.MOREX.r3.UnG0769130, HORVU.MOREX.r3.UnG0773770, HORVU.MOREX.r3.UnG0773800, HORVU.MOREX.r3.UnG081…	LOC_Os01g02360, LOC_Os01g02420, LOC_Os01g02690, LOC_Os01g02770, LOC_Os01g02810, LOC_Os01g02840	SORBI_3003G096900, SORBI_3003G192400	SECCE1Rv1G0000630, SECCE1Rv1G0000670, SECCE1Rv1G0000710, SECCE3Rv1G0143880, SECCE7Rv1G0458560, SECCEUnv1G0560140, SECCEUnv1G0560170	SETIT_000709mg	Zm00001eb419180
OG0000315	BRADI_3g12566v3, BRADI_3g12567v3, BRADI_3g15084v3	HORVU.MOREX.r3.2HG0100800, HORVU.MOREX.r3.2HG0100810, HORVU.MOREX.r3.4HG0411150, HORVU.MOREX.r3.5HG0497280	LOC_Os07g22730, LOC_Os07g22770, LOC_Os09g39850	SORBI_3002G069100, SORBI_3002G069166, SORBI_3002G069400, SORBI_3002G115400, SORBI_3002G139400, SORBI_3005G103100, SORBI_3005G158500, SORBI_3005G217400	SECCE4Rv1G0274450, SECCE5Rv1G0340040, SECCE5Rv1G0366680, SECCE7Rv1G0522110, SECCE7Rv1G0522130	SETIT_027485mg, SETIT_028135mg, SETIT_028219mg, SETIT_031946mg, SETIT_032815mg, SETIT_033089mg	Zm00001eb168540, Zm00001eb302740, Zm00001eb302750, Zm00001eb305780, Zm00001eb307550
OG0000316	BRADI_1g19090v3, BRADI_1g71850v3, BRADI_2g46390v3, BRADI_2g46440v3	HORVU.MOREX.r3.1HG0094100, HORVU.MOREX.r3.2HG0183010, HORVU.MOREX.r3.2HG0183020, HORVU.MOREX.r3.2HG0183040, HORVU.MOREX.r3.2HG0183060, HORVU.MOREX.r3.2HG0189650, HORVU.MOREX.r3.2HG0204650, HORVU.MOREX.r3.3HG0279610, HORVU.MOREX.r3.3HG0279620, HORVU.MOREX.r3.3HG0279700, HORVU.MOREX.r3.3HG0279710	LOC_Os01g48430, LOC_Os08g19330	SORBI_3003G254400, SORBI_3003G254500	SECCE2Rv1G0130350, SECCE2Rv1G0130360, SECCE2Rv1G0130370, SECCE2Rv1G0133270, SECCE2Rv1G0133320, SECCE3Rv1G0186870, SECCE3Rv1G0186890	SETIT_003770mg, SETIT_024046mg, SETIT_024163mg, SETIT_024250mg	Zm00001eb360200, Zm00001eb360210, Zm00001eb360220, Zm00001eb364350
OG0000317	BRADI_5g03530v3, BRADI_5g03550v3, BRADI_5g03577v3, BRADI_5g03632v3	HORVU.MOREX.r3.2HG0103900	LOC_Os10g02284, LOC_Os11g46860, LOC_Os11g46870, LOC_Os11g46880, LOC_Os11g46900, LOC_Os11g46950, LOC_Os11g47110, LOC_Os11g47140, LOC_Os11g47150	SORBI_3005G220300	SECCE2Rv1G0067490, SECCE7Rv1G0518090	SETIT_025970mg, SETIT_026015mg, SETIT_026016mg, SETIT_026021mg, SETIT_026046mg, SETIT_027588mg, SETIT_027640mg, SETIT_027667mg, SETIT_027776mg, SETIT_027855mg, SETIT_028002mg, SETIT_028044mg, SETIT_028114mg, SETIT_028353mg, SETIT_033334mg, SETIT_038589mg	Zm00001eb164810
OG0000318	BRADI_1g57710v3, BRADI_1g58874v3, BRADI_2g60630v3, BRADI_3g08500v3, BRADI_4g00450v3, BRADI_4g00700v3, BRADI_4g00707v3, BRADI_4g00720v3, BRADI_4g04781v3, BRADI_4g36093v3	HORVU.MOREX.r3.1HG0045970, HORVU.MOREX.r3.4HG0398650, HORVU.MOREX.r3.5HG0429550, HORVU.MOREX.r3.5HG0431560, HORVU.MOREX.r3.5HG0431690, HORVU.MOREX.r3.6HG0565560, HORVU.MOREX.r3.7HG0658390	LOC_Os05g05330, LOC_Os05g05354	-	SECCE4Rv1G0261360, SECCE5Rv1G0299940, SECCE5Rv1G0299950, SECCE5Rv1G0299960, SECCE5Rv1G0300000, SECCE5Rv1G0300010, SECCE5Rv1G0300070, SECCE5Rv1G0300090, SECCE5Rv1G0300100, SECCE7Rv1G0470690, SECCE7Rv1G0493710, SECCEUnv1G0530650, SECCEUnv1G0548070	SETIT_021717mg, SETIT_032964mg	-
OG0000319	BRADI_3g07960v3, BRADI_4g03280v3, BRADI_4g03285v3, BRADI_4g09220v3	HORVU.MOREX.r3.3HG0274270, HORVU.MOREX.r3.5HG0423100, HORVU.MOREX.r3.7HG0752010, HORVU.MOREX.r3.7HG0752030, HORVU.MOREX.r3.7HG0752040	LOC_Os12g43380, LOC_Os12g43390, LOC_Os12g43430, LOC_Os12g43440	SORBI_3008G181600, SORBI_3008G182300, SORBI_3008G182400, SORBI_3008G182500, SORBI_3008G182600, SORBI_3008G182700, SORBI_3008G182800, SORBI_3008G182900, SORBI_3008G183300	SECCE3Rv1G0213700, SECCE5Rv1G0297340, SECCE6Rv1G0452510, SECCEUnv1G0562440	SETIT_023379mg, SETIT_023433mg, SETIT_024067mg, SETIT_024779mg	Zm00001eb032520, Zm00001eb032560, Zm00001eb032580, Zm00001eb032600
OG0000320	BRADI_1g08250v3, BRADI_1g27860v3, BRADI_1g63750v3, BRADI_1g63760v3, BRADI_3g29585v3, BRADI_3g29638v3, BRADI_3g29644v3, BRADI_3g29645v3, BRADI_3g29650v3, BRADI_3g29661v3, BRADI_3g29670v3, BRADI_3g29680v3	HORVU.MOREX.r3.1HG0046440, HORVU.MOREX.r3.6HG0541550, HORVU.MOREX.r3.6HG0541560, HORVU.MOREX.r3.6HG0541570	-	SORBI_3001G210101, SORBI_3001G210200, SORBI_3001G210250, SORBI_3006G242600, SORBI_3006G242701, SORBI_3006G242800	SECCE1Rv1G0026550, SECCE6Rv1G0412480	SETIT_020115mg, SETIT_039221mg, SETIT_039336mg, SETIT_039476mg, SETIT_039757mg, SETIT_039788mg, SETIT_040040mg	Zm00001eb068310, Zm00001eb068320, Zm00001eb432310
OG0000321	BRADI_4g02541v3, BRADI_5g00616v3, BRADI_5g00622v3	HORVU.MOREX.r3.2HG0095570, HORVU.MOREX.r3.2HG0095580, HORVU.MOREX.r3.2HG0095590, HORVU.MOREX.r3.2HG0095600, HORVU.MOREX.r3.2HG0095710	LOC_Os04g08370, LOC_Os04g08390	SORBI_3006G017200, SORBI_3006G017400, SORBI_3006G017500, SORBI_3010G125300	SECCE2Rv1G0133640, SECCE6Rv1G0441610, SECCE7Rv1G0526830, SECCE7Rv1G0526850, SECCE7Rv1G0526860, SECCE7Rv1G0526890, SECCE7Rv1G0526900, SECCE7Rv1G0526910, SECCE7Rv1G0526920, SECCE7Rv1G0526930, SECCE7Rv1G0526940, SECCE7Rv1G0526950, SECCE7Rv1G0526970, SECCEUnv1G0531880, SECCEUnv1G0537730	SETIT_009251mg, SETIT_009252mg, SETIT_009258mg, SETIT_009753mg	Zm00001eb063210
OG0000322	BRADI_1g74916v3, BRADI_1g74922v3, BRADI_1g75570v3	HORVU.MOREX.r3.1HG0052560, HORVU.MOREX.r3.1HG0052580, HORVU.MOREX.r3.1HG0062340, HORVU.MOREX.r3.1HG0062360, HORVU.MOREX.r3.3HG0246740, HORVU.MOREX.r3.3HG0246750, HORVU.MOREX.r3.3HG0246760, HORVU.MOREX.r3.3HG0246770, HORVU.MOREX.r3.3HG0246940, HORVU.MOREX.r3.4HG0400730, HORVU.MOREX.r3.4HG0400740	LOC_Os03g05730, LOC_Os10g30580	SORBI_3001G236300, SORBI_3001G501300, SORBI_3001G508000, SORBI_3001G508300	SECCE1Rv1G0029410, SECCE1Rv1G0033270, SECCE3Rv1G0167410, SECCE3Rv1G0167500, SECCE7Rv1G0469590, SECCE7Rv1G0469610	SETIT_034292mg, SETIT_034302mg, SETIT_039056mg, SETIT_039063mg	Zm00001eb004170, Zm00001eb047170, Zm00001eb222570, Zm00001eb403110
OG0000323	BRADI_2g36160v3, BRADI_3g48190v3, BRADI_3g48197v3	HORVU.MOREX.r3.2HG0159720, HORVU.MOREX.r3.2HG0159730, HORVU.MOREX.r3.2HG0159740, HORVU.MOREX.r3.2HG0175580, HORVU.MOREX.r3.6HG0566430	LOC_Os04g26870, LOC_Os04g26910, LOC_Os04g26920, LOC_Os04g27060	SORBI_3002G012800, SORBI_3002G301900, SORBI_3010G019800, SORBI_3010G019900, SORBI_3010G117900	SECCE2Rv1G0098860, SECCE2Rv1G0107600, SECCE5Rv1G0339410, SECCE5Rv1G0343390, SECCE5Rv1G0343410, SECCE5Rv1G0343450, SECCE7Rv1G0459820, SECCE7Rv1G0460150	SETIT_010364mg, SETIT_010477mg, SETIT_010483mg, SETIT_010493mg, SETIT_010495mg, SETIT_010498mg	Zm00001eb037000, Zm00001eb104930, Zm00001eb269560
OG0000324	BRADI_1g03510v3	HORVU.MOREX.r3.1HG0007740, HORVU.MOREX.r3.5HG0527250, HORVU.MOREX.r3.6HG0551770	LOC_Os03g60840	SORBI_3001G032100, SORBI_3003G355700, SORBI_3003G355800, SORBI_3005G215400, SORBI_3005G215500, SORBI_3005G215601, SORBI_3005G215700, SORBI_3005G215766, SORBI_3005G215832, SORBI_3005G215900, SORBI_3005G216000	SECCE1Rv1G0000290, SECCE4Rv1G0265910, SECCE4Rv1G0265920, SECCE5Rv1G0365990, SECCE6Rv1G0442530	SETIT_003378mg, SETIT_027044mg, SETIT_027046mg, SETIT_038112mg, SETIT_038883mg, SETIT_039774mg	Zm00001eb062880, Zm00001eb147980, Zm00001eb165070, Zm00001eb165080, Zm00001eb165100, Zm00001eb165140, Zm00001eb211530
OG0000325	BRADI_1g05707v3, BRADI_4g23356v3	HORVU.MOREX.r3.UnG0755130, HORVU.MOREX.r3.UnG0755910, HORVU.MOREX.r3.UnG0762070, HORVU.MOREX.r3.UnG0764760, HORVU.MOREX.r3.UnG0766950, HORVU.MOREX.r3.UnG0769670, HORVU.MOREX.r3.UnG0770370, HORVU.MOREX.r3.UnG0771060, HORVU.MOREX.r3.UnG0772640, HORVU.MOREX.r3.UnG0774360, HORVU.MOREX.r3.UnG0775890, HORVU.MOREX.r3.UnG0777040, HORVU.MOREX.r3.UnG0779650, HORVU.MOREX.r3.UnG0780520, HORVU.MOREX.r3.UnG078…	LOC_Os10g21418	-	SECCE4Rv1G0241290, SECCE7Rv1G0482560, SECCEUnv1G0560220, SECCEUnv1G0560790	SETIT_020872mg	-
OG0000326	-	HORVU.MOREX.r3.1HG0043030, HORVU.MOREX.r3.1HG0044870, HORVU.MOREX.r3.1HG0062780, HORVU.MOREX.r3.1HG0069280, HORVU.MOREX.r3.2HG0113600, HORVU.MOREX.r3.2HG0176770, HORVU.MOREX.r3.2HG0199290, HORVU.MOREX.r3.2HG0203750, HORVU.MOREX.r3.3HG0232370, HORVU.MOREX.r3.4HG0358420, HORVU.MOREX.r3.4HG0362760, HORVU.MOREX.r3.4HG0372550, HORVU.MOREX.r3.4HG0412500, HORVU.MOREX.r3.5HG0449250, HORVU.MOREX.r3.5HG044…	-	-	SECCE1Rv1G0002110	-	-
OG0000327	-	-	LOC_Os01g35820, LOC_Os02g05150, LOC_Os02g24860, LOC_Os02g25970, LOC_Os02g55350, LOC_Os04g22570, LOC_Os04g50172, LOC_Os06g28310, LOC_Os06g29270, LOC_Os07g22960, LOC_Os08g16280, LOC_Os08g21990, LOC_Os08g22012, LOC_Os08g22036, LOC_Os08g22054, LOC_Os08g25190, LOC_Os09g02950, LOC_Os11g12120, LOC_Os11g14090, LOC_Os11g24990, LOC_Os11g28400, LOC_Os12g12340, LOC_Os12g17620, LOC_Os12g25040	-	-	-	Zm00001eb024590, Zm00001eb221530, Zm00001eb225690, Zm00001eb230570, Zm00001eb257140, Zm00001eb268930, Zm00001eb268940, Zm00001eb383350, Zm00001eb383360, Zm00001eb429340
OG0000328	-	-	LOC_Os11g24050	-	-	SETIT_003936mg, SETIT_004040mg, SETIT_012286mg, SETIT_026541mg, SETIT_039671mg	Zm00001eb010720, Zm00001eb024970, Zm00001eb048300, Zm00001eb053070, Zm00001eb063180, Zm00001eb086670, Zm00001eb117650, Zm00001eb130120, Zm00001eb133080, Zm00001eb171470, Zm00001eb195990, Zm00001eb236790, Zm00001eb237400, Zm00001eb270180, Zm00001eb273910, Zm00001eb273930, Zm00001eb279200, Zm00001eb283050, Zm00001eb309640, Zm00001eb331910, Zm00001eb345330, Zm00001eb367280, Zm00001eb379810, Zm00001e…
OG0000329	-	-	-	SORBI_3001G018350, SORBI_3001G018700, SORBI_3001G030800, SORBI_3001G031000, SORBI_3003G089801	-	SETIT_033182mg, SETIT_039285mg, SETIT_039417mg	Zm00001eb051630, Zm00001eb051640, Zm00001eb062950, Zm00001eb062960, Zm00001eb062990, Zm00001eb063000, Zm00001eb063010, Zm00001eb063020, Zm00001eb063030, Zm00001eb407260, Zm00001eb407280, Zm00001eb407290, Zm00001eb407300, Zm00001eb407310, Zm00001eb407320, Zm00001eb407330, Zm00001eb407350, Zm00001eb407360, Zm00001eb407370, Zm00001eb407380, Zm00001eb407430, Zm00001eb415830, Zm00001eb415870, Zm00001e…
OG0000330	BRADI_1g14190v3, BRADI_2g38114v3, BRADI_2g38400v3, BRADI_2g38453v3, BRADI_2g38462v3, BRADI_2g38755v3, BRADI_2g38760v3, BRADI_3g18572v3, BRADI_4g05903v3	HORVU.MOREX.r3.1HG0011250, HORVU.MOREX.r3.1HG0011400, HORVU.MOREX.r3.1HG0011450, HORVU.MOREX.r3.1HG0011510, HORVU.MOREX.r3.1HG0011560, HORVU.MOREX.r3.1HG0011590, HORVU.MOREX.r3.1HG0011680, HORVU.MOREX.r3.1HG0011730, HORVU.MOREX.r3.1HG0011760, HORVU.MOREX.r3.1HG0011790, HORVU.MOREX.r3.1HG0014490, HORVU.MOREX.r3.1HG0014640, HORVU.MOREX.r3.1HG0014650, HORVU.MOREX.r3.1HG0016620, HORVU.MOREX.r3.6HG061…	-	-	SECCE1Rv1G0008280, SECCE1Rv1G0008290, SECCE1Rv1G0008300, SECCE1Rv1G0008360, SECCE1Rv1G0008410, SECCE1Rv1G0010310, SECCE1Rv1G0010340, SECCE6Rv1G0408680	SETIT_027756mg	-
OG0000331	BRADI_3g39235v3, BRADI_5g10336v3	-	LOC_Os01g13780, LOC_Os10g37680, LOC_Os12g37750, LOC_Os12g39710, LOC_Os12g39870, LOC_Os12g39880, LOC_Os12g39970	SORBI_3005G225100, SORBI_3005G225200, SORBI_3005G225400, SORBI_3005G225500	-	SETIT_017601mg, SETIT_026287mg, SETIT_026364mg, SETIT_026610mg, SETIT_026611mg, SETIT_027494mg, SETIT_027532mg, SETIT_027635mg, SETIT_027925mg, SETIT_027950mg, SETIT_031993mg	Zm00001eb210130, Zm00001eb362930, Zm00001eb362940, Zm00001eb362950, Zm00001eb362960, Zm00001eb362970, Zm00001eb362980, Zm00001eb362990, Zm00001eb363020
OG0000332	BRADI_1g02870v3, BRADI_1g58930v3, BRADI_4g21870v3, BRADI_4g22580v3, BRADI_4g25572v3, BRADI_4g25646v3, BRADI_4g26621v3, BRADI_5g03211v3	HORVU.MOREX.r3.2HG0097540, HORVU.MOREX.r3.2HG0109310, HORVU.MOREX.r3.2HG0217220, HORVU.MOREX.r3.7HG0653590, HORVU.MOREX.r3.7HG0748830, HORVU.MOREX.r3.7HG0752190	-	SORBI_3005G092401, SORBI_3008G033100, SORBI_3008G167200	SECCE2Rv1G0070540, SECCE2Rv1G0142570, SECCE2Rv1G0142710, SECCE4Rv1G0281400, SECCE5Rv1G0365330, SECCE5Rv1G0365410, SECCE7Rv1G0458970, SECCE7Rv1G0459170	SETIT_022501mg, SETIT_026100mg, SETIT_027651mg, SETIT_027758mg	Zm00001eb195320, Zm00001eb238870, Zm00001eb266200, Zm00001eb405850
OG0000333	BRADI_5g00860v3, BRADI_5g00891v3	HORVU.MOREX.r3.2HG0098970, HORVU.MOREX.r3.2HG0098980, HORVU.MOREX.r3.2HG0099000, HORVU.MOREX.r3.2HG0099010, HORVU.MOREX.r3.5HG0504090	LOC_Os04g10410, LOC_Os04g10434, LOC_Os04g10460, LOC_Os04g10530, LOC_Os06g16030	SORBI_3002G301500, SORBI_3002G301600, SORBI_3002G301700, SORBI_3006G027900, SORBI_3006G028000	SECCE1Rv1G0041050, SECCE1Rv1G0041060, SECCE1Rv1G0041070, SECCE7Rv1G0519300, SECCE7Rv1G0519500, SECCE7Rv1G0519550, SECCE7Rv1G0519570, SECCE7Rv1G0519620, SECCE7Rv1G0519830, SECCE7Rv1G0523670, SECCEUnv1G0563750	SETIT_029552mg, SETIT_029578mg, SETIT_029584mg	Zm00001eb087630, Zm00001eb321360
OG0000334	BRADI_2g13077v3	HORVU.MOREX.r3.UnG0754400, HORVU.MOREX.r3.UnG0755110, HORVU.MOREX.r3.UnG0755890, HORVU.MOREX.r3.UnG0762090, HORVU.MOREX.r3.UnG0766660, HORVU.MOREX.r3.UnG0767640, HORVU.MOREX.r3.UnG0769650, HORVU.MOREX.r3.UnG0771080, HORVU.MOREX.r3.UnG0774380, HORVU.MOREX.r3.UnG0777020, HORVU.MOREX.r3.UnG0778090, HORVU.MOREX.r3.UnG0778790, HORVU.MOREX.r3.UnG0779630, HORVU.MOREX.r3.UnG0780540, HORVU.MOREX.r3.UnG078…	LOC_Os06g46435, LOC_Os07g22504	-	SECCE4Rv1G0241260, SECCEUnv1G0560250, SECCEUnv1G0560810	SETIT_020851mg	-
OG0000335	BRADI_1g27943v3, BRADI_1g28273v3, BRADI_1g33843v3, BRADI_4g33620v3, BRADI_4g33626v3, BRADI_4g39736v3, BRADI_4g39742v3, BRADI_4g42270v3, BRADI_4g42276v3, BRADI_4g42407v3, BRADI_4g42440v3, BRADI_4g42445v3, BRADI_4g42460v3, BRADI_4g42465v3, BRADI_4g44151v3	HORVU.MOREX.r3.4HG0399510, HORVU.MOREX.r3.5HG0487650, HORVU.MOREX.r3.5HG0487670, HORVU.MOREX.r3.5HG0532470, HORVU.MOREX.r3.5HG0532510, HORVU.MOREX.r3.5HG0532590, HORVU.MOREX.r3.5HG0532700	LOC_Os05g13980, LOC_Os05g35550, LOC_Os08g34410, LOC_Os08g34430, LOC_Os08g34450	-	SECCE7Rv1G0457820, SECCE7Rv1G0457830, SECCE7Rv1G0457860, SECCE7Rv1G0457930, SECCE7Rv1G0457940, SECCE7Rv1G0457950	-	-
OG0000336	BRADI_3g00340v3, BRADI_3g38770v3, BRADI_3g43760v3, BRADI_4g19510v3	HORVU.MOREX.r3.2HG0206160, HORVU.MOREX.r3.2HG0206170, HORVU.MOREX.r3.5HG0500660, HORVU.MOREX.r3.5HG0523700, HORVU.MOREX.r3.5HG0523710, HORVU.MOREX.r3.5HG0523750, HORVU.MOREX.r3.6HG0538250, HORVU.MOREX.r3.7HG0636660	LOC_Os09g36830, LOC_Os11g26910	SORBI_3002G280200, SORBI_3003G197600, SORBI_3004G001400, SORBI_3005G111100, SORBI_3007G139100	SECCE1Rv1G0057250, SECCE2Rv1G0137200, SECCE4Rv1G0251190, SECCE4Rv1G0282680, SECCE5Rv1G0343500, SECCE6Rv1G0429000, SECCE6Rv1G0429010, SECCEUnv1G0550020	SETIT_018518mg, SETIT_026900mg, SETIT_031276mg	Zm00001eb169970, Zm00001eb229260, Zm00001eb331940
OG0000337	BRADI_1g07160v3, BRADI_1g10150v3, BRADI_1g23770v3, BRADI_1g69670v3	HORVU.MOREX.r3.1HG0082050, HORVU.MOREX.r3.2HG0132170, HORVU.MOREX.r3.4HG0338800, HORVU.MOREX.r3.4HG0396030, HORVU.MOREX.r3.5HG0513830	LOC_Os03g11970, LOC_Os03g51600, LOC_Os07g38730, LOC_Os11g14220	SORBI_3001G073700, SORBI_3001G107100, SORBI_3001G107200, SORBI_3001G453700, SORBI_3002G350400, SORBI_3009G145350	SECCE1Rv1G0050030, SECCE2Rv1G0086560, SECCE4Rv1G0220950, SECCE5Rv1G0355270, SECCE7Rv1G0472750	SETIT_029822mg, SETIT_035654mg, SETIT_035662mg, SETIT_035680mg	Zm00001eb055850, Zm00001eb107490, Zm00001eb213760, Zm00001eb215710, Zm00001eb325230
OG0000338	BRADI_1g56332v3, BRADI_3g44391v3, BRADI_5g26751v3, BRADI_5g26830v3	HORVU.MOREX.r3.2HG0132830, HORVU.MOREX.r3.3HG0315190, HORVU.MOREX.r3.6HG0548150, HORVU.MOREX.r3.6HG0548160, HORVU.MOREX.r3.6HG0548300, HORVU.MOREX.r3.6HG0548370, HORVU.MOREX.r3.6HG0548390, HORVU.MOREX.r3.6HG0550650	LOC_Os02g32190, LOC_Os02g32280, LOC_Os02g32290, LOC_Os06g01720	SORBI_3003G351401, SORBI_3004G010600, SORBI_3004G158500, SORBI_3004G158600	SECCE2Rv1G0086890, SECCE4Rv1G0285380, SECCE4Rv1G0285400, SECCE4Rv1G0285410, SECCE4Rv1G0286490, SECCE6Rv1G0426530, SECCE7Rv1G0459510, SECCEUnv1G0530180	SETIT_019695mg, SETIT_038784mg, SETIT_040058mg, SETIT_040080mg	Zm00001eb242070
OG0000339	BRADI_3g09500v3, BRADI_4g08950v3, BRADI_4g09025v3	HORVU.MOREX.r3.2HG0102560, HORVU.MOREX.r3.2HG0103160, HORVU.MOREX.r3.2HG0106430, HORVU.MOREX.r3.2HG0208280, HORVU.MOREX.r3.7HG0728240, HORVU.MOREX.r3.7HG0728680	LOC_Os09g08190	SORBI_3001G136400, SORBI_3003G437001, SORBI_3003G437100, SORBI_3003G437200, SORBI_3003G437300	SECCE2Rv1G0133830, SECCE2Rv1G0134880, SECCE3Rv1G0164630, SECCE7Rv1G0507890, SECCE7Rv1G0517990, SECCE7Rv1G0518360, SECCE7Rv1G0518370, SECCE7Rv1G0523250, SECCE7Rv1G0523260, SECCEUnv1G0537260	SETIT_002264mg, SETIT_002278mg, SETIT_002308mg, SETIT_005159mg, SETIT_026632mg, SETIT_026638mg	Zm00001eb053040, Zm00001eb053050
OG0000340	BRADI_2g59750v3	HORVU.MOREX.r3.3HG0313130, HORVU.MOREX.r3.3HG0313150, HORVU.MOREX.r3.3HG0313180, HORVU.MOREX.r3.3HG0313190, HORVU.MOREX.r3.3HG0313200, HORVU.MOREX.r3.3HG0313260, HORVU.MOREX.r3.3HG0313270, HORVU.MOREX.r3.3HG0313280, HORVU.MOREX.r3.3HG0313310	LOC_Os01g70590	SORBI_3003G414700, SORBI_3003G414800, SORBI_3003G414900	SECCE3Rv1G0151280, SECCE3Rv1G0210430, SECCE3Rv1G0210440, SECCE3Rv1G0210460, SECCE3Rv1G0210470, SECCE3Rv1G0210480, SECCE3Rv1G0210490, SECCE3Rv1G0210510, SECCE3Rv1G0210520, SECCE3Rv1G0210530, SECCE3Rv1G0210540, SECCE3Rv1G0210550, SECCE3Rv1G0210560, SECCE3Rv1G0210570	SETIT_002971mg, SETIT_002972mg, SETIT_005182mg	Zm00001eb142340, Zm00001eb363560
OG0000341	BRADI_1g17237v3, BRADI_1g64020v3, BRADI_2g10010v3, BRADI_2g10790v3, BRADI_2g21460v3, BRADI_4g26400v3	HORVU.MOREX.r3.1HG0069750, HORVU.MOREX.r3.2HG0110760, HORVU.MOREX.r3.3HG0255970, HORVU.MOREX.r3.3HG0257920, HORVU.MOREX.r3.3HG0295880, HORVU.MOREX.r3.4HG0380710	LOC_Os01g16240, LOC_Os01g17190, LOC_Os03g20370, LOC_Os05g41210, LOC_Os07g48780	SORBI_3001G390300, SORBI_3003G125650, SORBI_3009G180000	SECCE1Rv1G0043860, SECCE2Rv1G0071540, SECCE3Rv1G0172340, SECCE3Rv1G0173630, SECCE3Rv1G0194390, SECCE7Rv1G0482140	SETIT_023544mg, SETIT_037909mg	Zm00001eb015200, Zm00001eb111740, Zm00001eb128040, Zm00001eb331200, Zm00001eb352350
OG0000342	BRADI_2g14020v3, BRADI_2g47269v3, BRADI_2g47271v3, BRADI_2g47273v3, BRADI_3g22032v3, BRADI_4g27730v3, BRADI_4g27736v3	HORVU.MOREX.r3.3HG0228690, HORVU.MOREX.r3.5HG0472130	-	SORBI_3002G163100, SORBI_3002G163200, SORBI_3002G163301, SORBI_3002G163500, SORBI_3003G176100, SORBI_3003G176200, SORBI_3003G176350, SORBI_3003G266200, SORBI_3003G266300, SORBI_3007G109600, SORBI_3009G010800, SORBI_3009G219200, SORBI_3009G219300	-	SETIT_005251mg, SETIT_005483mg, SETIT_025566mg, SETIT_032083mg, SETIT_032436mg, SETIT_033079mg, SETIT_033213mg, SETIT_033434mg	Zm00001eb155970, Zm00001eb294730, Zm00001eb355880
OG0000343	BRADI_1g57280v3, BRADI_1g57285v3, BRADI_1g57290v3, BRADI_1g57291v3, BRADI_1g57294v3, BRADI_1g57295v3, BRADI_1g57296v3, BRADI_1g57297v3, BRADI_1g57302v3, BRADI_1g57337v3, BRADI_1g57400v3, BRADI_1g78246v3	HORVU.MOREX.r3.6HG0538270, HORVU.MOREX.r3.6HG0538280, HORVU.MOREX.r3.6HG0538290, HORVU.MOREX.r3.6HG0538310, HORVU.MOREX.r3.6HG0538340, HORVU.MOREX.r3.6HG0538350, HORVU.MOREX.r3.6HG0538360, HORVU.MOREX.r3.6HG0538370, HORVU.MOREX.r3.6HG0538380, HORVU.MOREX.r3.6HG0538410, HORVU.MOREX.r3.6HG0538420, HORVU.MOREX.r3.6HG0538430, HORVU.MOREX.r3.6HG0538440, HORVU.MOREX.r3.6HG0538450, HORVU.MOREX.r3.6HG053…	-	-	SECCE5Rv1G0330040	-	-
OG0000344	BRADI_4g05190v3, BRADI_4g05230v3	HORVU.MOREX.r3.3HG0307890, HORVU.MOREX.r3.3HG0307910, HORVU.MOREX.r3.3HG0307930	-	SORBI_3009G144600, SORBI_3009G144700, SORBI_3009G144800, SORBI_3009G144900, SORBI_3009G145500, SORBI_3009G145600, SORBI_3009G145700	SECCE3Rv1G0205410, SECCE3Rv1G0205420, SECCE3Rv1G0205440, SECCE3Rv1G0205480, SECCE3Rv1G0205490, SECCE3Rv1G0205500, SECCE3Rv1G0205510, SECCE3Rv1G0205520, SECCE3Rv1G0205530, SECCE3Rv1G0205540, SECCE3Rv1G0205550, SECCE3Rv1G0205560, SECCE3Rv1G0205570, SECCE3Rv1G0205580, SECCE3Rv1G0205620, SECCE3Rv1G0205630	SETIT_022667mg, SETIT_022693mg, SETIT_022700mg, SETIT_040875mg	Zm00001eb348950
OG0000345	BRADI_1g01257v3, BRADI_1g01374v3, BRADI_1g01380v3, BRADI_1g01387v3, BRADI_1g01397v3, BRADI_1g01407v3, BRADI_1g51687v3, BRADI_2g37166v3, BRADI_2g37172v3, BRADI_2g37191v3, BRADI_2g39207v3	HORVU.MOREX.r3.1HG0006160, HORVU.MOREX.r3.1HG0006230, HORVU.MOREX.r3.5HG0535870, HORVU.MOREX.r3.6HG0629160, HORVU.MOREX.r3.6HG0629170, HORVU.MOREX.r3.6HG0629180	LOC_Os10g04110, LOC_Os10g04342	SORBI_3007G148100	SECCE1Rv1G0005000, SECCE1Rv1G0005010, SECCE1Rv1G0005020, SECCE4Rv1G0250350, SECCE7Rv1G0454210, SECCE7Rv1G0454220, SECCE7Rv1G0455520, SECCE7Rv1G0455550, SECCE7Rv1G0455560, SECCE7Rv1G0455570, SECCE7Rv1G0455650, SECCE7Rv1G0455670	SETIT_004411mg	-
OG0000346	BRADI_1g14530v3, BRADI_1g14560v3, BRADI_4g37946v3	HORVU.MOREX.r3.4HG0341480, HORVU.MOREX.r3.4HG0343160, HORVU.MOREX.r3.4HG0343440	LOC_Os03g42230, LOC_Os03g42240, LOC_Os03g42280, LOC_Os03g42290	SORBI_3001G165500, SORBI_3001G165700, SORBI_3001G165801, SORBI_3001G165901, SORBI_3001G166000, SORBI_3001G166100, SORBI_3001G166900, SORBI_3008G045650, SORBI_3008G046200	SECCE1Rv1G0057540, SECCE3Rv1G0165200, SECCE3Rv1G0165210, SECCE4Rv1G0222980	SETIT_035046mg, SETIT_035266mg, SETIT_035278mg, SETIT_037821mg, SETIT_038500mg, SETIT_039191mg, SETIT_039499mg	Zm00001eb051360, Zm00001eb051370, Zm00001eb219020
OG0000347	BRADI_1g22311v3, BRADI_1g22321v3, BRADI_1g22330v3, BRADI_1g22351v3, BRADI_1g22361v3, BRADI_1g22440v3	HORVU.MOREX.r3.2HG0127550, HORVU.MOREX.r3.2HG0127570, HORVU.MOREX.r3.2HG0127600, HORVU.MOREX.r3.2HG0127640	LOC_Os07g40850, LOC_Os07g40890	SORBI_3002G365801	SECCE2Rv1G0083860, SECCE2Rv1G0083870, SECCE2Rv1G0083880, SECCE2Rv1G0083890, SECCE2Rv1G0083900, SECCE2Rv1G0083910, SECCE2Rv1G0083920, SECCE2Rv1G0083930, SECCE2Rv1G0083960, SECCE2Rv1G0083970, SECCE2Rv1G0083980, SECCE2Rv1G0084010, SECCE2Rv1G0084020, SECCE2Rv1G0084040, SECCE2Rv1G0084210	SETIT_031584mg, SETIT_032203mg	Zm00001eb108520, Zm00001eb326780, Zm00001eb326810
OG0000348	BRADI_5g25166v3	HORVU.MOREX.r3.1HG0038740, HORVU.MOREX.r3.2HG0200690, HORVU.MOREX.r3.2HG0200780, HORVU.MOREX.r3.2HG0200920, HORVU.MOREX.r3.2HG0214430, HORVU.MOREX.r3.2HG0214440, HORVU.MOREX.r3.6HG0627420, HORVU.MOREX.r3.6HG0627440	LOC_Os04g56900, LOC_Os04g56910	SORBI_3005G183700	SECCE2Rv1G0129020, SECCE2Rv1G0129060, SECCE2Rv1G0129070, SECCE2Rv1G0129110, SECCE6Rv1G0419860, SECCE6Rv1G0441200, SECCE6Rv1G0441230	SETIT_001448mg, SETIT_010094mg, SETIT_010179mg, SETIT_013702mg, SETIT_022084mg, SETIT_026328mg, SETIT_026367mg, SETIT_027832mg, SETIT_033226mg, SETIT_033316mg	Zm00001eb115090, Zm00001eb167090, Zm00001eb167100, Zm00001eb167110
OG0000349	BRADI_3g54590v3	HORVU.MOREX.r3.3HG0231750, HORVU.MOREX.r3.5HG0535940, HORVU.MOREX.r3.5HG0535970, HORVU.MOREX.r3.5HG0535980, HORVU.MOREX.r3.5HG0536050	LOC_Os04g36910, LOC_Os06g06600, LOC_Os06g10140, LOC_Os08g25650	SORBI_3002G123900, SORBI_3002G124200, SORBI_3007G187900, SORBI_3010G086900	SECCE3Rv1G0157230, SECCE3Rv1G0169840, SECCE3Rv1G0169880, SECCE4Rv1G0254830, SECCE4Rv1G0254840, SECCE4Rv1G0290700, SECCE4Rv1G0290730, SECCE5Rv1G0299710, SECCE5Rv1G0299720, SECCE5Rv1G0299740, SECCE7Rv1G0504010, SECCEUnv1G0527260	SETIT_008001mg, SETIT_008375mg, SETIT_012712mg, SETIT_014911mg, SETIT_015279mg, SETIT_015437mg, SETIT_027559mg	-
OG0000350	BRADI_1g58980v3, BRADI_2g18830v3, BRADI_2g18840v3, BRADI_2g18851v3, BRADI_3g45550v3	HORVU.MOREX.r3.1HG0081650, HORVU.MOREX.r3.1HG0081690, HORVU.MOREX.r3.2HG0098130, HORVU.MOREX.r3.2HG0098140	LOC_Os05g45670, LOC_Os05g45690, LOC_Os07g02560, LOC_Os07g02570, LOC_Os07g02590, LOC_Os07g02610, LOC_Os07g02624, LOC_Os07g02640, LOC_Os07g02660	SORBI_3001G325000, SORBI_3001G459600, SORBI_3002G088300, SORBI_3002G088500, SORBI_3010G057800	SECCE1Rv1G0050360, SECCE1Rv1G0050370, SECCE1Rv1G0050380, SECCE1Rv1G0050400, SECCE7Rv1G0523820	SETIT_024388mg, SETIT_032561mg, SETIT_033160mg, SETIT_038909mg, SETIT_040852mg	-
OG0000351	BRADI_1g28193v3, BRADI_1g28200v3	-	LOC_Os01g05000, LOC_Os05g40340, LOC_Os05g40350, LOC_Os05g40360	SORBI_3001G285700, SORBI_3004G138700, SORBI_3005G112200	-	SETIT_004645mg, SETIT_004777mg, SETIT_007871mg, SETIT_012156mg, SETIT_012613mg, SETIT_014920mg, SETIT_015128mg, SETIT_019104mg, SETIT_019421mg, SETIT_019709mg, SETIT_019739mg, SETIT_020037mg, SETIT_024341mg, SETIT_024631mg, SETIT_024677mg, SETIT_027370mg, SETIT_027420mg, SETIT_027522mg, SETIT_027672mg, SETIT_027902mg, SETIT_027914mg, SETIT_028072mg, SETIT_028324mg	Zm00001eb335780
OG0000352	BRADI_1g61540v3	HORVU.MOREX.r3.1HG0076690, HORVU.MOREX.r3.1HG0076700, HORVU.MOREX.r3.1HG0076710, HORVU.MOREX.r3.1HG0076720, HORVU.MOREX.r3.3HG0299560, HORVU.MOREX.r3.7HG0649690, HORVU.MOREX.r3.7HG0649700, HORVU.MOREX.r3.7HG0649720, HORVU.MOREX.r3.7HG0649730	LOC_Os03g25330	SORBI_3001G360500	SECCE1Rv1G0048690, SECCE1Rv1G0048700, SECCE1Rv1G0048710, SECCE1Rv1G0048720, SECCE1Rv1G0048730, SECCE1Rv1G0048750, SECCE1Rv1G0048760, SECCE1Rv1G0048780, SECCE3Rv1G0200560, SECCE4Rv1G0266950, SECCE4Rv1G0266960, SECCE4Rv1G0266970, SECCE4Rv1G0266990, SECCE4Rv1G0267000, SECCE4Rv1G0267010, SECCE4Rv1G0267020, SECCE4Rv1G0267040, SECCE4Rv1G0267050, SECCEUnv1G0563540	SETIT_036455mg	Zm00001eb017930
OG0000353	BRADI_4g22904v3	HORVU.MOREX.r3.4HG0346320, HORVU.MOREX.r3.6HG0549630, HORVU.MOREX.r3.6HG0549660, HORVU.MOREX.r3.6HG0549750	LOC_Os11g09630, LOC_Os11g09640, LOC_Os11g09670, LOC_Os11g09690, LOC_Os11g09970, LOC_Os11g10330	SORBI_3003G184666, SORBI_3003G381500, SORBI_3005G077800, SORBI_3005G077900, SORBI_3005G078132, SORBI_3005G078700, SORBI_3005G078950, SORBI_3009G174600, SORBI_3010G090600	SECCE4Rv1G0214450, SECCE4Rv1G0227170, SECCE6Rv1G0379430, SECCE6Rv1G0379440, SECCE6Rv1G0379460, SECCEUnv1G0528520, SECCEUnv1G0528530, SECCEUnv1G0528540, SECCEUnv1G0530920	SETIT_017244mg, SETIT_027732mg, SETIT_027738mg, SETIT_027893mg	-
OG0000354	-	HORVU.MOREX.r3.3HG0239960, HORVU.MOREX.r3.4HG0346930, HORVU.MOREX.r3.4HG0346940, HORVU.MOREX.r3.6HG0551680, HORVU.MOREX.r3.6HG0551690, HORVU.MOREX.r3.6HG0616640, HORVU.MOREX.r3.6HG0616680	LOC_Os07g02910, LOC_Os07g23900, LOC_Os08g20440, LOC_Os08g20492	SORBI_3001G409800, SORBI_3002G019500, SORBI_3002G019600, SORBI_3002G021600, SORBI_3002G021700, SORBI_3002G022200, SORBI_3002G022300, SORBI_3002G022800, SORBI_3003G028400	SECCE2Rv1G0126570, SECCE4Rv1G0286520, SECCE4Rv1G0289750, SECCEUnv1G0534220	SETIT_015025mg, SETIT_027841mg, SETIT_030043mg, SETIT_030099mg, SETIT_030217mg, SETIT_030402mg, SETIT_032781mg, SETIT_033087mg, SETIT_033203mg	-
OG0000355	-	HORVU.MOREX.r3.2HG0204400, HORVU.MOREX.r3.5HG0440650	LOC_Os01g15690, LOC_Os01g49300, LOC_Os01g52000, LOC_Os01g70540, LOC_Os02g20200, LOC_Os03g47410, LOC_Os04g12000, LOC_Os04g35870, LOC_Os04g49290, LOC_Os04g54450, LOC_Os05g36940, LOC_Os06g05680, LOC_Os06g28330, LOC_Os07g05430, LOC_Os07g05600, LOC_Os07g18970, LOC_Os07g34410, LOC_Os08g03180, LOC_Os08g03880, LOC_Os08g29980, LOC_Os08g38640, LOC_Os09g02030, LOC_Os09g14500, LOC_Os10g04074, LOC_Os10g29420,…	-	SECCE4Rv1G0272330, SECCE6Rv1G0417700	-	-
OG0000356	BRADI_1g01250v3, BRADI_4g09597v3, BRADI_4g12684v3	HORVU.MOREX.r3.2HG0100980, HORVU.MOREX.r3.3HG0220360, HORVU.MOREX.r3.5HG0480870	LOC_Os10g04180, LOC_Os11g46100, LOC_Os11g46210	SORBI_3002G062900, SORBI_3002G063700, SORBI_3005G218400, SORBI_3005G218700, SORBI_3005G219900, SORBI_3006G001800	SECCE3Rv1G0143980, SECCE4Rv1G0294260, SECCE4Rv1G0294280, SECCE5Rv1G0327900, SECCE5Rv1G0330120, SECCE7Rv1G0522220, SECCE7Rv1G0522250, SECCE7Rv1G0526530	SETIT_009254mg, SETIT_026071mg, SETIT_027806mg, SETIT_027964mg, SETIT_028056mg, SETIT_040869mg	Zm00001eb283180, Zm00001eb419310, Zm00001eb419320
OG0000357	BRADI_1g22781v3, BRADI_1g32191v3, BRADI_1g74250v3, BRADI_4g12590v3, BRADI_5g27090v3, BRADI_5g27100v3, BRADI_5g27140v3	HORVU.MOREX.r3.2HG0215140, HORVU.MOREX.r3.2HG0215160, HORVU.MOREX.r3.3HG0297910, HORVU.MOREX.r3.7HG0751350	LOC_Os03g50470, LOC_Os03g51270, LOC_Os07g26000, LOC_Os11g33310, LOC_Os11g33320, LOC_Os11g47660, LOC_Os12g03390	-	SECCE2Rv1G0138510, SECCE2Rv1G0140710, SECCE2Rv1G0140720, SECCE2Rv1G0140730, SECCE2Rv1G0140770, SECCE3Rv1G0199140, SECCE3Rv1G0201880, SECCE3Rv1G0201950, SECCE4Rv1G0249940	SETIT_019681mg	Zm00001eb066980, Zm00001eb066990, Zm00001eb067000, Zm00001eb067010
OG0000358	BRADI_1g04220v3, BRADI_1g53862v3, BRADI_1g53867v3, BRADI_2g53076v3, BRADI_2g53082v3, BRADI_4g43910v3	HORVU.MOREX.r3.1HG0070060, HORVU.MOREX.r3.2HG0147980, HORVU.MOREX.r3.3HG0296260, HORVU.MOREX.r3.5HG0463230, HORVU.MOREX.r3.5HG0524420	LOC_Os01g16030, LOC_Os01g59790, LOC_Os05g41060, LOC_Os07g12200	SORBI_3001G040800, SORBI_3002G078400, SORBI_3009G178600	SECCE1Rv1G0043520, SECCE3Rv1G0194660, SECCE5Rv1G0318500, SECCE5Rv1G0363540	SETIT_003069mg, SETIT_023395mg, SETIT_031236mg, SETIT_037703mg	Zm00001eb095230, Zm00001eb149980, Zm00001eb291200, Zm00001eb303500, Zm00001eb333240, Zm00001eb369150
OG0000359	BRADI_1g05715v3, BRADI_1g05801v3, BRADI_3g27289v3, BRADI_4g17010v3, BRADI_4g17694v3, BRADI_4g23940v3, BRADI_4g37058v3	-	LOC_Os02g24576, LOC_Os04g16712, LOC_Os04g16798, LOC_Os04g16856, LOC_Os04g16886, LOC_Os07g25002, LOC_Os08g15246, LOC_Os10g21372	SORBI_3005G139900	SECCE1Rv1G0019140, SECCE4Rv1G0240680, SECCE4Rv1G0241140, SECCE5Rv1G0315380, SECCE5Rv1G0334250, SECCE7Rv1G0487530, SECCE7Rv1G0523420, SECCEUnv1G0541500, SECCEUnv1G0553990	SETIT_032303mg	Zm00001eb009520, Zm00001eb412340, Zm00001eb435130, Zm00001eb437080, Zm00001eb437740, Zm00001eb442130
OG0000360	BRADI_1g27874v3, BRADI_1g28245v3, BRADI_1g69052v3, BRADI_2g23637v3, BRADI_2g53033v3, BRADI_3g05652v3, BRADI_4g25636v3, BRADI_5g03283v3, BRADI_5g25075v3	HORVU.MOREX.r3.1HG0020250, HORVU.MOREX.r3.1HG0024200, HORVU.MOREX.r3.1HG0094660, HORVU.MOREX.r3.2HG0103400, HORVU.MOREX.r3.2HG0148610, HORVU.MOREX.r3.2HG0151560, HORVU.MOREX.r3.3HG0228990, HORVU.MOREX.r3.3HG0237490, HORVU.MOREX.r3.3HG0269860, HORVU.MOREX.r3.3HG0305830, HORVU.MOREX.r3.3HG0315660, HORVU.MOREX.r3.4HG0367370, HORVU.MOREX.r3.5HG0439600, HORVU.MOREX.r3.5HG0482800, HORVU.MOREX.r3.6HG056…	LOC_Os02g06100, LOC_Os06g31260	-	SECCEUnv1G0555080	SETIT_032860mg	-
OG0000361	BRADI_1g14572v3, BRADI_1g42272v3, BRADI_2g25972v3, BRADI_2g27172v3, BRADI_2g33663v3, BRADI_2g34935v3, BRADI_3g10872v3, BRADI_3g16895v3, BRADI_3g28308v3, BRADI_3g30448v3, BRADI_3g32384v3, BRADI_3g43363v3, BRADI_3g45162v3, BRADI_4g27245v3, BRADI_4g32817v3, BRADI_5g10876v3, BRADI_5g15236v3	HORVU.MOREX.r3.1HG0072630, HORVU.MOREX.r3.2HG0106100, HORVU.MOREX.r3.2HG0155300, HORVU.MOREX.r3.2HG0167670, HORVU.MOREX.r3.3HG0231310, HORVU.MOREX.r3.6HG0554480, HORVU.MOREX.r3.6HG0568920, HORVU.MOREX.r3.6HG0584910, HORVU.MOREX.r3.7HG0705730, HORVU.MOREX.r3.7HG0712970	LOC_Os04g27350, LOC_Os05g12750	-	SECCE6Rv1G0427960	SETIT_011697mg, SETIT_012733mg	-
OG0000362	BRADI_4g33168v3, BRADI_4g33174v3, BRADI_4g33181v3, BRADI_4g33190v3, BRADI_4g33200v3	HORVU.MOREX.r3.5HG0489160, HORVU.MOREX.r3.5HG0489170, HORVU.MOREX.r3.5HG0489290, HORVU.MOREX.r3.5HG0489430, HORVU.MOREX.r3.5HG0529930	LOC_Os09g30200, LOC_Os09g30210	SORBI_3002G239800, SORBI_3002G239900, SORBI_3002G240000, SORBI_3002G240100, SORBI_3002G240200	SECCE5Rv1G0332970, SECCE5Rv1G0333070	SETIT_032061mg, SETIT_032590mg, SETIT_032817mg, SETIT_032852mg	Zm00001eb017470, Zm00001eb017480, Zm00001eb020210, Zm00001eb020220, Zm00001eb184360, Zm00001eb316150, Zm00001eb316170, Zm00001eb409660, Zm00001eb409670
OG0000363	BRADI_1g10475v3, BRADI_4g12881v3, BRADI_4g12889v3, BRADI_4g12891v3, BRADI_4g12910v3, BRADI_4g12915v3, BRADI_4g13529v3, BRADI_4g13857v3, BRADI_4g13864v3, BRADI_4g13867v3, BRADI_5g09871v3	HORVU.MOREX.r3.4HG0406030, HORVU.MOREX.r3.4HG0407760, HORVU.MOREX.r3.4HG0407800	LOC_Os10g28975, LOC_Os11g40490, LOC_Os11g40680	SORBI_3005G189400, SORBI_3005G189900, SORBI_3005G190000, SORBI_3005G190100, SORBI_3005G190200, SORBI_3005G190400	SECCE5Rv1G0364670, SECCE6Rv1G0438300, SECCE7Rv1G0464730	SETIT_012494mg, SETIT_027556mg, SETIT_027621mg, SETIT_027683mg, SETIT_028061mg, SETIT_028277mg	-
OG0000364	BRADI_3g09005v3, BRADI_3g55987v3, BRADI_3g60992v3, BRADI_4g00883v3, BRADI_4g12808v3, BRADI_4g41920v3	HORVU.MOREX.r3.1HG0006430, HORVU.MOREX.r3.2HG0159130, HORVU.MOREX.r3.2HG0192100, HORVU.MOREX.r3.5HG0421130, HORVU.MOREX.r3.6HG0631280	LOC_Os01g10700, LOC_Os01g10710, LOC_Os02g13965, LOC_Os04g23600, LOC_Os04g23620, LOC_Os04g23700, LOC_Os04g23720, LOC_Os04g23760	SORBI_3003G025300, SORBI_3004G103200, SORBI_3007G200200, SORBI_3007G200300	SECCE2Rv1G0099330, SECCE2Rv1G0119110, SECCE6Rv1G0424120, SECCE6Rv1G0424130	SETIT_000270mg, SETIT_012043mg, SETIT_012357mg	Zm00001eb239040, Zm00001eb338170
OG0000365	BRADI_1g78772v3	HORVU.MOREX.r3.1HG0000390, HORVU.MOREX.r3.1HG0000430, HORVU.MOREX.r3.1HG0000480, HORVU.MOREX.r3.2HG0205090, HORVU.MOREX.r3.3HG0330600, HORVU.MOREX.r3.3HG0330620, HORVU.MOREX.r3.3HG0330640, HORVU.MOREX.r3.3HG0330680, HORVU.MOREX.r3.3HG0330700, HORVU.MOREX.r3.3HG0330720, HORVU.MOREX.r3.3HG0330740, HORVU.MOREX.r3.3HG0330760, HORVU.MOREX.r3.3HG0330780, HORVU.MOREX.r3.3HG0330800, HORVU.MOREX.r3.3HG033…	LOC_Os04g24319, LOC_Os04g24478	SORBI_3002G024650	SECCE4Rv1G0292470, SECCE6Rv1G0438680, SECCE6Rv1G0438690, SECCE6Rv1G0438700, SECCE6Rv1G0438710, SECCE6Rv1G0438720, SECCE6Rv1G0438730, SECCE6Rv1G0438740, SECCE6Rv1G0439970, SECCE7Rv1G0524410, SECCE7Rv1G0524480	-	Zm00001eb137380, Zm00001eb137410
OG0000366	BRADI_5g23088v3, BRADI_5g23100v3, BRADI_5g23110v3	HORVU.MOREX.r3.2HG0199920, HORVU.MOREX.r3.2HG0200000, HORVU.MOREX.r3.2HG0207630, HORVU.MOREX.r3.2HG0207790, HORVU.MOREX.r3.2HG0207860	LOC_Os04g54130, LOC_Os04g54140, LOC_Os04g54180, LOC_Os12g15550	SORBI_3006G229901, SORBI_3006G230100, SORBI_3006G230200	SECCE2Rv1G0126580, SECCE2Rv1G0126600, SECCE2Rv1G0129680, SECCE2Rv1G0133180, SECCE2Rv1G0133280, SECCE2Rv1G0133330, SECCE2Rv1G0133460, SECCE2Rv1G0133470, SECCE2Rv1G0133570	SETIT_009519mg, SETIT_011794mg, SETIT_011973mg, SETIT_012123mg, SETIT_012215mg, SETIT_012331mg	Zm00001eb069410, Zm00001eb407500
OG0000367	BRADI_4g40580v3, BRADI_5g16621v3, BRADI_5g16630v3, BRADI_5g16650v3	HORVU.MOREX.r3.1HG0065770, HORVU.MOREX.r3.2HG0183980, HORVU.MOREX.r3.2HG0184010, HORVU.MOREX.r3.2HG0184020, HORVU.MOREX.r3.7HG0653480	LOC_Os04g44924, LOC_Os04g44950, LOC_Os04g44980	SORBI_3005G116500, SORBI_3006G158400, SORBI_3006G158500, SORBI_3006G158600, SORBI_3006G158700, SORBI_3006G158800	SECCE2Rv1G0111640, SECCE2Rv1G0111650, SECCE2Rv1G0111660	SETIT_010436mg, SETIT_010648mg, SETIT_010655mg, SETIT_010660mg, SETIT_010661mg, SETIT_010664mg, SETIT_011999mg	Zm00001eb075660, Zm00001eb075670, Zm00001eb427300, Zm00001eb427320
OG0000368	BRADI_2g41110v3, BRADI_2g44150v3, BRADI_2g44160v3, BRADI_2g44200v3, BRADI_2g44290v3	-	LOC_Os01g41810, LOC_Os01g43750, LOC_Os01g43774	SORBI_3003G228200, SORBI_3003G228600, SORBI_3003G228700	SECCE3Rv1G0181420, SECCE6Rv1G0407020, SECCE6Rv1G0420480, SECCE6Rv1G0420500, SECCE6Rv1G0420510, SECCE6Rv1G0420560, SECCE6Rv1G0439200, SECCE6Rv1G0439240, SECCE7Rv1G0478490, SECCEUnv1G0533860	SETIT_000986mg, SETIT_000992mg, SETIT_000993mg, SETIT_035138mg	Zm00001eb018950, Zm00001eb076520, Zm00001eb159260, Zm00001eb159290, Zm00001eb289760, Zm00001eb358780, Zm00001eb358800
OG0000369	BRADI_1g53900v3, BRADI_2g03270v3, BRADI_2g62190v3, BRADI_2g62200v3, BRADI_2g62223v3, BRADI_2g62250v3, BRADI_4g20876v3	HORVU.MOREX.r3.3HG0328920, HORVU.MOREX.r3.3HG0329100, HORVU.MOREX.r3.3HG0329120, HORVU.MOREX.r3.3HG0329260, HORVU.MOREX.r3.4HG0417540, HORVU.MOREX.r3.6HG0540340	LOC_Os11g14520, LOC_Os11g14544, LOC_Os11g14570, LOC_Os11g14630, LOC_Os11g15460	SORBI_3005G083340, SORBI_3005G083400, SORBI_3005G083800, SORBI_3005G083932, SORBI_3005G084000, SORBI_3008G179400, SORBI_3010G114600	SECCE1Rv1G0053420, SECCE5Rv1G0375750, SECCE6Rv1G0438750, SECCE7Rv1G0525950, SECCEUnv1G0557050	SETIT_026167mg	Zm00001eb201350
OG0000370	BRADI_1g62507v3, BRADI_2g33570v3, BRADI_4g24959v3	HORVU.MOREX.r3.3HG0310270, HORVU.MOREX.r3.4HG0350800, HORVU.MOREX.r3.7HG0652060	LOC_Os01g41290, LOC_Os04g13160, LOC_Os04g13170	SORBI_3003G207600, SORBI_3006G022400, SORBI_3006G234500	SECCE1Rv1G0038680, SECCE3Rv1G0203930, SECCE3Rv1G0207580, SECCE3Rv1G0207610, SECCE4Rv1G0229050, SECCE4Rv1G0229070, SECCE4Rv1G0229570, SECCE4Rv1G0229610, SECCE4Rv1G0229620, SECCE4Rv1G0229630, SECCE4Rv1G0264200, SECCE6Rv1G0380660, SECCE7Rv1G0476230	SETIT_001008mg, SETIT_009807mg, SETIT_011716mg, SETIT_012232mg, SETIT_012393mg, SETIT_012677mg	Zm00001eb161220
OG0000371	BRADI_1g00405v3, BRADI_1g14915v3, BRADI_3g29320v3, BRADI_4g15400v3, BRADI_5g22440v3, BRADI_5g22460v3	HORVU.MOREX.r3.1HG0013310, HORVU.MOREX.r3.1HG0013330, HORVU.MOREX.r3.1HG0013340, HORVU.MOREX.r3.1HG0013400, HORVU.MOREX.r3.1HG0013450, HORVU.MOREX.r3.1HG0013480, HORVU.MOREX.r3.1HG0013490, HORVU.MOREX.r3.1HG0013510, HORVU.MOREX.r3.1HG0013540, HORVU.MOREX.r3.1HG0013570, HORVU.MOREX.r3.1HG0013590	LOC_Os03g25350	SORBI_3008G063800, SORBI_3008G064000	SECCE1Rv1G0009570, SECCE1Rv1G0009580, SECCE1Rv1G0009590, SECCE1Rv1G0009600, SECCE1Rv1G0009610, SECCE1Rv1G0009620, SECCE1Rv1G0009630, SECCE1Rv1G0009640, SECCE1Rv1G0009660, SECCE5Rv1G0356410, SECCE5Rv1G0356420	-	Zm00001eb138660
OG0000372	BRADI_1g44020v3, BRADI_1g44030v3, BRADI_1g44840v3, BRADI_3g56970v3, BRADI_4g23035v3	HORVU.MOREX.r3.1HG0087040, HORVU.MOREX.r3.4HG0332260, HORVU.MOREX.r3.4HG0332350, HORVU.MOREX.r3.4HG0401580, HORVU.MOREX.r3.6HG0612530, HORVU.MOREX.r3.7HG0670360	LOC_Os02g49920, LOC_Os06g14810, LOC_Os06g15020, LOC_Os06g15170	SORBI_3004G249400, SORBI_3010G107200, SORBI_3010G107400, SORBI_3010G108001, SORBI_3010G273200	SECCE1Rv1G0056620, SECCE4Rv1G0215010, SECCE4Rv1G0215040, SECCE4Rv1G0249420, SECCE7Rv1G0468800, SECCEUnv1G0533810	SETIT_006306mg, SETIT_006329mg, SETIT_019380mg, SETIT_020049mg	Zm00001eb190120, Zm00001eb379940
OG0000373	BRADI_2g33456v3, BRADI_3g46920v3, BRADI_3g57017v3, BRADI_5g12437v3	HORVU.MOREX.r3.2HG0173440, HORVU.MOREX.r3.4HG0396410, HORVU.MOREX.r3.6HG0612320	LOC_Os02g36924, LOC_Os02g49840, LOC_Os03g03100, LOC_Os04g38770, LOC_Os06g23950, LOC_Os08g33488	SORBI_3004G191901, SORBI_3004G250000, SORBI_3006G107700, SORBI_3007G135301	SECCE1Rv1G0006740, SECCE2Rv1G0106010, SECCE6Rv1G0406970	SETIT_012517mg, SETIT_014885mg, SETIT_019337mg, SETIT_019862mg, SETIT_019880mg, SETIT_038257mg, SETIT_038299mg	Zm00001eb080670, Zm00001eb183200, Zm00001eb245070, Zm00001eb253580, Zm00001eb271400
OG0000374	BRADI_1g01985v3, BRADI_3g01783v3, BRADI_4g08210v3, BRADI_4g42020v3	HORVU.MOREX.r3.1HG0086790, HORVU.MOREX.r3.2HG0198370, HORVU.MOREX.r3.2HG0198410, HORVU.MOREX.r3.2HG0198440, HORVU.MOREX.r3.2HG0198450, HORVU.MOREX.r3.6HG0630750, HORVU.MOREX.r3.6HG0630880, HORVU.MOREX.r3.7HG0636480, HORVU.MOREX.r3.7HG0743100, HORVU.MOREX.r3.7HG0743130	LOC_Os02g39660, LOC_Os02g39670, LOC_Os02g40130, LOC_Os02g40190	SORBI_3004G214800	SECCE6Rv1G0423800, SECCE6Rv1G0423810, SECCE6Rv1G0423860, SECCE6Rv1G0442500, SECCE6Rv1G0442610	SETIT_016708mg, SETIT_016936mg, SETIT_0201162mg, SETIT_032474mg	Zm00001eb116200, Zm00001eb184660, Zm00001eb184670, Zm00001eb184720
OG0000375	BRADI_1g15201v3, BRADI_2g08666v3, BRADI_2g48101v3, BRADI_5g26238v3	HORVU.MOREX.r3.1HG0029540, HORVU.MOREX.r3.1HG0074360, HORVU.MOREX.r3.2HG0113420, HORVU.MOREX.r3.3HG0243830, HORVU.MOREX.r3.3HG0284850, HORVU.MOREX.r3.4HG0349250, HORVU.MOREX.r3.4HG0352440, HORVU.MOREX.r3.4HG0378260, HORVU.MOREX.r3.4HG0378270, HORVU.MOREX.r3.4HG0383210, HORVU.MOREX.r3.5HG0452920, HORVU.MOREX.r3.5HG0470100, HORVU.MOREX.r3.7HG0663280, HORVU.MOREX.r3.7HG0667480, HORVU.MOREX.r3.7HG069…	LOC_Os06g23470, LOC_Os11g36920	-	SECCE2Rv1G0071210, SECCE3Rv1G0190340, SECCE4Rv1G0246600, SECCE5Rv1G0326790, SECCE6Rv1G0437410	SETIT_004496mg, SETIT_015564mg, SETIT_019745mg, SETIT_032582mg, SETIT_033147mg	Zm00001eb055610
OG0000376	BRADI_2g45070v3, BRADI_3g44160v3, BRADI_3g44175v3, BRADI_3g44480v3	HORVU.MOREX.r3.1HG0004230, HORVU.MOREX.r3.3HG0275450, HORVU.MOREX.r3.5HG0529120, HORVU.MOREX.r3.5HG0529130, HORVU.MOREX.r3.5HG0529140, HORVU.MOREX.r3.7HG0735200	LOC_Os01g53900, LOC_Os02g32030, LOC_Os04g02820	SORBI_3001G021300, SORBI_3001G021400, SORBI_3003G280500, SORBI_3003G291500, SORBI_3004G071401, SORBI_3K032900	SECCE1Rv1G0003500, SECCE3Rv1G0182160, SECCE7Rv1G0461860, SECCE7Rv1G0461870, SECCE7Rv1G0461880, SECCE7Rv1G0513730	SETIT_000298mg, SETIT_016316mg, SETIT_020904mg	Zm00001eb063810, Zm00001eb063840, Zm00001eb063860, Zm00001eb371200
OG0000377	BRADI_1g57410v3, BRADI_1g57422v3, BRADI_1g57870v3, BRADI_1g57875v3, BRADI_1g58100v3, BRADI_3g39575v3	HORVU.MOREX.r3.2HG0206640, HORVU.MOREX.r3.2HG0206660, HORVU.MOREX.r3.7HG0651190, HORVU.MOREX.r3.7HG0651230, HORVU.MOREX.r3.7HG0658160, HORVU.MOREX.r3.7HG0658170, HORVU.MOREX.r3.7HG0730260, HORVU.MOREX.r3.7HG0750110	LOC_Os07g04170	SORBI_3002G026500, SORBI_3002G026600, SORBI_3002G027401, SORBI_3003G216800, SORBI_3003G216901	SECCE2Rv1G0131990, SECCE4Rv1G0258150, SECCE4Rv1G0258170, SECCE4Rv1G0264880, SECCE6Rv1G0445850, SECCE6Rv1G0445870, SECCE7Rv1G0509390	SETIT_003866mg, SETIT_003888mg, SETIT_032862mg	Zm00001eb299490, Zm00001eb357980
OG0000378	BRADI_4g39650v3, BRADI_4g39657v3	-	-	SORBI_3001G012300, SORBI_3010G172200	SECCE2Rv1G0081110, SECCE2Rv1G0137630, SECCE2Rv1G0137640, SECCE3Rv1G0192290, SECCE3Rv1G0213070, SECCE4Rv1G0257350, SECCE6Rv1G0432510, SECCE6Rv1G0437490, SECCE6Rv1G0437510, SECCE6Rv1G0437520, SECCE7Rv1G0457050, SECCE7Rv1G0457060, SECCE7Rv1G0457130, SECCE7Rv1G0459390, SECCE7Rv1G0459400, SECCE7Rv1G0459410, SECCE7Rv1G0459430, SECCE7Rv1G0506350, SECCE7Rv1G0506360, SECCE7Rv1G0506370, SECCE7Rv1G0507120, …	SETIT_007876mg, SETIT_007904mg	Zm00001eb385020
OG0000379	-	HORVU.MOREX.r3.1HG0007770, HORVU.MOREX.r3.1HG0095140, HORVU.MOREX.r3.2HG0146940, HORVU.MOREX.r3.2HG0153000, HORVU.MOREX.r3.2HG0155500, HORVU.MOREX.r3.2HG0187500, HORVU.MOREX.r3.2HG0196180, HORVU.MOREX.r3.2HG0203550, HORVU.MOREX.r3.3HG0243940, HORVU.MOREX.r3.3HG0261260, HORVU.MOREX.r3.3HG0309060, HORVU.MOREX.r3.3HG0311900, HORVU.MOREX.r3.4HG0350370, HORVU.MOREX.r3.4HG0371890, HORVU.MOREX.r3.4HG037…	LOC_Os02g16300, LOC_Os05g23690	-	-	SETIT_004694mg, SETIT_027931mg, SETIT_032106mg, SETIT_032234mg	-
OG0000380	-	-	LOC_Os03g60030, LOC_Os08g25050	SORBI_3007G029600	-	SETIT_003872mg, SETIT_003929mg, SETIT_004243mg, SETIT_004449mg, SETIT_004529mg, SETIT_005029mg, SETIT_012104mg, SETIT_012140mg, SETIT_012282mg, SETIT_012334mg, SETIT_014257mg, SETIT_014979mg, SETIT_015507mg, SETIT_019366mg, SETIT_019479mg, SETIT_024976mg, SETIT_025199mg, SETIT_025286mg, SETIT_027761mg, SETIT_028252mg, SETIT_028269mg, SETIT_031994mg, SETIT_033235mg, SETIT_038944mg, SETIT_038951mg,…	Zm00001eb261880
OG0000381	BRADI_3g27160v3, BRADI_3g36030v3, BRADI_4g14511v3, BRADI_4g14540v3, BRADI_4g14556v3, BRADI_4g14560v3, BRADI_4g14570v3, BRADI_4g14580v3, BRADI_4g14582v3, BRADI_4g14584v3, BRADI_4g14601v3, BRADI_4g14761v3, BRADI_4g14795v3	HORVU.MOREX.r3.5HG0443350, HORVU.MOREX.r3.5HG0443470, HORVU.MOREX.r3.5HG0449060, HORVU.MOREX.r3.6HG0610310, HORVU.MOREX.r3.6HG0610400	LOC_Os06g46710, LOC_Os06g46730, LOC_Os09g37580, LOC_Os11g27020, LOC_Os11g38620, LOC_Os11g38630, LOC_Os11g38640	SORBI_3005G172800	SECCE5Rv1G0308230, SECCE5Rv1G0309480, SECCE5Rv1G0309500	SETIT_027751mg	Zm00001eb167550
OG0000382	BRADI_1g12314v3, BRADI_1g22904v3, BRADI_1g23405v3, BRADI_1g26166v3, BRADI_1g38244v3, BRADI_1g44363v3, BRADI_1g45861v3, BRADI_2g04043v3, BRADI_2g20947v3, BRADI_2g22831v3, BRADI_2g26566v3, BRADI_2g27657v3, BRADI_2g28415v3, BRADI_2g40513v3, BRADI_3g07443v3, BRADI_3g10487v3, BRADI_3g31534v3, BRADI_3g34613v3, BRADI_3g44981v3, BRADI_4g10074v3, BRADI_4g18961v3, BRADI_4g23647v3, BRADI_4g27704v3, BRADI_4g…	HORVU.MOREX.r3.1HG0088560, HORVU.MOREX.r3.5HG0422360, HORVU.MOREX.r3.7HG0643500, HORVU.MOREX.r3.7HG0660440	LOC_Os05g26730	SORBI_3002G160001, SORBI_3003G140450	-	-	-
OG0000383	BRADI_1g76981v3	HORVU.MOREX.r3.1HG0044630, HORVU.MOREX.r3.1HG0068400, HORVU.MOREX.r3.2HG0106940, HORVU.MOREX.r3.2HG0135880, HORVU.MOREX.r3.3HG0280710, HORVU.MOREX.r3.3HG0283550, HORVU.MOREX.r3.3HG0298450, HORVU.MOREX.r3.4HG0343150, HORVU.MOREX.r3.5HG0451290, HORVU.MOREX.r3.5HG0481330, HORVU.MOREX.r3.5HG0520980, HORVU.MOREX.r3.6HG0605220, HORVU.MOREX.r3.6HG0631980, HORVU.MOREX.r3.7HG0671440, HORVU.MOREX.r3.7HG068…	LOC_Os01g62720, LOC_Os04g55580, LOC_Os05g06880, LOC_Os12g04920	-	SECCE1Rv1G0046740, SECCE4Rv1G0259150, SECCE4Rv1G0291530, SECCE5Rv1G0313830, SECCE5Rv1G0335310, SECCE5Rv1G0368850, SECCE7Rv1G0465160, SECCE7Rv1G0466320, SECCE7Rv1G0470700, SECCE7Rv1G0502840, SECCEUnv1G0543650	-	-
OG0000384	BRADI_1g44620v3	HORVU.MOREX.r3.3HG0240530, HORVU.MOREX.r3.7HG0640340, HORVU.MOREX.r3.7HG0668320	LOC_Os06g13350, LOC_Os06g13390, LOC_Os06g13460, LOC_Os06g13560	SORBI_3002G044700, SORBI_3002G044800, SORBI_3002G302400, SORBI_3004G036100, SORBI_3004G036200, SORBI_3010G100100, SORBI_3010G100300	SECCE4Rv1G0251060, SECCE4Rv1G0251100, SECCE4Rv1G0276000, SECCE6Rv1G0414900	SETIT_006642mg, SETIT_006743mg, SETIT_008705mg, SETIT_008770mg, SETIT_032766mg	Zm00001eb231910, Zm00001eb231920, Zm00001eb231950, Zm00001eb231980, Zm00001eb371800, Zm00001eb371810, Zm00001eb371820
OG0000385	BRADI_1g04772v3, BRADI_1g13361v3, BRADI_1g15868v3, BRADI_1g22902v3, BRADI_1g33012v3, BRADI_1g46250v3, BRADI_2g09225v3, BRADI_2g17922v3, BRADI_2g22835v3, BRADI_2g40510v3, BRADI_2g58691v3, BRADI_3g08655v3, BRADI_3g26650v3, BRADI_3g28170v3, BRADI_4g05095v3, BRADI_4g13881v3, BRADI_4g16286v3, BRADI_4g18342v3, BRADI_4g27666v3, BRADI_5g00472v3, BRADI_5g07048v3, BRADI_5g08336v3, BRADI_5g08864v3	-	LOC_Os03g41160, LOC_Os04g13430, LOC_Os06g09530, LOC_Os06g16600, LOC_Os09g07110	-	SECCE3Rv1G0195760	SETIT_004238mg, SETIT_039827mg	-
OG0000386	BRADI_5g20000v3, BRADI_5g20006v3, BRADI_5g22138v3, BRADI_5g22154v3, BRADI_5g22183v3	HORVU.MOREX.r3.2HG0194940, HORVU.MOREX.r3.6HG0632410, HORVU.MOREX.r3.6HG0632420	LOC_Os04g50184, LOC_Os04g53080, LOC_Os04g53140, LOC_Os04g58460	SORBI_3006G198000, SORBI_3006G219950, SORBI_3008G140900, SORBI_3008G141000	SECCE2Rv1G0121260, SECCE2Rv1G0121280, SECCE2Rv1G0123710, SECCE3Rv1G0212530, SECCE3Rv1G0212540, SECCEUnv1G0535960	SETIT_011667mg, SETIT_011947mg, SETIT_011952mg, SETIT_012062mg, SETIT_012364mg, SETIT_012652mg, SETIT_020658mg, SETIT_038636mg, SETIT_038697mg	-
OG0000387	BRADI_1g57970v3, BRADI_1g77120v3, BRADI_2g60331v3, BRADI_2g60340v3, BRADI_3g57360v3, BRADI_4g35570v3, BRADI_4g35580v3, BRADI_4g35590v3, BRADI_4g35600v3, BRADI_4g35620v3, BRADI_4g35630v3, BRADI_4g35642v3	HORVU.MOREX.r3.5HG0497580, HORVU.MOREX.r3.5HG0497610, HORVU.MOREX.r3.5HG0497640, HORVU.MOREX.r3.5HG0497660, HORVU.MOREX.r3.5HG0497670, HORVU.MOREX.r3.6HG0628110	LOC_Os09g35020	SORBI_3002G269100	SECCE5Rv1G0340530, SECCE5Rv1G0340540, SECCE5Rv1G0340580, SECCE5Rv1G0340600, SECCE5Rv1G0340620, SECCE5Rv1G0340630, SECCE5Rv1G0340640, SECCE6Rv1G0420880	SETIT_030869mg	Zm00001eb103100, Zm00001eb318890
OG0000388	BRADI_1g03196v3, BRADI_1g59978v3, BRADI_2g33470v3, BRADI_5g05226v3	-	LOC_Os02g14140, LOC_Os02g19460, LOC_Os02g25850, LOC_Os02g39130, LOC_Os07g07094, LOC_Os07g07130, LOC_Os08g12790, LOC_Os10g24040, LOC_Os11g21960, LOC_Os12g16320	SORBI_3003G136301, SORBI_3003G209101, SORBI_3003G344050, SORBI_3003G427550, SORBI_3004G056600, SORBI_3004G311750, SORBI_3005G120201, SORBI_3005G154900, SORBI_3006G149900, SORBI_3006G209600, SORBI_3007G128900, SORBI_3007G168800, SORBI_3008G068800, SORBI_3010G258400	-	SETIT_004265mg, SETIT_027563mg, SETIT_038939mg	-
OG0000389	BRADI_2g17710v3, BRADI_2g17720v3, BRADI_2g47337v3, BRADI_2g47347v3, BRADI_2g47360v3, BRADI_2g47400v3, BRADI_2g47410v3, BRADI_3g20045v3	HORVU.MOREX.r3.2HG0096550, HORVU.MOREX.r3.2HG0096570, HORVU.MOREX.r3.3HG0282580, HORVU.MOREX.r3.3HG0282640, HORVU.MOREX.r3.3HG0282720, HORVU.MOREX.r3.6HG0558970	LOC_Os01g50100, LOC_Os01g50160, LOC_Os05g47500	SORBI_3003G267300, SORBI_3003G267700, SORBI_3009G218450	SECCE1Rv1G0052700, SECCE3Rv1G0185500, SECCE3Rv1G0185550, SECCE6Rv1G0381980, SECCE7Rv1G0525220	SETIT_000074mg, SETIT_000076mg, SETIT_024275mg	Zm00001eb155860, Zm00001eb342680, Zm00001eb360840
OG0000390	BRADI_2g39450v3, BRADI_2g40450v3, BRADI_3g49460v3	HORVU.MOREX.r3.1HG0003450, HORVU.MOREX.r3.1HG0003470, HORVU.MOREX.r3.1HG0003490, HORVU.MOREX.r3.1HG0003520, HORVU.MOREX.r3.1HG0003550, HORVU.MOREX.r3.1HG0003580, HORVU.MOREX.r3.1HG0003590, HORVU.MOREX.r3.1HG0003600, HORVU.MOREX.r3.UnG0769560, HORVU.MOREX.r3.UnG0769580, HORVU.MOREX.r3.UnG0769590, HORVU.MOREX.r3.UnG0780020, HORVU.MOREX.r3.UnG0780030, HORVU.MOREX.r3.UnG0793300, HORVU.MOREX.r3.UnG079…	LOC_Os01g34920, LOC_Os06g42310, LOC_Os10g18400, LOC_Os10g19960	SORBI_3003G179700	SECCE1Rv1G0000080	-	Zm00001eb152540
OG0000391	BRADI_1g02060v3, BRADI_1g02071v3, BRADI_1g02103v3, BRADI_2g43275v3, BRADI_2g43277v3	HORVU.MOREX.r3.5HG0535530	LOC_Os01g49260, LOC_Os03g23900, LOC_Os03g23920, LOC_Os03g51490, LOC_Os03g51495, LOC_Os03g51590, LOC_Os03g54190, LOC_Os03g54200, LOC_Os03g57600, LOC_Os03g57620, LOC_Os03g58000, LOC_Os03g58610, LOC_Os05g23230	SORBI_3001G053100, SORBI_3001G053200, SORBI_3001G053500	SECCE5Rv1G0360700	SETIT_019306mg, SETIT_035658mg, SETIT_036399mg, SETIT_039058mg, SETIT_039454mg, SETIT_039465mg, SETIT_040209mg, SETIT_040254mg	-
OG0000392	BRADI_1g32460v3, BRADI_1g32700v3, BRADI_1g32860v3, BRADI_3g03957v3, BRADI_3g04730v3	HORVU.MOREX.r3.5HG0440090, HORVU.MOREX.r3.6HG0552230, HORVU.MOREX.r3.6HG0559390, HORVU.MOREX.r3.6HG0565830, HORVU.MOREX.r3.7HG0732860, HORVU.MOREX.r3.7HG0733020	LOC_Os04g53620, LOC_Os05g42424	SORBI_3003G403700, SORBI_3004G049900, SORBI_3004G050000, SORBI_3004G273300, SORBI_3010G223600, SORBI_3010G232100, SORBI_3010G239500	SECCE6Rv1G0382250, SECCE7Rv1G0512210, SECCE7Rv1G0512220, SECCE7Rv1G0512460, SECCE7Rv1G0512480, SECCEUnv1G0533580	SETIT_006569mg, SETIT_006660mg, SETIT_016868mg, SETIT_017023mg, SETIT_032134mg	-
OG0000393	BRADI_1g19400v3, BRADI_1g19420v3, BRADI_1g19434v3, BRADI_1g19450v3, BRADI_1g19456v3, BRADI_1g19460v3, BRADI_1g19486v3, BRADI_1g74187v3, BRADI_1g74200v3, BRADI_1g74220v3	HORVU.MOREX.r3.2HG0118080, HORVU.MOREX.r3.2HG0118120, HORVU.MOREX.r3.2HG0118240, HORVU.MOREX.r3.2HG0118440, HORVU.MOREX.r3.2HG0118490	LOC_Os07g35960, LOC_Os07g45510, LOC_Os07g45570, LOC_Os07g45780, LOC_Os07g46030, LOC_Os07g46060, LOC_Os07g46080, LOC_Os07g46090, LOC_Os07g46130	SORBI_3007G008700	SECCE2Rv1G0077780, SECCE2Rv1G0077830, SECCE2Rv1G0077870	SETIT_016266mg, SETIT_031881mg, SETIT_032096mg	-
OG0000394	BRADI_1g46654v3, BRADI_3g27264v3	HORVU.MOREX.r3.5HG0483790, HORVU.MOREX.r3.7HG0737220, HORVU.MOREX.r3.UnG0754360, HORVU.MOREX.r3.UnG0755070, HORVU.MOREX.r3.UnG0755850, HORVU.MOREX.r3.UnG0762130, HORVU.MOREX.r3.UnG0764700, HORVU.MOREX.r3.UnG0766610, HORVU.MOREX.r3.UnG0767590, HORVU.MOREX.r3.UnG0772710, HORVU.MOREX.r3.UnG0778130, HORVU.MOREX.r3.UnG0778840, HORVU.MOREX.r3.UnG0779580, HORVU.MOREX.r3.UnG0780590, HORVU.MOREX.r3.UnG078…	LOC_Os10g21396	-	SECCEUnv1G0560870	SETIT_020867mg	-
OG0000395	BRADI_1g27780v3, BRADI_1g28550v3	HORVU.MOREX.r3.2HG0199390, HORVU.MOREX.r3.3HG0250290, HORVU.MOREX.r3.3HG0250720, HORVU.MOREX.r3.3HG0250770, HORVU.MOREX.r3.3HG0250870, HORVU.MOREX.r3.3HG0250940, HORVU.MOREX.r3.3HG0250950, HORVU.MOREX.r3.3HG0251480, HORVU.MOREX.r3.3HG0251950, HORVU.MOREX.r3.3HG0282230	LOC_Os01g43080	SORBI_3007G076500, SORBI_3007G079000, SORBI_3007G079200, SORBI_3009G126800	SECCE2Rv1G0125920, SECCE3Rv1G0167740, SECCE3Rv1G0167750, SECCE3Rv1G0169510, SECCE3Rv1G0169700, SECCE3Rv1G0170020, SECCE3Rv1G0170040, SECCE3Rv1G0170050, SECCE3Rv1G0170250, SECCE3Rv1G0185620, SECCE3Rv1G0185630, SECCE3Rv1G0185640	SETIT_022789mg, SETIT_030738mg	-
OG0000396	BRADI_5g15527v3, BRADI_5g15540v3	HORVU.MOREX.r3.2HG0181470, HORVU.MOREX.r3.2HG0181490, HORVU.MOREX.r3.2HG0181510	LOC_Os04g43360, LOC_Os04g43380, LOC_Os04g43390	SORBI_3006G145300, SORBI_3006G145400, SORBI_3006G145500, SORBI_3006G145600, SORBI_3006G145700, SORBI_3006G145800, SORBI_3006G145901, SORBI_3006G146000	SECCE2Rv1G0113270, SECCE2Rv1G0113280, SECCE2Rv1G0113300, SECCE2Rv1G0113310, SECCE7Rv1G0521800, SECCE7Rv1G0521810	SETIT_009837mg, SETIT_009850mg, SETIT_010127mg, SETIT_012753mg	Zm00001eb077490, Zm00001eb077500, Zm00001eb077510, Zm00001eb077520, Zm00001eb426510
OG0000397	BRADI_3g16091v3	HORVU.MOREX.r3.7HG0648340	-	SORBI_3007G054200	SECCE4Rv1G0269000	SETIT_015163mg	Zm00001eb024860, Zm00001eb055160, Zm00001eb081950, Zm00001eb081960, Zm00001eb081970, Zm00001eb113460, Zm00001eb124160, Zm00001eb146260, Zm00001eb149200, Zm00001eb153250, Zm00001eb182910, Zm00001eb198890, Zm00001eb247870, Zm00001eb260860, Zm00001eb278080, Zm00001eb290740, Zm00001eb313120, Zm00001eb319490, Zm00001eb343480, Zm00001eb351470, Zm00001eb351480, Zm00001eb371360, Zm00001eb373170, Zm00001e…
OG0000398	-	HORVU.MOREX.r3.1HG0003380, HORVU.MOREX.r3.1HG0012030, HORVU.MOREX.r3.1HG0012040, HORVU.MOREX.r3.1HG0017780, HORVU.MOREX.r3.1HG0028030, HORVU.MOREX.r3.1HG0030350, HORVU.MOREX.r3.1HG0071270, HORVU.MOREX.r3.2HG0126070, HORVU.MOREX.r3.2HG0134960, HORVU.MOREX.r3.2HG0138600, HORVU.MOREX.r3.2HG0186430, HORVU.MOREX.r3.3HG0241750, HORVU.MOREX.r3.3HG0244950, HORVU.MOREX.r3.3HG0279040, HORVU.MOREX.r3.3HG028…	-	-	SECCE5Rv1G0333380, SECCE5Rv1G0353220, SECCE5Rv1G0356340	-	-
OG0000399	-	HORVU.MOREX.r3.1HG0004600, HORVU.MOREX.r3.1HG0021310, HORVU.MOREX.r3.1HG0030390, HORVU.MOREX.r3.1HG0088750, HORVU.MOREX.r3.2HG0120980, HORVU.MOREX.r3.2HG0132610, HORVU.MOREX.r3.2HG0147270, HORVU.MOREX.r3.2HG0154670, HORVU.MOREX.r3.2HG0172280, HORVU.MOREX.r3.3HG0230800, HORVU.MOREX.r3.3HG0243070, HORVU.MOREX.r3.3HG0250580, HORVU.MOREX.r3.3HG0253780, HORVU.MOREX.r3.3HG0259020, HORVU.MOREX.r3.4HG037…	-	-	-	-	-
OG0000400	-	HORVU.MOREX.r3.1HG0027460, HORVU.MOREX.r3.1HG0075550, HORVU.MOREX.r3.1HG0079160, HORVU.MOREX.r3.2HG0107760, HORVU.MOREX.r3.2HG0124290, HORVU.MOREX.r3.3HG0266150, HORVU.MOREX.r3.3HG0286200, HORVU.MOREX.r3.3HG0301260, HORVU.MOREX.r3.3HG0323730, HORVU.MOREX.r3.4HG0362010, HORVU.MOREX.r3.4HG0382860, HORVU.MOREX.r3.4HG0386310, HORVU.MOREX.r3.4HG0404620, HORVU.MOREX.r3.4HG0404840, HORVU.MOREX.r3.5HG043…	LOC_Os12g06590	-	-	-	-
OG0000401	BRADI_1g39167v3, BRADI_2g50380v3, BRADI_3g09210v3, BRADI_4g27910v3	HORVU.MOREX.r3.3HG0290090, HORVU.MOREX.r3.5HG0472960, HORVU.MOREX.r3.6HG0587010, HORVU.MOREX.r3.7HG0709970	LOC_Os01g55350, LOC_Os02g14770, LOC_Os08g27840, LOC_Os09g14670	SORBI_3002G167000, SORBI_3003G301800, SORBI_3004G106900, SORBI_3007G106500, SORBI_3010G160700	SECCE3Rv1G0189680, SECCE5Rv1G0323630, SECCE6Rv1G0391630, SECCE7Rv1G0495670	SETIT_000184mg, SETIT_005789mg, SETIT_016228mg, SETIT_028826mg	Zm00001eb204600, Zm00001eb238670, Zm00001eb309660, Zm00001eb370590, Zm00001eb383680
OG0000402	BRADI_1g11277v3, BRADI_1g17705v3, BRADI_1g51203v3, BRADI_1g68165v3, BRADI_2g13851v3, BRADI_2g42004v3, BRADI_4g11453v3, BRADI_4g28162v3	HORVU.MOREX.r3.1HG0010690, HORVU.MOREX.r3.1HG0021670, HORVU.MOREX.r3.1HG0075390, HORVU.MOREX.r3.2HG0126330, HORVU.MOREX.r3.2HG0130910, HORVU.MOREX.r3.2HG0159200, HORVU.MOREX.r3.2HG0202850, HORVU.MOREX.r3.3HG0269510, HORVU.MOREX.r3.3HG0271960, HORVU.MOREX.r3.3HG0278750, HORVU.MOREX.r3.4HG0351530, HORVU.MOREX.r3.4HG0351580, HORVU.MOREX.r3.4HG0394600, HORVU.MOREX.r3.5HG0433060, HORVU.MOREX.r3.5HG046…	LOC_Os12g25665	SORBI_3002G249650, SORBI_3002G322350, SORBI_3009G153333	-	-	-
OG0000403	BRADI_1g09690v3, BRADI_1g09700v3, BRADI_3g18590v3, BRADI_3g18600v3	HORVU.MOREX.r3.1HG0087620, HORVU.MOREX.r3.3HG0233990, HORVU.MOREX.r3.3HG0234000, HORVU.MOREX.r3.3HG0234010, HORVU.MOREX.r3.6HG0632000, HORVU.MOREX.r3.7HG0644250, HORVU.MOREX.r3.7HG0651010	LOC_Os08g13920	SORBI_3007G090436, SORBI_3007G090460, SORBI_3007G090463	SECCE1Rv1G0057050, SECCE3Rv1G0158960, SECCE3Rv1G0158970, SECCE4Rv1G0265160, SECCE4Rv1G0265250, SECCE4Rv1G0265310, SECCE4Rv1G0273730, SECCE6Rv1G0425370	SETIT_014215mg, SETIT_014232mg, SETIT_014233mg, SETIT_014242mg	Zm00001eb414340, Zm00001eb414360, Zm00001eb414390
OG0000404	BRADI_1g15785v3, BRADI_1g47614v3, BRADI_2g00791v3, BRADI_2g13865v3, BRADI_2g26635v3, BRADI_2g27773v3, BRADI_2g27912v3, BRADI_2g30841v3, BRADI_2g31430v3, BRADI_2g35017v3, BRADI_3g21967v3, BRADI_3g23373v3, BRADI_3g24550v3, BRADI_3g26252v3, BRADI_3g32036v3, BRADI_4g21834v3, BRADI_4g27427v3, BRADI_4g31816v3, BRADI_4g35116v3, BRADI_5g02111v3, BRADI_5g02453v3, BRADI_5g02904v3, BRADI_5g11115v3	-	-	SORBI_3001G509450, SORBI_3003G082950, SORBI_3003G206250, SORBI_3004G087750, SORBI_3006G169950, SORBI_3009G220900, SORBI_3010G048350	-	-	-
OG0000405	BRADI_3g49640v3, BRADI_4g08273v3, BRADI_4g08300v3, BRADI_4g08305v3, BRADI_4g16068v3, BRADI_4g16099v3, BRADI_4g16116v3, BRADI_4g16130v3, BRADI_4g16133v3, BRADI_4g16136v3	HORVU.MOREX.r3.4HG0407750, HORVU.MOREX.r3.5HG0504480	LOC_Os11g35500, LOC_Os11g36090, LOC_Os11g36140, LOC_Os11g36150, LOC_Os11g36160, LOC_Os11g36180, LOC_Os11g36190	SORBI_3004G288200	SECCE2Rv1G0140810, SECCE5Rv1G0336840, SECCE5Rv1G0350390, SECCE5Rv1G0371940	SETIT_013174mg, SETIT_016201mg, SETIT_025872mg, SETIT_025889mg, SETIT_027658mg, SETIT_028003mg	-
OG0000406	BRADI_1g17840v3, BRADI_1g17850v3, BRADI_1g17860v3, BRADI_1g17870v3	HORVU.MOREX.r3.2HG0112560, HORVU.MOREX.r3.2HG0112580, HORVU.MOREX.r3.2HG0112610, HORVU.MOREX.r3.2HG0112630, HORVU.MOREX.r3.2HG0112640, HORVU.MOREX.r3.2HG0112650, HORVU.MOREX.r3.2HG0112660, HORVU.MOREX.r3.2HG0112720	LOC_Os07g48010, LOC_Os07g48020, LOC_Os07g48030, LOC_Os07g48050	SORBI_3002G416600, SORBI_3002G416800	SECCE2Rv1G0073280, SECCE2Rv1G0073300, SECCE2Rv1G0073310, SECCE2Rv1G0073320, SECCE2Rv1G0073340, SECCE2Rv1G0073350, SECCE2Rv1G0073370	SETIT_030339mg, SETIT_030562mg, SETIT_030593mg, SETIT_030597mg	Zm00001eb330540
OG0000407	BRADI_1g35881v3, BRADI_2g08983v3	HORVU.MOREX.r3.7HG0651950, HORVU.MOREX.r3.7HG0737590	LOC_Os02g30790, LOC_Os06g24920, LOC_Os08g01810, LOC_Os11g34220, LOC_Os11g34230, LOC_Os11g37120, LOC_Os12g20410	SORBI_3001G417301, SORBI_3003G372750, SORBI_3004G008000, SORBI_3004G030750, SORBI_3006G268600	SECCE3Rv1G0151880, SECCE3Rv1G0168860, SECCE3Rv1G0168870, SECCE3Rv1G0168880, SECCE3Rv1G0212320, SECCE4Rv1G0263870, SECCE7Rv1G0493810	SETIT_004581mg, SETIT_012431mg, SETIT_019346mg, SETIT_020068mg, SETIT_024409mg, SETIT_032615mg, SETIT_033202mg	-
OG0000408	BRADI_1g05781v3, BRADI_1g39211v3, BRADI_2g13079v3, BRADI_3g17187v3, BRADI_3g20800v3, BRADI_3g27333v3, BRADI_3g29215v3	-	LOC_Os01g65902, LOC_Os02g24596, LOC_Os06g39738, LOC_Os08g15280, LOC_Os10g21290	SORBI_3005G116400	SECCE4Rv1G0248590, SECCEUnv1G0548710, SECCEUnv1G0551170, SECCEUnv1G0553030, SECCEUnv1G0556330	SETIT_020836mg, SETIT_020868mg	Zm00001eb039160, Zm00001eb105240, Zm00001eb255910, Zm00001eb434900, Zm00001eb435070, Zm00001eb435170, Zm00001eb435380, Zm00001eb436740, Zm00001eb437180, Zm00001eb441430
OG0000409	BRADI_2g02400v3, BRADI_2g02410v3, BRADI_2g12990v3	HORVU.MOREX.r3.3HG0225040, HORVU.MOREX.r3.3HG0225320, HORVU.MOREX.r3.3HG0226110, HORVU.MOREX.r3.3HG0226120, HORVU.MOREX.r3.3HG0226130	LOC_Os01g04360, LOC_Os01g04370, LOC_Os01g04380	SORBI_3003G081900, SORBI_3003G082000, SORBI_3003G082100, SORBI_3003G082200	SECCE3Rv1G0148410, SECCE3Rv1G0148430, SECCE3Rv1G0148580, SECCE3Rv1G0148630, SECCE3Rv1G0148650, SECCE3Rv1G0150950, SECCEUnv1G0531590, SECCEUnv1G0531720, SECCEUnv1G0531920, SECCEUnv1G0531930	SETIT_003202mg, SETIT_003242mg	Zm00001eb124940, Zm00001eb124960, Zm00001eb335430
OG0000410	BRADI_4g06460v3, BRADI_4g06470v3	HORVU.MOREX.r3.3HG0329840, HORVU.MOREX.r3.6HG0556270, HORVU.MOREX.r3.6HG0556280, HORVU.MOREX.r3.6HG0556330	LOC_Os04g30930, LOC_Os06g20050, LOC_Os12g10180, LOC_Os12g10330, LOC_Os12g10340, LOC_Os12g10360, LOC_Os12g10390, LOC_Os12g10400, LOC_Os12g10460, LOC_Os12g10710, LOC_Os12g32660, LOC_Os12g32670, LOC_Os12g32680, LOC_Os12g32710, LOC_Os12g32790	SORBI_3008G072050	SECCE5Rv1G0301340	SETIT_009195mg, SETIT_012403mg, SETIT_012667mg, SETIT_020990mg, SETIT_020992mg, SETIT_027811mg	Zm00001eb138420
OG0000411	BRADI_2g38890v3, BRADI_3g39115v3, BRADI_3g39130v3, BRADI_4g11060v3, BRADI_4g11065v3, BRADI_4g11071v3, BRADI_4g29087v3	HORVU.MOREX.r3.2HG0206410, HORVU.MOREX.r3.7HG0657500, HORVU.MOREX.r3.7HG0657550, HORVU.MOREX.r3.7HG0657570	LOC_Os08g38470, LOC_Os08g38490, LOC_Os08g38520, LOC_Os12g30990	SORBI_3001G366900	SECCE2Rv1G0066940, SECCE2Rv1G0124520, SECCE2Rv1G0131780, SECCE2Rv1G0131790, SECCE2Rv1G0131820, SECCE2Rv1G0131850, SECCE2Rv1G0131880, SECCE5Rv1G0340230, SECCE5Rv1G0340240, SECCE5Rv1G0340250, SECCE7Rv1G0456490	SETIT_015103mg, SETIT_015120mg, SETIT_025362mg	-
OG0000412	BRADI_1g05791v3, BRADI_1g32455v3, BRADI_3g18421v3, BRADI_3g18885v3, BRADI_3g27342v3, BRADI_4g19734v3, BRADI_5g10959v3	HORVU.MOREX.r3.1HG0018480, HORVU.MOREX.r3.2HG0154850, HORVU.MOREX.r3.2HG0155050, HORVU.MOREX.r3.2HG0163510, HORVU.MOREX.r3.2HG0212400, HORVU.MOREX.r3.5HG0423250, HORVU.MOREX.r3.5HG0423470, HORVU.MOREX.r3.5HG0483370, HORVU.MOREX.r3.5HG0483660	-	SORBI_3003G117850, SORBI_3003G172450	SECCE4Rv1G0240710, SECCE4Rv1G0248550, SECCE5Rv1G0304700, SECCE5Rv1G0304710, SECCE5Rv1G0376440, SECCE6Rv1G0403930, SECCE7Rv1G0500070, SECCEUnv1G0546190, SECCEUnv1G0554060	SETIT_020861mg, SETIT_027235mg	Zm00001eb097370
OG0000413	BRADI_4g07847v3, BRADI_5g25270v3	HORVU.MOREX.r3.2HG0200340, HORVU.MOREX.r3.2HG0200390, HORVU.MOREX.r3.2HG0200450, HORVU.MOREX.r3.2HG0200470, HORVU.MOREX.r3.2HG0209220, HORVU.MOREX.r3.2HG0209260	LOC_Os04g56920, LOC_Os04g56930, LOC_Os09g08072	SORBI_3006G255400, SORBI_3006G255500, SORBI_3006G255600	SECCE2Rv1G0129320, SECCE2Rv1G0129330, SECCE2Rv1G0129340, SECCE2Rv1G0129400, SECCE2Rv1G0129430, SECCE2Rv1G0137750, SECCE2Rv1G0137810, SECCE2Rv1G0137820, SECCE2Rv1G0137830	SETIT_021569mg, SETIT_021617mg, SETIT_025212mg, SETIT_025317mg	Zm00001eb067230, Zm00001eb067250, Zm00001eb067260
OG0000414	BRADI_2g51090v3, BRADI_2g61150v3, BRADI_2g61156v3	HORVU.MOREX.r3.1HG0077350, HORVU.MOREX.r3.3HG0291720, HORVU.MOREX.r3.3HG0322070, HORVU.MOREX.r3.3HG0322130, HORVU.MOREX.r3.3HG0322140, HORVU.MOREX.r3.3HG0322150, HORVU.MOREX.r3.5HG0485100	LOC_Os01g72530, LOC_Os01g72540, LOC_Os01g72550	SORBI_3003G430400, SORBI_3003G430600	SECCE3Rv1G0191160, SECCE6Rv1G0432660, SECCE6Rv1G0432670, SECCE6Rv1G0432720, SECCE6Rv1G0432730, SECCE6Rv1G0432740, SECCE6Rv1G0432750, SECCE6Rv1G0432780, SECCE6Rv1G0432790	SETIT_003742mg, SETIT_004282mg, SETIT_040145mg	Zm00001eb137510, Zm00001eb140600, Zm00001eb362720
OG0000415	BRADI_1g37650v3, BRADI_2g41864v3, BRADI_5g03450v3	HORVU.MOREX.r3.1HG0009100, HORVU.MOREX.r3.1HG0009110, HORVU.MOREX.r3.1HG0009120, HORVU.MOREX.r3.1HG0009360, HORVU.MOREX.r3.5HG0475430, HORVU.MOREX.r3.5HG0476360, HORVU.MOREX.r3.7HG0681930, HORVU.MOREX.r3.7HG0714180	LOC_Os01g40730, LOC_Os01g40740, LOC_Os01g40750, LOC_Os01g40830	SORBI_3008G014400	SECCE1Rv1G0006330, SECCE1Rv1G0006340, SECCE2Rv1G0085200, SECCE3Rv1G0167290, SECCE7Rv1G0492620	SETIT_004491mg, SETIT_027531mg, SETIT_035004mg, SETIT_035692mg, SETIT_035699mg, SETIT_035881mg, SETIT_040173mg, SETIT_040863mg	Zm00001eb256400
OG0000416	BRADI_1g64880v3, BRADI_1g64890v3, BRADI_1g64910v3, BRADI_1g64920v3	HORVU.MOREX.r3.4HG0383530, HORVU.MOREX.r3.7HG0662370, HORVU.MOREX.r3.7HG0662380	LOC_Os03g18850	SORBI_3001G400700, SORBI_3001G400800, SORBI_3001G400900, SORBI_3001G401000, SORBI_3001G401100, SORBI_3001G401200, SORBI_3001G401300	SECCE2Rv1G0125280, SECCE2Rv1G0125290, SECCE2Rv1G0125300, SECCE2Rv1G0125310, SECCE2Rv1G0125320, SECCE4Rv1G0254940, SECCE4Rv1G0254950, SECCE4Rv1G0254960, SECCE7Rv1G0480890	SETIT_037829mg, SETIT_037841mg, SETIT_037842mg	Zm00001eb013990, Zm00001eb014000, Zm00001eb014010
OG0000417	BRADI_3g21274v3	HORVU.MOREX.r3.1HG0000600, HORVU.MOREX.r3.1HG0000690, HORVU.MOREX.r3.1HG0000720, HORVU.MOREX.r3.1HG0000730, HORVU.MOREX.r3.1HG0009400, HORVU.MOREX.r3.1HG0010090, HORVU.MOREX.r3.1HG0015680, HORVU.MOREX.r3.5HG0501110	LOC_Os01g33110, LOC_Os10g02990	SORBI_3001G273500, SORBI_3002G077400, SORBI_3005G050300	SECCE1Rv1G0002450, SECCE1Rv1G0002460, SECCE1Rv1G0002480, SECCE1Rv1G0002510, SECCE1Rv1G0002530, SECCE1Rv1G0002620, SECCE1Rv1G0002630, SECCE1Rv1G0002650, SECCE5Rv1G0343820, SECCEUnv1G0538200	SETIT_000185mg, SETIT_028807mg, SETIT_032196mg, SETIT_033288mg, SETIT_038884mg, SETIT_0392172mg	-
OG0000418	BRADI_1g12420v3, BRADI_2g00461v3, BRADI_2g00470v3, BRADI_3g34207v3	HORVU.MOREX.r3.2HG0150230, HORVU.MOREX.r3.3HG0233250, HORVU.MOREX.r3.3HG0234810, HORVU.MOREX.r3.4HG0396530, HORVU.MOREX.r3.5HG0429300, HORVU.MOREX.r3.6HG0603420	LOC_Os01g06030, LOC_Os01g06070	SORBI_3003G066300, SORBI_3003G066500, SORBI_3003G066600, SORBI_3003G066900, SORBI_3003G067000	SECCE3Rv1G0147420, SECCE3Rv1G0159880, SECCE3Rv1G0159890, SECCE3Rv1G0159900	SETIT_004110mg, SETIT_004599mg, SETIT_005108mg, SETIT_005117mg	Zm00001eb123890, Zm00001eb123930, Zm00001eb123950, Zm00001eb124030, Zm00001eb124040
OG0000419	BRADI_2g61880v3, BRADI_2g61890v3, BRADI_2g61900v3	HORVU.MOREX.r3.3HG0315300, HORVU.MOREX.r3.3HG0326720, HORVU.MOREX.r3.3HG0326740, HORVU.MOREX.r3.3HG0326770, HORVU.MOREX.r3.3HG0326840, HORVU.MOREX.r3.3HG0326860, HORVU.MOREX.r3.4HG0409700	LOC_Os01g73700, LOC_Os01g73710, LOC_Os01g73720	SORBI_3001G330300, SORBI_3003G441500	SECCE5Rv1G0367730, SECCE5Rv1G0367740, SECCE5Rv1G0367750, SECCE5Rv1G0367760, SECCE6Rv1G0436990, SECCE6Rv1G0437020, SECCE6Rv1G0437030, SECCE6Rv1G0437100, SECCE6Rv1G0437110, SECCE6Rv1G0437130, SECCEUnv1G0556900	SETIT_002218mg, SETIT_002221mg	Zm00001eb020620, Zm00001eb393470
OG0000420	BRADI_1g31300v3, BRADI_4g30910v3	HORVU.MOREX.r3.4HG0411000, HORVU.MOREX.r3.4HG0411010, HORVU.MOREX.r3.5HG0481670	LOC_Os09g26100, LOC_Os09g26200	SORBI_3001G356700, SORBI_3001G356800, SORBI_3001G357000, SORBI_3001G357100, SORBI_3002G209800	SECCE5Rv1G0328400, SECCE5Rv1G0366770, SECCE5Rv1G0366790, SECCE5Rv1G0366860	SETIT_028062mg, SETIT_037914mg, SETIT_037937mg, SETIT_037938mg, SETIT_038885mg, SETIT_039631mg	Zm00001eb099870, Zm00001eb099880, Zm00001eb313610, Zm00001eb313620, Zm00001eb313630, Zm00001eb392090, Zm00001eb392100, Zm00001eb392110
OG0000421	BRADI_1g06010v3, BRADI_1g06020v3, BRADI_1g06130v3, BRADI_1g06140v3	HORVU.MOREX.r3.5HG0514750, HORVU.MOREX.r3.5HG0517390, HORVU.MOREX.r3.5HG0517400, HORVU.MOREX.r3.5HG0517410, HORVU.MOREX.r3.5HG0517420, HORVU.MOREX.r3.5HG0517430, HORVU.MOREX.r3.5HG0517660, HORVU.MOREX.r3.5HG0517710, HORVU.MOREX.r3.5HG0517730	LOC_Os03g57740	SORBI_3001G060900, SORBI_3001G061000, SORBI_3002G044900, SORBI_3002G316400	SECCE1Rv1G0044550, SECCE2Rv1G0110600, SECCE5Rv1G0355690, SECCE5Rv1G0355700, SECCE5Rv1G0355710, SECCE5Rv1G0357360, SECCE5Rv1G0357900, SECCE5Rv1G0357910	SETIT_033037mg, SETIT_039030mg, SETIT_039259mg	Zm00001eb300850
OG0000422	-	HORVU.MOREX.r3.1HG0029500, HORVU.MOREX.r3.1HG0032870, HORVU.MOREX.r3.1HG0035530, HORVU.MOREX.r3.1HG0044380, HORVU.MOREX.r3.1HG0068260, HORVU.MOREX.r3.1HG0071470, HORVU.MOREX.r3.2HG0113280, HORVU.MOREX.r3.2HG0121180, HORVU.MOREX.r3.2HG0128360, HORVU.MOREX.r3.2HG0136850, HORVU.MOREX.r3.2HG0161060, HORVU.MOREX.r3.2HG0165940, HORVU.MOREX.r3.2HG0186160, HORVU.MOREX.r3.3HG0233860, HORVU.MOREX.r3.4HG034…	-	-	-	-	-
OG0000423	-	HORVU.MOREX.r3.1HG0022540, HORVU.MOREX.r3.1HG0071200, HORVU.MOREX.r3.1HG0086100, HORVU.MOREX.r3.1HG0090000, HORVU.MOREX.r3.2HG0117370, HORVU.MOREX.r3.2HG0181960, HORVU.MOREX.r3.2HG0190140, HORVU.MOREX.r3.2HG0203970, HORVU.MOREX.r3.3HG0310160, HORVU.MOREX.r3.3HG0316370, HORVU.MOREX.r3.4HG0335620, HORVU.MOREX.r3.4HG0379500, HORVU.MOREX.r3.4HG0416640, HORVU.MOREX.r3.5HG0426780, HORVU.MOREX.r3.5HG044…	-	-	-	-	-
OG0000424	-	HORVU.MOREX.r3.1HG0037710, HORVU.MOREX.r3.1HG0050050, HORVU.MOREX.r3.1HG0076000, HORVU.MOREX.r3.2HG0106620, HORVU.MOREX.r3.2HG0126030, HORVU.MOREX.r3.2HG0151580, HORVU.MOREX.r3.2HG0178120, HORVU.MOREX.r3.2HG0211360, HORVU.MOREX.r3.3HG0233420, HORVU.MOREX.r3.4HG0351430, HORVU.MOREX.r3.4HG0396730, HORVU.MOREX.r3.5HG0431890, HORVU.MOREX.r3.5HG0441430, HORVU.MOREX.r3.5HG0452750, HORVU.MOREX.r3.5HG046…	LOC_Os01g51650, LOC_Os05g35860, LOC_Os09g04850, LOC_Os11g08550, LOC_Os12g21910	-	-	-	-
OG0000425	-	HORVU.MOREX.r3.1HG0031340, HORVU.MOREX.r3.1HG0061640, HORVU.MOREX.r3.1HG0079550, HORVU.MOREX.r3.1HG0089330, HORVU.MOREX.r3.2HG0134660, HORVU.MOREX.r3.2HG0192560, HORVU.MOREX.r3.3HG0241090, HORVU.MOREX.r3.3HG0257560, HORVU.MOREX.r3.3HG0267480, HORVU.MOREX.r3.3HG0295350, HORVU.MOREX.r3.3HG0300050, HORVU.MOREX.r3.5HG0430410, HORVU.MOREX.r3.5HG0466030, HORVU.MOREX.r3.5HG0467680, HORVU.MOREX.r3.5HG047…	-	-	-	-	-
OG0000426	-	HORVU.MOREX.r3.1HG0093010, HORVU.MOREX.r3.2HG0155780, HORVU.MOREX.r3.2HG0182060, HORVU.MOREX.r3.3HG0276150, HORVU.MOREX.r3.3HG0284160, HORVU.MOREX.r3.5HG0491780, HORVU.MOREX.r3.5HG0519110, HORVU.MOREX.r3.6HG0581730, HORVU.MOREX.r3.6HG0628500, HORVU.MOREX.r3.7HG0638210, HORVU.MOREX.r3.7HG0657460, HORVU.MOREX.r3.7HG0699360	-	SORBI_3002G171800, SORBI_3004G115200	SECCE1Rv1G0031070, SECCE1Rv1G0039130, SECCE1Rv1G0050910, SECCE2Rv1G0098440, SECCE2Rv1G0113330, SECCE2Rv1G0139510, SECCE4Rv1G0259480, SECCE4Rv1G0278700, SECCE5Rv1G0329740, SECCE5Rv1G0341480, SECCE5Rv1G0357280, SECCE6Rv1G0386700, SECCE6Rv1G0387070, SECCE6Rv1G0432990, SECCE7Rv1G0480260, SECCE7Rv1G0490180	-	-
OG0000427	-	-	-	-	SECCE1Rv1G0014180, SECCE1Rv1G0031580, SECCE2Rv1G0069520, SECCE2Rv1G0070640, SECCE2Rv1G0085760, SECCE2Rv1G0087730, SECCE2Rv1G0126610, SECCE3Rv1G0146750, SECCE3Rv1G0152180, SECCE3Rv1G0155450, SECCE3Rv1G0156260, SECCE3Rv1G0159670, SECCE3Rv1G0160570, SECCE3Rv1G0180780, SECCE3Rv1G0183290, SECCE3Rv1G0185270, SECCE3Rv1G0208550, SECCE5Rv1G0335970, SECCE5Rv1G0361120, SECCE5Rv1G0370230, SECCE6Rv1G0404960, …	-	-
OG0000428	-	-	-	-	-	-	Zm00001eb014620, Zm00001eb026950, Zm00001eb028650, Zm00001eb044680, Zm00001eb073710, Zm00001eb109260, Zm00001eb129950, Zm00001eb137670, Zm00001eb139940, Zm00001eb158460, Zm00001eb162510, Zm00001eb174050, Zm00001eb200600, Zm00001eb207200, Zm00001eb208280, Zm00001eb217250, Zm00001eb243800, Zm00001eb299380, Zm00001eb302790, Zm00001eb308200, Zm00001eb319320, Zm00001eb336620, Zm00001eb336780, Zm00001e…
OG0000429	BRADI_1g32445v3, BRADI_3g28800v3, BRADI_3g49140v3, BRADI_3g54800v3, BRADI_5g15700v3	HORVU.MOREX.r3.1HG0043170, HORVU.MOREX.r3.2HG0181760, HORVU.MOREX.r3.6HG0596190, HORVU.MOREX.r3.6HG0627710	LOC_Os02g41460, LOC_Os02g56610, LOC_Os04g43580, LOC_Os10g33780	SORBI_3001G219400, SORBI_3004G219600, SORBI_3004G338400, SORBI_3006G147500	SECCE1Rv1G0024750, SECCE2Rv1G0112720, SECCE6Rv1G0398980, SECCE6Rv1G0420130	SETIT_011089mg, SETIT_018388mg	Zm00001eb045800, Zm00001eb185130, Zm00001eb191830, Zm00001eb221810, Zm00001eb247530, Zm00001eb426660
OG0000430	BRADI_1g53020v3, BRADI_1g66490v3, BRADI_2g25200v3, BRADI_2g25210v3	HORVU.MOREX.r3.1HG0065900, HORVU.MOREX.r3.1HG0065910, HORVU.MOREX.r3.4HG0387590, HORVU.MOREX.r3.5HG0428440	LOC_Os03g16900, LOC_Os05g23860, LOC_Os05g34540, LOC_Os07g16970	SORBI_3001G329200, SORBI_3002G103800, SORBI_3009G139800, SORBI_3009G139900	SECCE1Rv1G0037750, SECCE1Rv1G0037760, SECCE7Rv1G0477910, SECCEUnv1G0534740	SETIT_022051mg, SETIT_025006mg, SETIT_035698mg, SETIT_039470mg	Zm00001eb020700, Zm00001eb097240, Zm00001eb288200, Zm00001eb349240, Zm00001eb349250
OG0000431	BRADI_1g00219v3, BRADI_3g61024v3, BRADI_3g61032v3, BRADI_4g09138v3, BRADI_4g09142v3, BRADI_4g09144v3, BRADI_4g09146v3, BRADI_4g09148v3, BRADI_4g09155v3, BRADI_4g09156v3, BRADI_4g09157v3, BRADI_4g09232v3, BRADI_4g09235v3, BRADI_4g09237v3, BRADI_4g09238v3, BRADI_4g09239v3, BRADI_4g09252v3, BRADI_5g12338v3	HORVU.MOREX.r3.4HG0357680, HORVU.MOREX.r3.4HG0357830	-	SORBI_3005G230900, SORBI_3006G093700	SECCE4Rv1G0231960, SECCE4Rv1G0231970, SECCE4Rv1G0232000, SECCEUnv1G0529830	SETIT_009582mg, SETIT_026111mg	Zm00001eb081760
OG0000432	BRADI_5g27200v3, BRADI_5g27210v3, BRADI_5g27220v3	HORVU.MOREX.r3.1HG0030320, HORVU.MOREX.r3.2HG0215310, HORVU.MOREX.r3.2HG0215540, HORVU.MOREX.r3.2HG0215550, HORVU.MOREX.r3.2HG0215610, HORVU.MOREX.r3.4HG0418410	LOC_Os04g59160, LOC_Os04g59190, LOC_Os04g59200, LOC_Os04g59210, LOC_Os04g59260	SORBI_3006G277600, SORBI_3006G277700, SORBI_3006G277800	SECCE1Rv1G0017850, SECCE2Rv1G0141080, SECCE2Rv1G0141120, SECCE2Rv1G0141130, SECCE2Rv1G0141260, SECCE2Rv1G0141270	SETIT_022524mg, SETIT_022669mg	Zm00001eb076190, Zm00001eb076200, Zm00001eb076210, Zm00001eb434350
OG0000433	BRADI_1g17320v3, BRADI_1g17330v3, BRADI_1g17345v3, BRADI_1g17350v3, BRADI_2g07730v3, BRADI_2g33991v3, BRADI_4g11640v3	HORVU.MOREX.r3.1HG0059070, HORVU.MOREX.r3.2HG0111020, HORVU.MOREX.r3.2HG0111150, HORVU.MOREX.r3.6HG0543170, HORVU.MOREX.r3.7HG0655870	LOC_Os03g31630, LOC_Os07g48650	SORBI_3001G274100	SECCE1Rv1G0003370, SECCE1Rv1G0034320, SECCE1Rv1G0054240, SECCE2Rv1G0071890, SECCE2Rv1G0071900, SECCE2Rv1G0071910, SECCE2Rv1G0071920, SECCE2Rv1G0071930, SECCE2Rv1G0071940, SECCE2Rv1G0071950, SECCE2Rv1G0071990, SECCE4Rv1G0261060, SECCE4Rv1G0291630	-	Zm00001eb331110
OG0000434	BRADI_1g03633v3, BRADI_1g04835v3, BRADI_1g06902v3, BRADI_1g14565v3, BRADI_1g15345v3, BRADI_1g32642v3, BRADI_1g60656v3, BRADI_1g77870v3, BRADI_2g02813v3, BRADI_2g08172v3, BRADI_2g17525v3, BRADI_2g20066v3, BRADI_2g31072v3, BRADI_2g37672v3, BRADI_2g47665v3, BRADI_2g47785v3, BRADI_2g52655v3, BRADI_3g07307v3, BRADI_3g19082v3, BRADI_3g30775v3, BRADI_3g32636v3, BRADI_4g04232v3, BRADI_4g20992v3, BRADI_4g…	-	-	-	SECCE2Rv1G0086130, SECCE3Rv1G0193350	SETIT_038873mg	-
OG0000435	BRADI_2g24240v3, BRADI_4g10888v3	HORVU.MOREX.r3.1HG0075640, HORVU.MOREX.r3.1HG0075650, HORVU.MOREX.r3.1HG0075660, HORVU.MOREX.r3.1HG0075670, HORVU.MOREX.r3.1HG0075690, HORVU.MOREX.r3.1HG0075700, HORVU.MOREX.r3.4HG0415550	LOC_Os05g35800, LOC_Os05g35830, LOC_Os05g35910, LOC_Os05g35930, LOC_Os05g35950, LOC_Os05g35960	SORBI_3009G150000, SORBI_3009G150500, SORBI_3009G150600	SECCE1Rv1G0038970, SECCE1Rv1G0038990, SECCE1Rv1G0039000, SECCE1Rv1G0039010, SECCE1Rv1G0039020	SETIT_023116mg, SETIT_024239mg, SETIT_024414mg, SETIT_024954mg, SETIT_025047mg	Zm00001eb289190
OG0000436	BRADI_1g10880v3, BRADI_1g10900v3, BRADI_1g23020v3, BRADI_2g27180v3, BRADI_2g60380v3, BRADI_4g44730v3	HORVU.MOREX.r3.1HG0059680, HORVU.MOREX.r3.2HG0129720, HORVU.MOREX.r3.3HG0317840, HORVU.MOREX.r3.3HG0317870, HORVU.MOREX.r3.3HG0317910, HORVU.MOREX.r3.4HG0336250	LOC_Os01g71270, LOC_Os03g49580, LOC_Os05g31020, LOC_Os07g39870	SORBI_3001G123500, SORBI_3002G358400, SORBI_3009G118600	SECCE1Rv1G0034960, SECCE2Rv1G0085240, SECCE4Rv1G0218750, SECCE6Rv1G0428920	SETIT_022183mg, SETIT_029880mg, SETIT_035766mg	Zm00001eb108120, Zm00001eb216780, Zm00001eb285170
OG0000437	BRADI_1g54333v3, BRADI_1g72191v3, BRADI_4g16762v3	HORVU.MOREX.r3.2HG0108150, HORVU.MOREX.r3.2HG0144420, HORVU.MOREX.r3.2HG0144430, HORVU.MOREX.r3.5HG0499500	LOC_Os01g33520, LOC_Os01g36740, LOC_Os02g26800, LOC_Os03g42930, LOC_Os03g42954, LOC_Os04g25120, LOC_Os06g20260, LOC_Os06g39090, LOC_Os07g34890, LOC_Os08g03750, LOC_Os08g25250, LOC_Os09g11850, LOC_Os09g23250	SORBI_3002G069601	-	SETIT_004355mg, SETIT_004893mg, SETIT_012309mg, SETIT_015789mg, SETIT_020095mg, SETIT_020110mg, SETIT_024792mg, SETIT_027538mg	-
OG0000438	BRADI_1g31350v3, BRADI_4g30810v3, BRADI_4g30820v3	HORVU.MOREX.r3.5HG0481820, HORVU.MOREX.r3.5HG0481830, HORVU.MOREX.r3.5HG0481840	LOC_Os09g25960, LOC_Os09g25980, LOC_Os09g25990, LOC_Os09g26000	SORBI_3002G208301, SORBI_3002G208500, SORBI_3002G208700, SORBI_3002G208800, SORBI_3002G208900, SORBI_3004G118000	SECCE5Rv1G0328550, SECCE5Rv1G0328570, SECCE5Rv1G0328590, SECCE5Rv1G0328600, SECCE5Rv1G0328810, SECCE5Rv1G0328830, SECCE7Rv1G0496730, SECCE7Rv1G0496750	SETIT_019519mg, SETIT_0288792mg, SETIT_031875mg, SETIT_033384mg	Zm00001eb313550
OG0000439	BRADI_1g03770v3, BRADI_1g03780v3, BRADI_4g09410v3	HORVU.MOREX.r3.1HG0022380, HORVU.MOREX.r3.4HG0358620, HORVU.MOREX.r3.5HG0526010, HORVU.MOREX.r3.5HG0526020, HORVU.MOREX.r3.5HG0526040, HORVU.MOREX.r3.5HG0526080, HORVU.MOREX.r3.5HG0526110	LOC_Os03g60570, LOC_Os07g40950, LOC_Os11g47630	SORBI_3001G035000, SORBI_3005G226100	SECCE5Rv1G0364870, SECCE5Rv1G0364890, SECCE5Rv1G0364900, SECCE5Rv1G0364920, SECCE5Rv1G0364940, SECCE5Rv1G0364950, SECCE5Rv1G0364960, SECCE5Rv1G0365010	SETIT_026973mg, SETIT_027432mg, SETIT_037251mg	Zm00001eb062570, Zm00001eb211750, Zm00001eb375650
OG0000440	BRADI_1g48670v3, BRADI_1g48697v3, BRADI_1g48705v3, BRADI_3g00540v3	HORVU.MOREX.r3.2HG0116730, HORVU.MOREX.r3.7HG0654310, HORVU.MOREX.r3.7HG0654330, HORVU.MOREX.r3.7HG0654430, HORVU.MOREX.r3.7HG0654440, HORVU.MOREX.r3.7HG0654450	LOC_Os06g06440, LOC_Os12g37580	SORBI_3007G210500, SORBI_3007G210600, SORBI_3010G046700	SECCE2Rv1G0076390, SECCE4Rv1G0225220, SECCE4Rv1G0261970, SECCE4Rv1G0261980, SECCE4Rv1G0262050, SECCE4Rv1G0262160, SECCE4Rv1G0262250, SECCE4Rv1G0262270, SECCE4Rv1G0262280, SECCEUnv1G0560080, SECCEUnv1G0561100	SETIT_005685mg	Zm00001eb034990, Zm00001eb376160
OG0000441	BRADI_4g17470v3, BRADI_4g17611v3, BRADI_4g17670v3	HORVU.MOREX.r3.1HG0069920, HORVU.MOREX.r3.3HG0229220, HORVU.MOREX.r3.7HG0655390, HORVU.MOREX.r3.7HG0655410, HORVU.MOREX.r3.7HG0655420, HORVU.MOREX.r3.7HG0655430, HORVU.MOREX.r3.7HG0655440, HORVU.MOREX.r3.7HG0655470	LOC_Os11g32070, LOC_Os11g32080	SORBI_3005G130900, SORBI_3005G131000, SORBI_3005G131100	SECCE1Rv1G0043720, SECCE1Rv1G0043730, SECCE3Rv1G0153270, SECCE3Rv1G0153310, SECCE3Rv1G0153370, SECCE3Rv1G0153450, SECCE3Rv1G0153470, SECCE3Rv1G0153500, SECCE3Rv1G0153510, SECCE5Rv1G0365020	-	Zm00001eb170490, Zm00001eb170500, Zm00001eb307030
OG0000442	BRADI_1g09010v3, BRADI_4g12883v3	HORVU.MOREX.r3.3HG0223780, HORVU.MOREX.r3.3HG0223840, HORVU.MOREX.r3.3HG0223900, HORVU.MOREX.r3.3HG0223920	LOC_Os01g03190	SORBI_3003G090500, SORBI_3003G092000, SORBI_3003G092300, SORBI_3003G092400	SECCE3Rv1G0147560, SECCE3Rv1G0147590, SECCE3Rv1G0147730, SECCE3Rv1G0147780, SECCE3Rv1G0147800, SECCE3Rv1G0147820, SECCE3Rv1G0147900, SECCE3Rv1G0147910, SECCE3Rv1G0147940, SECCE3Rv1G0154320, SECCE4Rv1G0239850, SECCE4Rv1G0244730, SECCE6Rv1G0397490, SECCE6Rv1G0441330, SECCE6Rv1G0441360, SECCE6Rv1G0441400, SECCE6Rv1G0442080	SETIT_004260mg	-
OG0000443	BRADI_3g41863v3, BRADI_3g41872v3, BRADI_3g41910v3, BRADI_3g41960v3	HORVU.MOREX.r3.5HG0424980, HORVU.MOREX.r3.7HG0636710, HORVU.MOREX.r3.7HG0636740, HORVU.MOREX.r3.7HG0655480	LOC_Os08g42930, LOC_Os08g43000, LOC_Os08g43010, LOC_Os08g43050	SORBI_3007G183400, SORBI_3007G183500, SORBI_3007G188800, SORBI_3007G189200	SECCE4Rv1G0260980, SECCE4Rv1G0260990, SECCE4Rv1G0261000, SECCE4Rv1G0282450, SECCE4Rv1G0282460	SETIT_013135mg, SETIT_013138mg, SETIT_013146mg, SETIT_013147mg, SETIT_013159mg, SETIT_013213mg, SETIT_015176mg	Zm00001eb037410
OG0000444	BRADI_1g27095v3, BRADI_2g12323v3, BRADI_2g12326v3, BRADI_2g12405v3, BRADI_2g28050v3, BRADI_5g07198v3	HORVU.MOREX.r3.2HG0195900, HORVU.MOREX.r3.2HG0195920, HORVU.MOREX.r3.4HG0390670, HORVU.MOREX.r3.5HG0490390, HORVU.MOREX.r3.7HG0739070	LOC_Os03g15370, LOC_Os07g30640, LOC_Os09g27930, LOC_Os09g31019	SORBI_3002G244600, SORBI_3002G292500, SORBI_3002G308900, SORBI_3002G309000	SECCE2Rv1G0122330, SECCE6Rv1G0386020, SECCE7Rv1G0476250, SECCEUnv1G0530620, SECCEUnv1G0534550, SECCEUnv1G0535740	SETIT_031449mg, SETIT_032841mg	Zm00001eb104470, Zm00001eb321960
OG0000445	BRADI_2g00960v3, BRADI_2g04350v3, BRADI_5g24860v3, BRADI_5g25382v3	HORVU.MOREX.r3.2HG0190170, HORVU.MOREX.r3.2HG0200120, HORVU.MOREX.r3.3HG0307220, HORVU.MOREX.r3.4HG0340640	LOC_Os01g71250, LOC_Os03g02210, LOC_Os08g25670, LOC_Os08g27540, LOC_Os11g12470	SORBI_3001G143800, SORBI_3004G328500, SORBI_3007G197300, SORBI_3007G204500	SECCE2Rv1G0129580, SECCE3Rv1G0171340, SECCE3Rv1G0204400, SECCE3Rv1G0204420, SECCE4Rv1G0222320, SECCE4Rv1G0283330, SECCEUnv1G0535210	SETIT_012459mg, SETIT_015644mg, SETIT_015685mg, SETIT_038919mg, SETIT_039062mg	-
OG0000446	BRADI_2g41927v3, BRADI_2g41930v3, BRADI_2g60230v3, BRADI_2g60250v3, BRADI_2g60260v3	HORVU.MOREX.r3.1HG0086430, HORVU.MOREX.r3.1HG0086450, HORVU.MOREX.r3.3HG0316230, HORVU.MOREX.r3.3HG0316240, HORVU.MOREX.r3.3HG0316450, HORVU.MOREX.r3.3HG0316460, HORVU.MOREX.r3.5HG0535280, HORVU.MOREX.r3.5HG0535310	LOC_Os01g71106, LOC_Os01g71114, LOC_Os02g05686	SORBI_3003G419600	SECCE1Rv1G0056210, SECCE6Rv1G0427880, SECCE7Rv1G0454350, SECCE7Rv1G0454500, SECCE7Rv1G0454520, SECCE7Rv1G0458600, SECCE7Rv1G0458620	SETIT_000328mg, SETIT_000512mg, SETIT_004296mg, SETIT_024291mg, SETIT_024908mg	-
OG0000447	BRADI_1g54258v3, BRADI_2g32310v3, BRADI_5g03720v3, BRADI_5g03730v3	HORVU.MOREX.r3.1HG0007300, HORVU.MOREX.r3.1HG0095180, HORVU.MOREX.r3.1HG0095300, HORVU.MOREX.r3.3HG0252670, HORVU.MOREX.r3.3HG0252680, HORVU.MOREX.r3.3HG0252690, HORVU.MOREX.r3.3HG0252720, HORVU.MOREX.r3.3HG0252730	LOC_Os04g13480	SORBI_3006G021300, SORBI_3006G021400, SORBI_3006G021500	SECCE1Rv1G0063670, SECCE1Rv1G0063850, SECCE1Rv1G0063860, SECCE5Rv1G0361490, SECCE5Rv1G0361500, SECCE5Rv1G0362230, SECCE5Rv1G0362240, SECCE7Rv1G0518110, SECCE7Rv1G0518120, SECCE7Rv1G0518130	SETIT_011297mg, SETIT_012083mg	Zm00001eb088320
OG0000448	BRADI_3g10560v3, BRADI_3g10572v3, BRADI_5g02930v3	HORVU.MOREX.r3.4HG0400910	LOC_Os01g27050, LOC_Os02g37010, LOC_Os06g33720, LOC_Os07g02100, LOC_Os07g02120, LOC_Os07g02130, LOC_Os07g02140	SORBI_3002G008200, SORBI_3002G008300, SORBI_3002G008400	SECCE5Rv1G0325310, SECCE6Rv1G0382310, SECCE7Rv1G0469410, SECCE7Rv1G0469420	SETIT_029527mg, SETIT_029574mg, SETIT_029580mg, SETIT_029681mg, SETIT_029703mg, SETIT_032074mg, SETIT_040857mg	Zm00001eb298520, Zm00001eb298540, Zm00001eb298550, Zm00001eb298560
OG0000449	BRADI_1g06235v3, BRADI_1g14556v3, BRADI_3g24433v3, BRADI_4g42083v3, BRADI_5g04842v3	HORVU.MOREX.r3.2HG0180460, HORVU.MOREX.r3.5HG0534110, HORVU.MOREX.r3.7HG0684350	LOC_Os01g34410, LOC_Os01g60590, LOC_Os02g54440, LOC_Os06g32944, LOC_Os08g15530, LOC_Os10g31120, LOC_Os11g17954	SORBI_3001G311866, SORBI_3001G318432, SORBI_3001G328350, SORBI_3007G095850, SORBI_3009G007500, SORBI_3010G209300	SECCE3Rv1G0211000	SETIT_015097mg, SETIT_019236mg, SETIT_020197mg, SETIT_024457mg, SETIT_025172mg, SETIT_025178mg, SETIT_036364mg	-
OG0000450	BRADI_1g30651v3, BRADI_4g22548v3, BRADI_4g26112v3	HORVU.MOREX.r3.1HG0000260, HORVU.MOREX.r3.1HG0004990, HORVU.MOREX.r3.3HG0328100, HORVU.MOREX.r3.7HG0658930	LOC_Os01g24710, LOC_Os01g25160, LOC_Os01g25280, LOC_Os03g28160, LOC_Os04g22900, LOC_Os06g07250, LOC_Os06g12180, LOC_Os10g04270, LOC_Os11g39480	SORBI_3001G344700, SORBI_3001G344800, SORBI_3001G344900	SECCE3Rv1G0209720, SECCE4Rv1G0214590, SECCE4Rv1G0214600	SETIT_023518mg, SETIT_023520mg, SETIT_023546mg, SETIT_027468mg, SETIT_037448mg, SETIT_039311mg	Zm00001eb392870
OG0000451	BRADI_3g14140v3, BRADI_3g14150v3	HORVU.MOREX.r3.2HG0213700, HORVU.MOREX.r3.7HG0703460, HORVU.MOREX.r3.7HG0703490	LOC_Os08g03350	SORBI_3004G306900, SORBI_3007G025500, SORBI_3007G025600, SORBI_3007G025700, SORBI_3007G025800, SORBI_3007G025900, SORBI_3007G092400	SECCE2Rv1G0139150, SECCE7Rv1G0492460, SECCE7Rv1G0492530	SETIT_013740mg, SETIT_013741mg, SETIT_013742mg, SETIT_014990mg, SETIT_015171mg, SETIT_015309mg	Zm00001eb039240, Zm00001eb173390, Zm00001eb261440, Zm00001eb261500, Zm00001eb261510, Zm00001eb318700, Zm00001eb412940
OG0000452	BRADI_3g08070v3, BRADI_3g08075v3	HORVU.MOREX.r3.6HG0578910, HORVU.MOREX.r3.6HG0578940	LOC_Os02g12400, LOC_Os02g12420, LOC_Os02g12440, LOC_Os02g12450	SORBI_3004G047300, SORBI_3004G091300, SORBI_3004G091500, SORBI_3010G228800	SECCE6Rv1G0390540, SECCE6Rv1G0390590, SECCE7Rv1G0499380, SECCE7Rv1G0499390, SECCE7Rv1G0499420, SECCE7Rv1G0502000, SECCE7Rv1G0502020, SECCEUnv1G0535650	SETIT_013142mg, SETIT_013152mg, SETIT_013207mg, SETIT_016140mg, SETIT_016169mg, SETIT_016253mg, SETIT_019474mg	Zm00001eb402690, Zm00001eb407170
OG0000453	BRADI_3g47190v3, BRADI_3g47200v3, BRADI_3g47220v3, BRADI_3g47232v3, BRADI_5g12930v3	HORVU.MOREX.r3.2HG0174360, HORVU.MOREX.r3.2HG0174390	LOC_Os02g37280, LOC_Os02g37290, LOC_Os02g37300, LOC_Os02g37320	SORBI_3004G195500, SORBI_3004G195700, SORBI_3004G195800, SORBI_3006G113100	SECCE1Rv1G0008510, SECCE2Rv1G0106690, SECCE2Rv1G0106700	SETIT_011950mg, SETIT_011958mg, SETIT_012440mg, SETIT_018698mg, SETIT_019217mg, SETIT_019576mg, SETIT_027419mg	Zm00001eb080220, Zm00001eb245480, Zm00001eb245490, Zm00001eb245520
OG0000454	BRADI_3g37820v3	-	LOC_Os01g38110, LOC_Os02g36030, LOC_Os02g36070, LOC_Os02g36110, LOC_Os02g36280, LOC_Os06g30640, LOC_Os06g39780, LOC_Os08g36310, LOC_Os08g39660, LOC_Os08g39694, LOC_Os08g39730, LOC_Os12g09790	SORBI_3002G089700, SORBI_3007G152500, SORBI_3007G152600, SORBI_3007G152701, SORBI_3008G154400	SECCE2Rv1G0102330, SECCE4Rv1G0260000, SECCE4Rv1G0260070, SECCE4Rv1G0265710, SECCE4Rv1G0286470	SETIT_013618mg, SETIT_015686mg, SETIT_021838mg, SETIT_024610mg, SETIT_035356mg	Zm00001eb031040
OG0000455	-	HORVU.MOREX.r3.5HG0537240, HORVU.MOREX.r3.6HG0627280	-	-	SECCE1Rv1G0000050, SECCE2Rv1G0079900, SECCE2Rv1G0082350, SECCE2Rv1G0086520, SECCE2Rv1G0090350, SECCE2Rv1G0126330, SECCE3Rv1G0154990, SECCE3Rv1G0160980, SECCE3Rv1G0167200, SECCE3Rv1G0167210, SECCE3Rv1G0172420, SECCE3Rv1G0197330, SECCE3Rv1G0203710, SECCE3Rv1G0208070, SECCE3Rv1G0209320, SECCE4Rv1G0256850, SECCE5Rv1G0304420, SECCE5Rv1G0319050, SECCE5Rv1G0324230, SECCE5Rv1G0335800, SECCE5Rv1G0337840, …	-	-
OG0000456	-	HORVU.MOREX.r3.7HG0667470	-	-	-	SETIT_008491mg, SETIT_012168mg, SETIT_032723mg	Zm00001eb030860, Zm00001eb031320, Zm00001eb044120, Zm00001eb055250, Zm00001eb080450, Zm00001eb092060, Zm00001eb092700, Zm00001eb100480, Zm00001eb118460, Zm00001eb143610, Zm00001eb152150, Zm00001eb153640, Zm00001eb197010, Zm00001eb222110, Zm00001eb222120, Zm00001eb232370, Zm00001eb239780, Zm00001eb241120, Zm00001eb245300, Zm00001eb264100, Zm00001eb283740, Zm00001eb298640, Zm00001eb354980, Zm00001e…
OG0000457	-	-	LOC_Os06g25900, LOC_Os11g19350	SORBI_3001G153000, SORBI_3001G183900, SORBI_3001G209701, SORBI_3001G273950, SORBI_3001G509400, SORBI_3002G229200, SORBI_3002G265700, SORBI_3003G160400, SORBI_3003G340350, SORBI_3004G010050, SORBI_3004G324950, SORBI_3005G144800, SORBI_3005G157500, SORBI_3005G207900, SORBI_3005G211600, SORBI_3006G016000, SORBI_3006G103500, SORBI_3006G139200, SORBI_3007G042150, SORBI_3007G145300, SORBI_3008G006500, …	-	SETIT_019347mg	-
OG0000458	-	-	LOC_Os02g17980, LOC_Os02g27120, LOC_Os02g52580, LOC_Os03g05240, LOC_Os03g63230, LOC_Os05g23890, LOC_Os05g29910, LOC_Os07g08610, LOC_Os08g04980, LOC_Os09g10640, LOC_Os09g21350, LOC_Os10g26810, LOC_Os10g32950, LOC_Os11g04040, LOC_Os11g08390, LOC_Os11g47220, LOC_Os12g02900, LOC_Os12g13060, LOC_Os12g23680	-	-	SETIT_004685mg	Zm00001eb068500, Zm00001eb139370, Zm00001eb197720, Zm00001eb230330, Zm00001eb243980, Zm00001eb262700, Zm00001eb291430, Zm00001eb299710, Zm00001eb406260
OG0000459	-	-	LOC_Os07g25650	-	-	SETIT_008034mg, SETIT_008584mg	Zm00001eb009210, Zm00001eb036820, Zm00001eb082010, Zm00001eb101600, Zm00001eb103780, Zm00001eb109080, Zm00001eb129260, Zm00001eb129720, Zm00001eb137660, Zm00001eb138170, Zm00001eb175090, Zm00001eb238490, Zm00001eb241460, Zm00001eb245660, Zm00001eb254020, Zm00001eb282170, Zm00001eb286510, Zm00001eb324940, Zm00001eb332280, Zm00001eb337580, Zm00001eb340930, Zm00001eb372170, Zm00001eb373410, Zm00001e…
OG0000460	BRADI_1g02645v3, BRADI_1g34230v3, BRADI_1g45230v3, BRADI_1g45275v3, BRADI_1g51985v3, BRADI_1g56838v3, BRADI_1g57310v3, BRADI_1g63003v3, BRADI_2g15965v3, BRADI_2g25076v3, BRADI_2g33423v3, BRADI_3g28685v3, BRADI_3g47090v3, BRADI_4g06890v3, BRADI_4g19983v3, BRADI_4g23440v3, BRADI_5g08330v3, BRADI_5g10840v3	-	LOC_Os02g26794, LOC_Os03g06840, LOC_Os05g04390, LOC_Os10g30230	SORBI_3003G243200, SORBI_3009G005300, SORBI_3009G053400, SORBI_3010G272600	-	SETIT_007656mg, SETIT_039694mg	-
OG0000461	BRADI_3g03578v3, BRADI_3g03607v3, BRADI_3g03880v3, BRADI_3g03886v3, BRADI_3g03915v3, BRADI_3g56132v3	HORVU.MOREX.r3.3HG0325670, HORVU.MOREX.r3.5HG0443700, HORVU.MOREX.r3.5HG0485410, HORVU.MOREX.r3.5HG0485420, HORVU.MOREX.r3.7HG0723690, HORVU.MOREX.r3.7HG0749430, HORVU.MOREX.r3.7HG0749440	LOC_Os07g36880	SORBI_3002G335500, SORBI_3004G347700	SECCE2Rv1G0075910, SECCE2Rv1G0075920, SECCE4Rv1G0273190, SECCE4Rv1G0278570, SECCE4Rv1G0280500, SECCE4Rv1G0280510, SECCE4Rv1G0280530, SECCE6Rv1G0436020, SECCE6Rv1G0446710, SECCE6Rv1G0446720, SECCE6Rv1G0446760	-	Zm00001eb238320
OG0000462	BRADI_1g55080v3	HORVU.MOREX.r3.1HG0093120, HORVU.MOREX.r3.1HG0093130, HORVU.MOREX.r3.7HG0728250	LOC_Os06g48520, LOC_Os07g08890, LOC_Os09g09490, LOC_Os12g31620	SORBI_3002G058400, SORBI_3008G020900, SORBI_3010G248400, SORBI_3010G248500, SORBI_3010G248700, SORBI_3010G248900, SORBI_3010G249000	SECCE7Rv1G0507590	SETIT_005798mg, SETIT_005799mg, SETIT_007545mg, SETIT_008124mg, SETIT_024226mg, SETIT_026871mg, SETIT_028865mg	Zm00001eb226690, Zm00001eb226700, Zm00001eb226710, Zm00001eb226720, Zm00001eb410900
OG0000463	BRADI_4g23350v3, BRADI_4g41030v3, BRADI_4g41040v3	HORVU.MOREX.r3.4HG0346860, HORVU.MOREX.r3.5HG0456090	LOC_Os11g09020, LOC_Os12g08090, LOC_Os12g08130	SORBI_3005G072300, SORBI_3005G072500, SORBI_3008G058400, SORBI_3008G058900, SORBI_3008G059000, SORBI_3008G059100, SORBI_3008G059200, SORBI_3008G059400	SECCE4Rv1G0226760, SECCE5Rv1G0314640	SETIT_009983mg, SETIT_009986mg, SETIT_009997mg, SETIT_009998mg, SETIT_026316mg, SETIT_027550mg	Zm00001eb090970, Zm00001eb138820, Zm00001eb408350, Zm00001eb408360
OG0000464	BRADI_1g05788v3, BRADI_1g39196v3, BRADI_3g04766v3, BRADI_5g23833v3	-	LOC_Os02g24612, LOC_Os10g21234, LOC_Os10g38278	SORBI_3001G315300, SORBI_3003G169300	SECCE4Rv1G0238540, SECCE4Rv1G0240340, SECCE6Rv1G0430530, SECCE6Rv1G0444290, SECCEUnv1G0554480	SETIT_020846mg	Zm00001eb226420, Zm00001eb271620, Zm00001eb434970, Zm00001eb435260, Zm00001eb435470, Zm00001eb435740, Zm00001eb436820, Zm00001eb437140, Zm00001eb437250, Zm00001eb437790, Zm00001eb438320, Zm00001eb441580, Zm00001eb442730
OG0000465	BRADI_2g08634v3, BRADI_4g13250v3, BRADI_4g21724v3	HORVU.MOREX.r3.1HG0060560, HORVU.MOREX.r3.4HG0335380, HORVU.MOREX.r3.4HG0335390, HORVU.MOREX.r3.4HG0335400, HORVU.MOREX.r3.4HG0337860, HORVU.MOREX.r3.6HG0615940	LOC_Os01g71540, LOC_Os01g71590, LOC_Os07g33200, LOC_Os07g33210	SORBI_3002G254000, SORBI_3002G254100, SORBI_3004G172800, SORBI_3009G078300	SECCE4Rv1G0217710, SECCE4Rv1G0217720, SECCE4Rv1G0220110, SECCE6Rv1G0408760	SETIT_004196mg, SETIT_010596mg, SETIT_029533mg, SETIT_029721mg, SETIT_031988mg, SETIT_032991mg	Zm00001eb205000
OG0000466	BRADI_1g14575v3, BRADI_1g38061v3, BRADI_1g39046v3, BRADI_1g39570v3, BRADI_1g43937v3, BRADI_1g43995v3, BRADI_1g44133v3, BRADI_1g54790v3, BRADI_1g60941v3, BRADI_2g23663v3, BRADI_2g24764v3, BRADI_2g25616v3, BRADI_2g26637v3, BRADI_2g41848v3, BRADI_2g44843v3, BRADI_3g10051v3, BRADI_3g28358v3, BRADI_4g02966v3, BRADI_4g19065v3, BRADI_5g02903v3	-	LOC_Os02g22760, LOC_Os04g21490, LOC_Os04g26340, LOC_Os12g19930	-	-	SETIT_011940mg, SETIT_012491mg, SETIT_024798mg, SETIT_028110mg	-
OG0000467	BRADI_1g23430v3, BRADI_1g23440v3, BRADI_1g23450v3	HORVU.MOREX.r3.2HG0131100, HORVU.MOREX.r3.2HG0131150, HORVU.MOREX.r3.2HG0131170	LOC_Os01g73590, LOC_Os07g39350, LOC_Os07g39360	SORBI_3001G323600, SORBI_3002G353900, SORBI_3002G354000, SORBI_3002G354100, SORBI_3002G354200	SECCE1Rv1G0061680, SECCE2Rv1G0085940, SECCE2Rv1G0085960, SECCE2Rv1G0085970	SETIT_029367mg, SETIT_029551mg, SETIT_029557mg, SETIT_035093mg	Zm00001eb021140, Zm00001eb107810, Zm00001eb107870, Zm00001eb325640, Zm00001eb325650, Zm00001eb325680
OG0000468	BRADI_4g24410v3, BRADI_4g24431v3, BRADI_4g24436v3, BRADI_4g24451v3, BRADI_4g24457v3	HORVU.MOREX.r3.4HG0348970	LOC_Os11g07060, LOC_Os11g07120, LOC_Os11g07130, LOC_Os11g07140, LOC_Os11g07160, LOC_Os11g07170, LOC_Os11g07180, LOC_Os11g07200, LOC_Os11g07250, LOC_Os11g07260, LOC_Os11g07270	SORBI_3005G057700, SORBI_3005G065000	SECCE3Rv1G0144760, SECCE3Rv1G0153030, SECCE3Rv1G0153040, SECCE4Rv1G0225060, SECCE4Rv1G0227900, SECCE4Rv1G0228260, SECCEUnv1G0562740	SETIT_024978mg, SETIT_025888mg	-
OG0000469	BRADI_1g03480v3, BRADI_1g03486v3, BRADI_3g36010v3, BRADI_3g59600v3, BRADI_4g29440v3	HORVU.MOREX.r3.5HG0478050, HORVU.MOREX.r3.5HG0527400, HORVU.MOREX.r3.6HG0615710	LOC_Os02g50820, LOC_Os03g60880, LOC_Os08g32500, LOC_Os09g21340	SORBI_3001G031700, SORBI_3002G189700, SORBI_3004G242200, SORBI_3005G072850, SORBI_3007G129000	SECCE5Rv1G0325860, SECCE5Rv1G0366100, SECCE6Rv1G0408950	SETIT_013539mg, SETIT_016861mg, SETIT_029475mg, SETIT_035130mg	Zm00001eb042450, Zm00001eb062920, Zm00001eb254200, Zm00001eb311680
OG0000470	BRADI_2g42910v3, BRADI_3g04590v3, BRADI_3g04598v3, BRADI_3g04620v3, BRADI_4g07365v3	HORVU.MOREX.r3.3HG0310240, HORVU.MOREX.r3.6HG0565120, HORVU.MOREX.r3.6HG0565340, HORVU.MOREX.r3.6HG0567020	LOC_Os01g41950	SORBI_3003G211400, SORBI_3003G211700, SORBI_3003G211800, SORBI_3003G211900, SORBI_3007G119700, SORBI_3010G042000	SECCE3Rv1G0162480, SECCE3Rv1G0207570, SECCE6Rv1G0384100, SECCE6Rv1G0384970	SETIT_001542mg, SETIT_001556mg, SETIT_003862mg, SETIT_003877mg, SETIT_003985mg, SETIT_015048mg	Zm00001eb042100, Zm00001eb161470
OG0000471	BRADI_5g12940v3, BRADI_5g12960v3	HORVU.MOREX.r3.2HG0174410, HORVU.MOREX.r3.2HG0174420, HORVU.MOREX.r3.2HG0174440, HORVU.MOREX.r3.2HG0174470, HORVU.MOREX.r3.2HG0174480, HORVU.MOREX.r3.2HG0174500	LOC_Os04g39010	SORBI_3006G113200, SORBI_3006G113400, SORBI_3006G113800, SORBI_3006G114200	SECCE2Rv1G0106710, SECCE2Rv1G0106730, SECCE2Rv1G0106740, SECCE2Rv1G0106750, SECCE2Rv1G0106760, SECCE2Rv1G0106770, SECCE2Rv1G0106790, SECCE2Rv1G0106810	SETIT_011392mg, SETIT_011398mg, SETIT_012205mg	Zm00001eb080130, Zm00001eb080170, Zm00001eb080180, Zm00001eb080210
OG0000472	BRADI_1g05721v3, BRADI_1g05799v3, BRADI_1g56616v3, BRADI_3g27287v3, BRADI_3g27346v3, BRADI_4g17718v3, BRADI_4g19727v3, BRADI_4g37050v3, BRADI_4g37052v3	HORVU.MOREX.r3.2HG0154830	LOC_Os04g16742, LOC_Os04g16854, LOC_Os07g25004, LOC_Os08g15248	SORBI_3010G201266	SECCE4Rv1G0240500, SECCE4Rv1G0240690, SECCE4Rv1G0241130, SECCE5Rv1G0297790, SECCE5Rv1G0314300, SECCE5Rv1G0334240, SECCE7Rv1G0523400, SECCEUnv1G0533000, SECCEUnv1G0541510, SECCEUnv1G0549650, SECCEUnv1G0553980	SETIT_020841mg, SETIT_020857mg	-
OG0000473	BRADI_2g59390v3, BRADI_3g19227v3, BRADI_3g19247v3, BRADI_4g35530v3	HORVU.MOREX.r3.3HG0313710	LOC_Os01g42340, LOC_Os11g45510	SORBI_3005G217300	SECCE5Rv1G0335600, SECCE5Rv1G0340270, SECCE5Rv1G0340280, SECCE6Rv1G0437580	SETIT_006034mg, SETIT_024182mg, SETIT_026032mg, SETIT_026034mg, SETIT_026041mg, SETIT_027443mg, SETIT_027472mg, SETIT_027572mg, SETIT_027647mg, SETIT_027657mg, SETIT_027959mg, SETIT_028040mg, SETIT_028127mg, SETIT_028205mg, SETIT_028234mg	Zm00001eb283300
OG0000474	BRADI_5g22146v3, BRADI_5g22162v3, BRADI_5g22179v3, BRADI_5g22187v3	HORVU.MOREX.r3.2HG0194890, HORVU.MOREX.r3.2HG0194970, HORVU.MOREX.r3.3HG0313740, HORVU.MOREX.r3.5HG0534980, HORVU.MOREX.r3.6HG0632390, HORVU.MOREX.r3.6HG0632400, HORVU.MOREX.r3.6HG0632430	LOC_Os04g22090, LOC_Os04g53060, LOC_Os04g53120, LOC_Os04g53160	SORBI_3009G220500, SORBI_3009G220800, SORBI_3009G221000, SORBI_3009G221200	SECCE2Rv1G0121250, SECCE2Rv1G0121270, SECCE7Rv1G0455860, SECCEUnv1G0544420, SECCEUnv1G0545890	SETIT_011905mg, SETIT_020657mg, SETIT_020660mg, SETIT_027289mg	-
OG0000475	BRADI_1g43905v3, BRADI_1g43910v3, BRADI_1g43915v3, BRADI_2g32062v3	HORVU.MOREX.r3.1HG0044840, HORVU.MOREX.r3.1HG0045790, HORVU.MOREX.r3.1HG0045830, HORVU.MOREX.r3.1HG0045860, HORVU.MOREX.r3.1HG0083930, HORVU.MOREX.r3.1HG0091120, HORVU.MOREX.r3.5HG0500840	LOC_Os10g33830	SORBI_3001G218600, SORBI_3009G211300	SECCE1Rv1G0025840, SECCE1Rv1G0026190, SECCE1Rv1G0026200, SECCE1Rv1G0026220, SECCE1Rv1G0026230, SECCE1Rv1G0028890, SECCE1Rv1G0053720, SECCE1Rv1G0053750, SECCE1Rv1G0059780, SECCE3Rv1G0207400, SECCE3Rv1G0207410, SECCE3Rv1G0207420	SETIT_038699mg, SETIT_040264mg	-
OG0000476	BRADI_4g28510v3, BRADI_4g28531v3	HORVU.MOREX.r3.5HG0474460, HORVU.MOREX.r3.6HG0628480	LOC_Os09g17910, LOC_Os09g17970, LOC_Os09g18010, LOC_Os09g18020, LOC_Os09g18159, LOC_Os09g18230, LOC_Os09g18260, LOC_Os09g18360, LOC_Os09g19140, LOC_Os09g19229, LOC_Os09g19350, LOC_Os09g19380, LOC_Os09g19510	SORBI_3002G177600, SORBI_3002G177800, SORBI_3002G178000, SORBI_3002G178101	SECCE5Rv1G0324430, SECCE5Rv1G0324440, SECCE6Rv1G0404830	SETIT_028878mg, SETIT_032313mg	Zm00001eb310560, Zm00001eb310570
OG0000477	BRADI_2g07926v3	HORVU.MOREX.r3.1HG0009730, HORVU.MOREX.r3.2HG0144770, HORVU.MOREX.r3.3HG0270880, HORVU.MOREX.r3.3HG0289110, HORVU.MOREX.r3.4HG0386860, HORVU.MOREX.r3.4HG0407820, HORVU.MOREX.r3.4HG0417790, HORVU.MOREX.r3.4HG0417800, HORVU.MOREX.r3.4HG0417810, HORVU.MOREX.r3.4HG0417830, HORVU.MOREX.r3.5HG0425930, HORVU.MOREX.r3.5HG0426910, HORVU.MOREX.r3.5HG0529890, HORVU.MOREX.r3.6HG0568420, HORVU.MOREX.r3.6HG058…	LOC_Os03g37790	SORBI_3003G117400	-	-	Zm00001eb027500, Zm00001eb077850, Zm00001eb109540, Zm00001eb123550, Zm00001eb125380, Zm00001eb152380, Zm00001eb204510, Zm00001eb311200, Zm00001eb395820
OG0000478	BRADI_1g33171v3, BRADI_5g08029v3	HORVU.MOREX.r3.1HG0033440	LOC_Os03g37394	-	-	SETIT_011819mg	Zm00001eb029240, Zm00001eb054780, Zm00001eb059440, Zm00001eb059450, Zm00001eb087850, Zm00001eb099660, Zm00001eb107790, Zm00001eb112190, Zm00001eb131610, Zm00001eb133620, Zm00001eb158410, Zm00001eb195810, Zm00001eb235030, Zm00001eb235540, Zm00001eb250840, Zm00001eb261780, Zm00001eb292070, Zm00001eb311130, Zm00001eb324580, Zm00001eb356800, Zm00001eb356810, Zm00001eb388420, Zm00001eb408840
OG0000479	BRADI_3g10960v3, BRADI_3g30510v3, BRADI_3g30520v3	-	LOC_Os10g36960, LOC_Os10g36980, LOC_Os10g37050, LOC_Os10g37100, LOC_Os10g37110, LOC_Os10g37120, LOC_Os10g37160	SORBI_3001G195100, SORBI_3001G195200, SORBI_3001G195300, SORBI_3001G195500, SORBI_3002G348900	SECCE1Rv1G0027720, SECCE1Rv1G0027730, SECCE1Rv1G0027740, SECCE1Rv1G0041710	SETIT_029490mg, SETIT_033366mg, SETIT_035132mg, SETIT_035135mg, SETIT_035215mg, SETIT_040013mg	Zm00001eb043620, Zm00001eb043630, Zm00001eb107450
OG0000480	BRADI_1g50407v3, BRADI_1g50420v3	HORVU.MOREX.r3.7HG0639770, HORVU.MOREX.r3.7HG0639810	LOC_Os03g30910, LOC_Os06g03500, LOC_Os06g05359, LOC_Os06g17880, LOC_Os06g17900, LOC_Os06g17920, LOC_Os06g17930, LOC_Os06g17950	SORBI_3002G010800, SORBI_3005G047700, SORBI_3005G047800, SORBI_3005G048400, SORBI_3010G121000, SORBI_3010G121100	SECCE4Rv1G0275160, SECCE4Rv1G0275230, SECCE4Rv1G0275260, SECCE4Rv1G0275330, SECCE4Rv1G0282360, SECCEUnv1G0558230, SECCEUnv1G0563450	SETIT_005773mg, SETIT_005777mg, SETIT_008787mg	-
OG0000481	BRADI_1g13475v3, BRADI_5g21465v3	HORVU.MOREX.r3.1HG0048740, HORVU.MOREX.r3.1HG0057730, HORVU.MOREX.r3.1HG0092400, HORVU.MOREX.r3.2HG0128090, HORVU.MOREX.r3.2HG0194010, HORVU.MOREX.r3.2HG0200440, HORVU.MOREX.r3.3HG0233430, HORVU.MOREX.r3.3HG0311090, HORVU.MOREX.r3.5HG0532420, HORVU.MOREX.r3.6HG0545770, HORVU.MOREX.r3.7HG0635890, HORVU.MOREX.r3.7HG0642370, HORVU.MOREX.r3.7HG0668700	LOC_Os04g31660, LOC_Os08g28550, LOC_Os10g34140	SORBI_3002G360400, SORBI_3003G252750, SORBI_3004G119300, SORBI_3006G114150, SORBI_3006G257250, SORBI_3007G105200, SORBI_3007G109500, SORBI_3009G054450	-	SETIT_008541mg, SETIT_039769mg	-
OG0000482	BRADI_2g48467v3, BRADI_2g48480v3, BRADI_2g48487v3	HORVU.MOREX.r3.3HG0285660, HORVU.MOREX.r3.3HG0285710	LOC_Os01g40040, LOC_Os01g52280, LOC_Os01g52290, LOC_Os01g52304, LOC_Os01g52320, LOC_Os01g52330, LOC_Os01g52340, LOC_Os01g52380	SORBI_3003G279700	SECCE3Rv1G0188930, SECCE3Rv1G0188970	SETIT_001084mg, SETIT_001149mg, SETIT_001191mg, SETIT_001202mg, SETIT_003732mg, SETIT_004087mg, SETIT_004821mg, SETIT_029645mg	Zm00001eb154670, Zm00001eb154680, Zm00001eb361650, Zm00001eb361660
OG0000483	-	HORVU.MOREX.r3.1HG0010400, HORVU.MOREX.r3.6HG0546600, HORVU.MOREX.r3.7HG0661200, HORVU.MOREX.r3.7HG0728530	LOC_Os04g16130, LOC_Os05g35300, LOC_Os08g07550, LOC_Os11g39200	-	SECCE1Rv1G0031940, SECCE1Rv1G0060400, SECCE2Rv1G0067060, SECCE2Rv1G0091030, SECCE2Rv1G0100230, SECCE2Rv1G0100370, SECCE2Rv1G0109080, SECCE2Rv1G0121600, SECCE2Rv1G0134820, SECCE2Rv1G0134830, SECCE3Rv1G0163560, SECCE3Rv1G0202480, SECCE4Rv1G0256190, SECCE5Rv1G0352730, SECCE5Rv1G0357730, SECCE6Rv1G0420310, SECCE7Rv1G0483560, SECCE7Rv1G0520630, SECCEUnv1G0561760	SETIT_015127mg	-
OG0000484	-	-	LOC_Os01g73920	-	-	SETIT_0020391mg, SETIT_003995mg, SETIT_004102mg, SETIT_004396mg, SETIT_004799mg, SETIT_004862mg, SETIT_006806mg, SETIT_008466mg, SETIT_008788mg, SETIT_011776mg, SETIT_012208mg, SETIT_012306mg, SETIT_012623mg, SETIT_014980mg, SETIT_015095mg, SETIT_015209mg, SETIT_019848mg, SETIT_020053mg, SETIT_024099mg, SETIT_024766mg, SETIT_031901mg, SETIT_032280mg, SETIT_032640mg, SETIT_033045mg, SETIT_039460mg	Zm00001eb171380, Zm00001eb311440
OG0000485	-	-	-	-	-	-	Zm00001eb027050, Zm00001eb027510, Zm00001eb030910, Zm00001eb030920, Zm00001eb041490, Zm00001eb085910, Zm00001eb087530, Zm00001eb090780, Zm00001eb094510, Zm00001eb128870, Zm00001eb131560, Zm00001eb131730, Zm00001eb131980, Zm00001eb133560, Zm00001eb180970, Zm00001eb181240, Zm00001eb184280, Zm00001eb230000, Zm00001eb230010, Zm00001eb246320, Zm00001eb268380, Zm00001eb268720, Zm00001eb308460, Zm00001e…
OG0000486	BRADI_1g02180v3, BRADI_1g02187v3, BRADI_1g02190v3, BRADI_1g19483v3, BRADI_1g19490v3, BRADI_1g33760v3, BRADI_2g57669v3, BRADI_4g04320v3	HORVU.MOREX.r3.2HG0112990, HORVU.MOREX.r3.5HG0531720, HORVU.MOREX.r3.5HG0531850, HORVU.MOREX.r3.5HG0531930, HORVU.MOREX.r3.5HG0531960, HORVU.MOREX.r3.5HG0532100	LOC_Os07g45010, LOC_Os07g45050	SORBI_3002G400300	SECCE2Rv1G0073560, SECCE2Rv1G0078850, SECCE2Rv1G0138440, SECCE7Rv1G0458730, SECCE7Rv1G0458790, SECCE7Rv1G0458900, SECCE7Rv1G0462340, SECCE7Rv1G0462350	SETIT_019369mg, SETIT_032824mg	-
OG0000487	BRADI_2g37860v3, BRADI_2g38015v3, BRADI_2g38055v3, BRADI_2g38070v3, BRADI_2g40840v3, BRADI_4g28220v3, BRADI_4g29131v3	HORVU.MOREX.r3.1HG0014400	LOC_Os01g55690, LOC_Os02g14600, LOC_Os02g15070, LOC_Os02g15090, LOC_Os02g15150, LOC_Os02g15169, LOC_Os02g15178, LOC_Os02g16820, LOC_Os02g16830, LOC_Os02g25640, LOC_Os02g25860, LOC_Os03g31360, LOC_Os08g03410, LOC_Os10g26060	SORBI_3009G007100	SECCE1Rv1G0010160	SETIT_022104mg, SETIT_024493mg	Zm00001eb267120
OG0000488	BRADI_2g05620v3, BRADI_2g33450v3, BRADI_2g48570v3, BRADI_2g49540v3, BRADI_2g49546v3	HORVU.MOREX.r3.1HG0029730, HORVU.MOREX.r3.3HG0236850, HORVU.MOREX.r3.3HG0285860	LOC_Os01g09320, LOC_Os01g52500, LOC_Os05g09440	SORBI_3003G036000, SORBI_3003G036200, SORBI_3003G280900, SORBI_3009G069600, SORBI_3009G108700	SECCE1Rv1G0017680, SECCE3Rv1G0161430, SECCE3Rv1G0188840	SETIT_000645mg, SETIT_000774mg, SETIT_021600mg	Zm00001eb121470, Zm00001eb154490, Zm00001eb283570, Zm00001eb285890, Zm00001eb349990
OG0000489	BRADI_1g05795v3, BRADI_3g18425v3, BRADI_3g18881v3, BRADI_3g27341v3, BRADI_5g10957v3	HORVU.MOREX.r3.1HG0018490, HORVU.MOREX.r3.2HG0129360, HORVU.MOREX.r3.2HG0136270, HORVU.MOREX.r3.2HG0136320, HORVU.MOREX.r3.2HG0154840, HORVU.MOREX.r3.2HG0155060, HORVU.MOREX.r3.2HG0163520, HORVU.MOREX.r3.2HG0166040, HORVU.MOREX.r3.5HG0423260, HORVU.MOREX.r3.5HG0423460, HORVU.MOREX.r3.5HG0477120, HORVU.MOREX.r3.5HG0483380, HORVU.MOREX.r3.5HG0483680	LOC_Os04g16804, LOC_Os05g22868, LOC_Os07g25006, LOC_Os08g15252, LOC_Os10g21366	SORBI_3003G172701	-	SETIT_020877mg, SETIT_020884mg, SETIT_031936mg	-
OG0000490	BRADI_1g37770v3, BRADI_2g05770v3, BRADI_2g33200v3, BRADI_3g08430v3	HORVU.MOREX.r3.3HG0236500, HORVU.MOREX.r3.6HG0581720, HORVU.MOREX.r3.7HG0717610	LOC_Os01g09670, LOC_Os02g13150, LOC_Os05g10740, LOC_Os06g36740	SORBI_3003G034000, SORBI_3004G096900, SORBI_3009G072500, SORBI_3010G169700	SECCE3Rv1G0161050, SECCE6Rv1G0391070, SECCE7Rv1G0500530	SETIT_002059mg, SETIT_006763mg, SETIT_017957mg, SETIT_025096mg	Zm00001eb205050, Zm00001eb239770, Zm00001eb284230, Zm00001eb337390, Zm00001eb384200
OG0000491	BRADI_4g14590v3, BRADI_4g14722v3, BRADI_4g14730v3, BRADI_4g14771v3, BRADI_4g14780v3, BRADI_4g14891v3	-	LOC_Os08g06710, LOC_Os11g38070, LOC_Os11g38100, LOC_Os11g38120, LOC_Os11g38130, LOC_Os11g38140, LOC_Os11g39609	SORBI_3005G168900, SORBI_3005G170200, SORBI_3005G170300, SORBI_3005G170400, SORBI_3005G170500, SORBI_3005G170600, SORBI_3005G170700, SORBI_3005G170800, SORBI_3005G170900	SECCE1Rv1G0008210	SETIT_007838mg, SETIT_027376mg, SETIT_027721mg, SETIT_028149mg	-
OG0000492	BRADI_3g02310v3, BRADI_4g36820v3, BRADI_4g36830v3, BRADI_4g36850v3	HORVU.MOREX.r3.2HG0097350, HORVU.MOREX.r3.5HG0496740, HORVU.MOREX.r3.5HG0501430, HORVU.MOREX.r3.5HG0501450, HORVU.MOREX.r3.5HG0501560, HORVU.MOREX.r3.5HG0501580	LOC_Os09g37180, LOC_Os09g37200	SORBI_3002G283000, SORBI_3006G062700	SECCE5Rv1G0339450, SECCE5Rv1G0344180, SECCE5Rv1G0344230, SECCE5Rv1G0344260, SECCE5Rv1G0344270, SECCE5Rv1G0344280, SECCE5Rv1G0344290, SECCE5Rv1G0344360, SECCE5Rv1G0344370, SECCEUnv1G0563020	SETIT_029849mg	Zm00001eb104000, Zm00001eb319860
OG0000493	BRADI_4g01502v3, BRADI_4g01506v3, BRADI_4g01513v3, BRADI_4g33137v3, BRADI_4g33144v3, BRADI_4g33151v3	HORVU.MOREX.r3.2HG0195230, HORVU.MOREX.r3.5HG0489060, HORVU.MOREX.r3.5HG0489110	LOC_Os09g30170, LOC_Os09g30180, LOC_Os09g34200	SORBI_3002G239300, SORBI_3002G239400, SORBI_3002G239450, SORBI_3002G239601	SECCE2Rv1G0121660, SECCE5Rv1G0332840, SECCE5Rv1G0332850, SECCE5Rv1G0332860, SECCE5Rv1G0332870, SECCE5Rv1G0332880, SECCE5Rv1G0332890, SECCE5Rv1G0332900, SECCE5Rv1G0332920	SETIT_033290mg	Zm00001eb101520
OG0000494	BRADI_2g01146v3, BRADI_2g01200v3, BRADI_2g01217v3, BRADI_2g01228v3	HORVU.MOREX.r3.3HG0220390, HORVU.MOREX.r3.3HG0220400, HORVU.MOREX.r3.3HG0220440, HORVU.MOREX.r3.3HG0229400, HORVU.MOREX.r3.3HG0229420, HORVU.MOREX.r3.UnG0753190, HORVU.MOREX.r3.UnG0753260	LOC_Os01g02310	SORBI_3003G097000, SORBI_3003G193200	SECCE2Rv1G0070310, SECCE2Rv1G0118130, SECCE2Rv1G0118140, SECCE3Rv1G0153850, SECCE3Rv1G0153860, SECCE3Rv1G0153960, SECCE6Rv1G0424420, SECCE6Rv1G0424430, SECCE6Rv1G0424440	SETIT_003953mg, SETIT_004315mg	Zm00001eb201520, Zm00001eb202030
OG0000495	BRADI_3g10600v3	HORVU.MOREX.r3.4HG0413100, HORVU.MOREX.r3.4HG0413160, HORVU.MOREX.r3.7HG0715370, HORVU.MOREX.r3.7HG0715480, HORVU.MOREX.r3.7HG0715530	LOC_Os02g01800, LOC_Os02g11930, LOC_Os02g11980, LOC_Os02g12030, LOC_Os06g38590, LOC_Os06g38650, LOC_Os06g38670, LOC_Os06g38730, LOC_Os06g38760, LOC_Os06g38780, LOC_Os06g38930	SORBI_3010G176700	SECCE5Rv1G0370770, SECCE5Rv1G0370800, SECCE7Rv1G0499150, SECCE7Rv1G0499640, SECCE7Rv1G0499680	SETIT_005729mg, SETIT_008403mg, SETIT_019630mg	Zm00001eb277240
OG0000496	BRADI_1g47778v3, BRADI_1g47789v3, BRADI_1g47810v3, BRADI_3g04250v3	HORVU.MOREX.r3.5HG0484220, HORVU.MOREX.r3.6HG0617740, HORVU.MOREX.r3.7HG0657640, HORVU.MOREX.r3.7HG0657790	LOC_Os02g17940, LOC_Os06g07932, LOC_Os06g08032, LOC_Os06g08060	SORBI_3005G213500, SORBI_3010G060100, SORBI_3010G060300, SORBI_3010G060400	SECCE4Rv1G0258380, SECCE4Rv1G0258410, SECCE4Rv1G0258420, SECCE4Rv1G0258430, SECCE5Rv1G0329630, SECCE7Rv1G0454860	SETIT_006744mg, SETIT_007831mg, SETIT_007909mg, SETIT_008370mg	Zm00001eb027940
OG0000497	BRADI_1g06090v3, BRADI_1g56510v3, BRADI_1g56531v3, BRADI_1g57620v3, BRADI_2g05400v3, BRADI_2g33600v3	HORVU.MOREX.r3.1HG0029270, HORVU.MOREX.r3.2HG0149130, HORVU.MOREX.r3.3HG0237640, HORVU.MOREX.r3.5HG0517500	LOC_Os03g57790, LOC_Os05g08960, LOC_Os07g07240	SORBI_3001G061500, SORBI_3002G045300, SORBI_3003G039200	SECCE1Rv1G0017530, SECCE2Rv1G0093890, SECCE3Rv1G0161990, SECCE5Rv1G0355640	SETIT_003225mg, SETIT_031387mg	Zm00001eb060380, Zm00001eb117140, Zm00001eb213140, Zm00001eb269840, Zm00001eb300890
OG0000498	BRADI_2g22300v3, BRADI_2g25440v3, BRADI_4g28081v3	HORVU.MOREX.r3.1HG0064930, HORVU.MOREX.r3.1HG0088780, HORVU.MOREX.r3.5HG0473630, HORVU.MOREX.r3.5HG0473650	LOC_Os02g17480, LOC_Os09g15540, LOC_Os09g15550, LOC_Os09g15560, LOC_Os09g16810, LOC_Os09g17146, LOC_Os09g17190, LOC_Os09g17530	SORBI_3003G060900, SORBI_3003G113100, SORBI_3005G125200	SECCE1Rv1G0037350, SECCE1Rv1G0059470, SECCE5Rv1G0323820, SECCE5Rv1G0323830	SETIT_029730mg, SETIT_030536mg, SETIT_031959mg, SETIT_033014mg	Zm00001eb098120
OG0000499	BRADI_3g15947v3, BRADI_3g15952v3, BRADI_3g15956v3	HORVU.MOREX.r3.6HG0578820	LOC_Os01g23530, LOC_Os08g07080, LOC_Os08g07100, LOC_Os08g07120	SORBI_3007G055500, SORBI_3007G055600, SORBI_3007G055700, SORBI_3007G055800	SECCE3Rv1G0162840, SECCE6Rv1G0390380	SETIT_013521mg, SETIT_015362mg, SETIT_015660mg	Zm00001eb412960, Zm00001eb412970, Zm00001eb412980, Zm00001eb412990, Zm00001eb415070, Zm00001eb415080, Zm00001eb415090, Zm00001eb415100, Zm00001eb415130, Zm00001eb415160
OG0000500	BRADI_1g00266v3, BRADI_2g38510v3, BRADI_4g09457v3, BRADI_4g09872v3	HORVU.MOREX.r3.2HG0098680, HORVU.MOREX.r3.5HG0420370, HORVU.MOREX.r3.7HG0635950, HORVU.MOREX.r3.7HG0636000	LOC_Os04g30030, LOC_Os11g17380, LOC_Os11g39420, LOC_Os11g39450	SORBI_3005G093101, SORBI_3008G099300, SORBI_3008G099600, SORBI_3009G004900, SORBI_3009G005000	SECCE1Rv1G0011510, SECCE4Rv1G0288720, SECCE4Rv1G0291950, SECCE5Rv1G0331390, SECCE7Rv1G0519350, SECCEUnv1G0564170	SETIT_001756mg, SETIT_005924mg, SETIT_027728mg, SETIT_027989mg	-
OG0000501	BRADI_5g03960v3, BRADI_5g03977v3, BRADI_5g03980v3, BRADI_5g04000v3	HORVU.MOREX.r3.2HG0104560, HORVU.MOREX.r3.2HG0104570, HORVU.MOREX.r3.2HG0104580, HORVU.MOREX.r3.2HG0104600, HORVU.MOREX.r3.2HG0104610, HORVU.MOREX.r3.2HG0104620, HORVU.MOREX.r3.2HG0104630	LOC_Os04g15630, LOC_Os04g15650, LOC_Os04g15660	SORBI_3006G030300, SORBI_3006G030400, SORBI_3006G030600, SORBI_3006G030700	SECCE2Rv1G0065790, SECCE2Rv1G0065820, SECCE2Rv1G0065830	SETIT_011867mg, SETIT_012628mg, SETIT_028986mg, SETIT_034124mg	Zm00001eb085590, Zm00001eb163600
OG0000502	BRADI_3g09220v3, BRADI_3g09230v3, BRADI_3g09240v3	HORVU.MOREX.r3.2HG0213070, HORVU.MOREX.r3.2HG0213090, HORVU.MOREX.r3.2HG0213100, HORVU.MOREX.r3.2HG0213110, HORVU.MOREX.r3.2HG0213120, HORVU.MOREX.r3.2HG0213140	LOC_Os09g39940	SORBI_3002G140300, SORBI_3002G140400	SECCE2Rv1G0134370, SECCE2Rv1G0134380, SECCE2Rv1G0134390, SECCE2Rv1G0134400, SECCE2Rv1G0134410, SECCE2Rv1G0134420, SECCE2Rv1G0134490, SECCE2Rv1G0134500, SECCE2Rv1G0134520, SECCE2Rv1G0134530, SECCE2Rv1G0134540, SECCE2Rv1G0134550	SETIT_031873mg	Zm00001eb307480, Zm00001eb307490
OG0000503	BRADI_2g18090v3, BRADI_2g18095v3, BRADI_2g18101v3, BRADI_2g18106v3, BRADI_2g47700v3	HORVU.MOREX.r3.1HG0058690, HORVU.MOREX.r3.1HG0079980, HORVU.MOREX.r3.1HG0080000, HORVU.MOREX.r3.1HG0080020, HORVU.MOREX.r3.3HG0283640	LOC_Os01g50910, LOC_Os05g46480	SORBI_3003G271800, SORBI_3009G215700	SECCE1Rv1G0035550, SECCE1Rv1G0051810, SECCE1Rv1G0051820, SECCE1Rv1G0051840, SECCE1Rv1G0051850, SECCE1Rv1G0051860, SECCE1Rv1G0051870, SECCE3Rv1G0184960	SETIT_002813mg, SETIT_023261mg	Zm00001eb055690, Zm00001eb155430, Zm00001eb294480
OG0000504	BRADI_2g11882v3, BRADI_4g28417v3	HORVU.MOREX.r3.1HG0046470, HORVU.MOREX.r3.1HG0085570, HORVU.MOREX.r3.1HG0085760, HORVU.MOREX.r3.2HG0172230, HORVU.MOREX.r3.3HG0291230, HORVU.MOREX.r3.4HG0334940, HORVU.MOREX.r3.4HG0374780, HORVU.MOREX.r3.4HG0394760, HORVU.MOREX.r3.5HG0440460, HORVU.MOREX.r3.5HG0465220, HORVU.MOREX.r3.5HG0465920, HORVU.MOREX.r3.5HG0480070, HORVU.MOREX.r3.5HG0487340, HORVU.MOREX.r3.5HG0507690, HORVU.MOREX.r3.5HG050…	LOC_Os01g36510, LOC_Os03g05410	-	SECCE6Rv1G0388650	SETIT_007866mg, SETIT_019966mg, SETIT_024265mg	-
OG0000505	BRADI_3g07721v3	HORVU.MOREX.r3.2HG0217860, HORVU.MOREX.r3.3HG0305050, HORVU.MOREX.r3.3HG0305070, HORVU.MOREX.r3.3HG0305100, HORVU.MOREX.r3.4HG0418130	LOC_Os10g26110	SORBI_3001G255300, SORBI_3003G116400, SORBI_3003G116500	SECCE2Rv1G0136880, SECCE3Rv1G0202460, SECCE3Rv1G0202470, SECCE3Rv1G0202490, SECCE3Rv1G0204390, SECCE4Rv1G0294390, SECCE4Rv1G0294880, SECCE4Rv1G0295050, SECCE4Rv1G0295060, SECCE4Rv1G0295070, SECCE4Rv1G0295100, SECCEUnv1G0529460, SECCEUnv1G0558160, SECCEUnv1G0568110	SETIT_035392mg, SETIT_040266mg	Zm00001eb048560
OG0000506	BRADI_5g15797v3	HORVU.MOREX.r3.1HG0000540, HORVU.MOREX.r3.1HG0006210	LOC_Os02g41480, LOC_Os04g30250, LOC_Os04g43730, LOC_Os09g29520	SORBI_3002G169200, SORBI_3006G148400, SORBI_3006G148500	SECCE1Rv1G0004870, SECCE1Rv1G0004980, SECCE2Rv1G0112800, SECCE5Rv1G0350300	SETIT_009460mg, SETIT_012244mg, SETIT_012436mg, SETIT_013322mg, SETIT_026055mg, SETIT_034397mg	Zm00001eb077270, Zm00001eb077280, Zm00001eb077290, Zm00001eb077310, Zm00001eb077330, Zm00001eb077740, Zm00001eb277650
OG0000507	BRADI_3g07790v3, BRADI_4g10387v3, BRADI_4g21970v3, BRADI_4g21990v3	HORVU.MOREX.r3.4HG0344940, HORVU.MOREX.r3.4HG0344970	LOC_Os11g11780	SORBI_3005G094800, SORBI_3005G094900, SORBI_3005G095500, SORBI_3005G095660, SORBI_3005G095900, SORBI_3005G096600, SORBI_3008G166700	SECCE4Rv1G0225700, SECCE4Rv1G0225720, SECCE4Rv1G0225730, SECCE4Rv1G0225750, SECCE7Rv1G0519390, SECCE7Rv1G0519770	SETIT_017825mg, SETIT_026619mg, SETIT_026623mg, SETIT_026636mg, SETIT_026704mg	Zm00001eb200720, Zm00001eb200730
OG0000508	BRADI_2g01130v3, BRADI_2g01320v3	HORVU.MOREX.r3.3HG0220260, HORVU.MOREX.r3.3HG0220750, HORVU.MOREX.r3.3HG0229310, HORVU.MOREX.r3.UnG0753150	LOC_Os01g02290, LOC_Os01g02400, LOC_Os01g02440, LOC_Os01g02560, LOC_Os01g02600	SORBI_3003G096400, SORBI_3003G097200	SECCE3Rv1G0143650, SECCE3Rv1G0143820, SECCE3Rv1G0143840, SECCE3Rv1G0143860, SECCE3Rv1G0144150, SECCE3Rv1G0144170, SECCE3Rv1G0153810	SETIT_000809mg, SETIT_004458mg	Zm00001eb334620, Zm00001eb334650, Zm00001eb334670, Zm00001eb334680, Zm00001eb334730
OG0000509	BRADI_4g16186v3	HORVU.MOREX.r3.2HG0211280, HORVU.MOREX.r3.2HG0211380, HORVU.MOREX.r3.4HG0332070, HORVU.MOREX.r3.5HG0500040, HORVU.MOREX.r3.5HG0503680, HORVU.MOREX.r3.6HG0556880, HORVU.MOREX.r3.7HG0635560, HORVU.MOREX.r3.7HG0635660	LOC_Os04g57660, LOC_Os10g02870, LOC_Os10g22930, LOC_Os11g35980, LOC_Os12g17550	SORBI_3003G059500, SORBI_3006G262700	SECCE2Rv1G0135860, SECCE2Rv1G0135870, SECCE3Rv1G0150140, SECCE4Rv1G0283720	SETIT_019813mg, SETIT_025980mg, SETIT_027475mg, SETIT_032242mg	Zm00001eb102660, Zm00001eb102670, Zm00001eb185380
OG0000510	BRADI_4g25750v3, BRADI_4g44410v3	HORVU.MOREX.r3.3HG0227320, HORVU.MOREX.r3.3HG0227360, HORVU.MOREX.r3.3HG0227370, HORVU.MOREX.r3.3HG0227390, HORVU.MOREX.r3.3HG0227400, HORVU.MOREX.r3.3HG0227420, HORVU.MOREX.r3.4HG0352480, HORVU.MOREX.r3.5HG0464410	LOC_Os11g02369, LOC_Os11g02389, LOC_Os11g24070, LOC_Os12g02310, LOC_Os12g02320	SORBI_3005G012600, SORBI_3008G030700, SORBI_3008G030900	SECCE3Rv1G0151990, SECCE3Rv1G0152000, SECCE3Rv1G0152010, SECCE4Rv1G0229880, SECCE5Rv1G0319110	SETIT_011376mg, SETIT_027027mg	Zm00001eb163910, Zm00001eb406100
OG0000511	BRADI_2g22862v3, BRADI_2g22880v3, BRADI_2g54224v3, BRADI_2g54226v3	HORVU.MOREX.r3.1HG0072750	LOC_Os05g38930, LOC_Os05g38940	SORBI_3003G346901, SORBI_3003G347000, SORBI_3003G347100, SORBI_3003G347200, SORBI_3009G166801, SORBI_3009G166900, SORBI_3009G167000	SECCE1Rv1G0041370, SECCE1Rv1G0041440, SECCE1Rv1G0041450	SETIT_003469mg, SETIT_003940mg, SETIT_003947mg, SETIT_023972mg, SETIT_024671mg, SETIT_024944mg, SETIT_025227mg	Zm00001eb148800, Zm00001eb289910, Zm00001eb368220
OG0000512	BRADI_1g25517v3, BRADI_1g25530v3	HORVU.MOREX.r3.1HG0092570, HORVU.MOREX.r3.1HG0092650, HORVU.MOREX.r3.2HG0138660, HORVU.MOREX.r3.2HG0138690, HORVU.MOREX.r3.7HG0720980	LOC_Os07g35350, LOC_Os07g35480, LOC_Os07g35510, LOC_Os07g35520, LOC_Os07g35560, LOC_Os08g14700	SORBI_3002G327900, SORBI_3002G328200, SORBI_3002G328300, SORBI_3002G328600	SECCE2Rv1G0089210, SECCE7Rv1G0502650	SETIT_000851mg, SETIT_000908mg, SETIT_000941mg, SETIT_029616mg	Zm00001eb106410, Zm00001eb323330, Zm00001eb323370, Zm00001eb323400
OG0000513	BRADI_2g37200v3, BRADI_2g37280v3, BRADI_3g01703v3, BRADI_3g01710v3, BRADI_3g02885v3	HORVU.MOREX.r3.6HG0547380, HORVU.MOREX.r3.6HG0550360, HORVU.MOREX.r3.7HG0737080	LOC_Os02g02630, LOC_Os02g03800, LOC_Os02g04190	SORBI_3004G014300, SORBI_3004G014500, SORBI_3004G014700, SORBI_3004G014800	SECCE4Rv1G0286690, SECCE4Rv1G0286700, SECCE4Rv1G0286710, SECCE4Rv1G0286720, SECCE6Rv1G0377210, SECCE6Rv1G0377220, SECCE6Rv1G0377230, SECCE6Rv1G0377260, SECCE7Rv1G0515350	SETIT_018699mg	Zm00001eb230150, Zm00001eb230160
OG0000514	BRADI_1g47511v3, BRADI_1g47536v3	HORVU.MOREX.r3.7HG0657170, HORVU.MOREX.r3.7HG0657260, HORVU.MOREX.r3.7HG0657280	LOC_Os06g06950, LOC_Os06g07790	SORBI_3010G058600, SORBI_3010G058700, SORBI_3010G058800	SECCE4Rv1G0258870, SECCE4Rv1G0258880, SECCE4Rv1G0258890, SECCE4Rv1G0258910, SECCE4Rv1G0258920, SECCE4Rv1G0258930, SECCE4Rv1G0258940, SECCE4Rv1G0258950, SECCE4Rv1G0258990, SECCE4Rv1G0259000, SECCE4Rv1G0259010, SECCE4Rv1G0259030, SECCE4Rv1G0259110	SETIT_008313mg, SETIT_008383mg	Zm00001eb375220, Zm00001eb375230
OG0000515	BRADI_5g14430v3	HORVU.MOREX.r3.2HG0178010, HORVU.MOREX.r3.2HG0178020	LOC_Os04g41620, LOC_Os04g41680	SORBI_3006G132100, SORBI_3006G132200, SORBI_3006G132300, SORBI_3006G132400, SORBI_3006G132500, SORBI_3006G132700	SECCE2Rv1G0109190, SECCE2Rv1G0109210, SECCE2Rv1G0109230, SECCE2Rv1G0109240	SETIT_010776mg, SETIT_010816mg, SETIT_010827mg, SETIT_010838mg, SETIT_010959mg, SETIT_010980mg, SETIT_011679mg, SETIT_020916mg	Zm00001eb078720, Zm00001eb078730, Zm00001eb078740, Zm00001eb425600
OG0000516	BRADI_1g20165v3, BRADI_1g20185v3	HORVU.MOREX.r3.2HG0102670, HORVU.MOREX.r3.2HG0121200	LOC_Os07g44250, LOC_Os07g44260, LOC_Os07g44280, LOC_Os07g44370, LOC_Os07g44380, LOC_Os07g44450, LOC_Os07g44920, LOC_Os07g44930	SORBI_3002G390000	SECCE2Rv1G0080000, SECCE2Rv1G0080010, SECCE2Rv1G0080040, SECCE7Rv1G0523430, SECCE7Rv1G0523480, SECCE7Rv1G0523520, SECCE7Rv1G0523550, SECCE7Rv1G0523600, SECCE7Rv1G0523610, SECCE7Rv1G0523620	SETIT_031144mg, SETIT_031257mg, SETIT_032128mg	Zm00001eb328700
OG0000517	BRADI_4g05450v3, BRADI_4g05455v3	HORVU.MOREX.r3.1HG0076150, HORVU.MOREX.r3.6HG0540930, HORVU.MOREX.r3.7HG0677060	LOC_Os01g01650, LOC_Os01g01660, LOC_Os06g27770, LOC_Os06g28550	SORBI_3003G104350, SORBI_3003G104500, SORBI_3003G104600, SORBI_3003G241300, SORBI_3003G394600	SECCE1Rv1G0038710, SECCE4Rv1G0245820, SECCE4Rv1G0294780, SECCEUnv1G0561260, SECCEUnv1G0567440	SETIT_002006mg, SETIT_002335mg, SETIT_002347mg, SETIT_002414mg, SETIT_004052mg, SETIT_0043892mg, SETIT_004534mg, SETIT_006943mg	-
OG0000518	BRADI_1g45864v3, BRADI_1g45880v3	HORVU.MOREX.r3.7HG0664240, HORVU.MOREX.r3.7HG0664250, HORVU.MOREX.r3.7HG0664260, HORVU.MOREX.r3.7HG0664270	LOC_Os06g11200, LOC_Os06g11210, LOC_Os06g11240, LOC_Os06g11280, LOC_Os06g11290	SORBI_3010G084100, SORBI_3010G084300, SORBI_3010G084400, SORBI_3010G084600, SORBI_3010G084700	SECCE4Rv1G0253530, SECCE4Rv1G0253550	SETIT_006652mg, SETIT_006673mg, SETIT_006681mg, SETIT_006683mg, SETIT_006684mg, SETIT_006698mg	Zm00001eb279210, Zm00001eb373030, Zm00001eb373050
OG0000519	BRADI_2g39720v3	HORVU.MOREX.r3.1HG0001660, HORVU.MOREX.r3.1HG0001700, HORVU.MOREX.r3.1HG0001730, HORVU.MOREX.r3.1HG0001810, HORVU.MOREX.r3.1HG0001850, HORVU.MOREX.r3.1HG0001890, HORVU.MOREX.r3.1HG0002830, HORVU.MOREX.r3.1HG0002920, HORVU.MOREX.r3.1HG0002990, HORVU.MOREX.r3.1HG0003040, HORVU.MOREX.r3.3HG0220800, HORVU.MOREX.r3.UnG0769120, HORVU.MOREX.r3.UnG0773760, HORVU.MOREX.r3.UnG0773790	LOC_Os01g02800	SORBI_3003G192600	SECCE1Rv1G0000640, SECCE1Rv1G0000680, SECCE1Rv1G0000720, SECCE1Rv1G0005260, SECCE3Rv1G0143890, SECCEUnv1G0560150, SECCEUnv1G0560180	SETIT_004796mg	Zm00001eb419170, Zm00001eb442380
OG0000520	BRADI_1g60587v3	HORVU.MOREX.r3.3HG0320150, HORVU.MOREX.r3.7HG0636800, HORVU.MOREX.r3.7HG0637100	LOC_Os01g72130, LOC_Os01g72140, LOC_Os01g72150, LOC_Os01g72160, LOC_Os03g39850	SORBI_3003G425850, SORBI_3003G426000, SORBI_3003G426100, SORBI_3003G426200, SORBI_3003G426300, SORBI_3003G426600	SECCE4Rv1G0281300, SECCE4Rv1G0281360, SECCE4Rv1G0282280, SECCE6Rv1G0430810	SETIT_002783mg, SETIT_002801mg, SETIT_002815mg, SETIT_002820mg	Zm00001eb141030, Zm00001eb141040, Zm00001eb141060, Zm00001eb141080
OG0000521	-	HORVU.MOREX.r3.1HG0000380, HORVU.MOREX.r3.1HG0000410, HORVU.MOREX.r3.1HG0000420, HORVU.MOREX.r3.1HG0000450, HORVU.MOREX.r3.1HG0000460, HORVU.MOREX.r3.1HG0000470, HORVU.MOREX.r3.2HG0205070, HORVU.MOREX.r3.3HG0330610, HORVU.MOREX.r3.3HG0330630, HORVU.MOREX.r3.3HG0330650, HORVU.MOREX.r3.3HG0330670, HORVU.MOREX.r3.3HG0330690, HORVU.MOREX.r3.3HG0330710, HORVU.MOREX.r3.3HG0330730, HORVU.MOREX.r3.3HG033…	LOC_Os04g24340, LOC_Os04g24460	SORBI_3002G024800	SECCE6Rv1G0439940, SECCE6Rv1G0439960, SECCE7Rv1G0524400, SECCE7Rv1G0524470, SECCEUnv1G0559900	-	Zm00001eb137390, Zm00001eb137480
OG0000522	-	HORVU.MOREX.r3.4HG0412720, HORVU.MOREX.r3.5HG0425570, HORVU.MOREX.r3.7HG0667800	LOC_Os03g13320, LOC_Os03g52900, LOC_Os04g47030, LOC_Os05g15200, LOC_Os05g22910, LOC_Os09g11220, LOC_Os11g31300, LOC_Os12g24450, LOC_Os12g30120	SORBI_3001G028301, SORBI_3001G064400, SORBI_3007G083200, SORBI_3008G111000, SORBI_3010G123750, SORBI_3010G145300	-	SETIT_003741mg, SETIT_015669mg, SETIT_024376mg, SETIT_024389mg, SETIT_027735mg	Zm00001eb304720, Zm00001eb357400, Zm00001eb416460, Zm00001eb428930
OG0000523	-	-	LOC_Os01g21400, LOC_Os01g48070, LOC_Os02g26040, LOC_Os02g27010, LOC_Os02g37790, LOC_Os02g49930, LOC_Os03g08120, LOC_Os04g33410, LOC_Os04g41090, LOC_Os06g11220, LOC_Os06g32850, LOC_Os06g39280, LOC_Os06g44440, LOC_Os06g47070, LOC_Os10g29210, LOC_Os11g35770, LOC_Os12g12620, LOC_Os12g36020	-	SECCE1Rv1G0016570, SECCE2Rv1G0065630, SECCE3Rv1G0151860, SECCE4Rv1G0268480, SECCE6Rv1G0384490	SETIT_004631mg, SETIT_039328mg, SETIT_039667mg, SETIT_039732mg	-
OG0000524	-	-	-	SORBI_3005G185400, SORBI_3005G185600, SORBI_3005G186250, SORBI_3005G186300, SORBI_3005G188800, SORBI_3005G189000, SORBI_3005G192700, SORBI_3005G192801, SORBI_3005G192900, SORBI_3005G192901, SORBI_3005G193000, SORBI_3005G193100, SORBI_3005G193140, SORBI_3005G193180, SORBI_3005G193220, SORBI_3005G193260, SORBI_3005G193700	-	SETIT_023272mg	Zm00001eb166580, Zm00001eb166590, Zm00001eb166600, Zm00001eb166610, Zm00001eb166620, Zm00001eb166650, Zm00001eb166660, Zm00001eb166670, Zm00001eb170070
OG0000525	-	-	-	-	-	-	Zm00001eb006960, Zm00001eb024840, Zm00001eb028960, Zm00001eb105320, Zm00001eb139910, Zm00001eb171300, Zm00001eb172660, Zm00001eb176780, Zm00001eb180240, Zm00001eb184250, Zm00001eb200800, Zm00001eb223830, Zm00001eb226630, Zm00001eb236970, Zm00001eb247550, Zm00001eb247560, Zm00001eb269530, Zm00001eb271140, Zm00001eb303100, Zm00001eb309870, Zm00001eb311760, Zm00001eb311770, Zm00001eb319430, Zm00001e…
OG0000526	BRADI_1g14005v3, BRADI_1g36682v3, BRADI_1g50965v3, BRADI_1g58014v3, BRADI_2g24975v3, BRADI_2g25978v3, BRADI_2g27916v3, BRADI_2g36875v3, BRADI_2g40912v3, BRADI_2g54803v3, BRADI_3g06732v3, BRADI_3g09534v3, BRADI_3g18275v3, BRADI_3g21469v3, BRADI_3g35619v3, BRADI_3g36433v3, BRADI_3g44696v3, BRADI_3g48665v3, BRADI_4g23684v3, BRADI_4g29894v3, BRADI_4g40051v3, BRADI_5g11925v3	-	LOC_Os01g16700, LOC_Os05g39330, LOC_Os10g07180	-	-	SETIT_019471mg	-
OG0000527	BRADI_3g43490v3, BRADI_3g43650v3, BRADI_3g43660v3	HORVU.MOREX.r3.1HG0010980, HORVU.MOREX.r3.1HG0010990, HORVU.MOREX.r3.1HG0011100, HORVU.MOREX.r3.7HG0732430, HORVU.MOREX.r3.7HG0732450	LOC_Os02g29000, LOC_Os02g29020	SORBI_3004G147900, SORBI_3004G148000, SORBI_3004G148100, SORBI_3004G148200, SORBI_3004G148300, SORBI_3004G148400	SECCE1Rv1G0007970, SECCE1Rv1G0007980, SECCE2Rv1G0111380, SECCE7Rv1G0511740, SECCE7Rv1G0511750, SECCE7Rv1G0511760	SETIT_018331mg, SETIT_019551mg, SETIT_019678mg	Zm00001eb202970
OG0000528	BRADI_1g35497v3, BRADI_1g47465v3, BRADI_3g11846v3, BRADI_3g17242v3, BRADI_3g29324v3, BRADI_4g11118v3, BRADI_4g14635v3, BRADI_4g18311v3, BRADI_4g21994v3, BRADI_5g03565v3, BRADI_5g06601v3, BRADI_5g11516v3	-	LOC_Os03g41800, LOC_Os06g25610, LOC_Os06g32530, LOC_Os10g06860, LOC_Os10g24020, LOC_Os11g17300, LOC_Os12g18910	-	SECCE6Rv1G0379070	SETIT_004181mg, SETIT_015257mg, SETIT_024303mg, SETIT_028098mg, SETIT_038601mg, SETIT_039955mg	-
OG0000529	BRADI_1g35588v3	HORVU.MOREX.r3.5HG0526860, HORVU.MOREX.r3.7HG0722880	LOC_Os04g27960, LOC_Os04g27990, LOC_Os04g28000, LOC_Os06g42630	SORBI_3006G022000, SORBI_3008G110101, SORBI_3009G093000, SORBI_3010G198200	SECCE5Rv1G0365720, SECCE7Rv1G0503890	SETIT_008427mg, SETIT_0100262mg, SETIT_010155mg, SETIT_010378mg, SETIT_012066mg, SETIT_012086mg, SETIT_012124mg, SETIT_012142mg, SETIT_012375mg, SETIT_012530mg, SETIT_012721mg	Zm00001eb088080, Zm00001eb419760
OG0000530	BRADI_2g54392v3	-	-	SORBI_3001G096600, SORBI_3001G213666, SORBI_3001G239700, SORBI_3001G250800, SORBI_3001G346401, SORBI_3002G078200, SORBI_3002G161100, SORBI_3002G171700, SORBI_3003G035801, SORBI_3003G385201, SORBI_3005G032100, SORBI_3005G052250, SORBI_3006G006650, SORBI_3007G053900, SORBI_3007G090001, SORBI_3007G112500, SORBI_3007G181701, SORBI_3008G089800, SORBI_3008G131500, SORBI_3009G087420, SORBI_3009G101600, …	-	SETIT_024040mg, SETIT_039376mg	Zm00001eb094810
OG0000531	BRADI_1g06884v3, BRADI_1g25142v3, BRADI_1g38115v3, BRADI_1g57142v3, BRADI_2g23660v3, BRADI_2g35267v3, BRADI_2g45635v3, BRADI_3g18720v3, BRADI_3g20864v3, BRADI_3g21471v3, BRADI_3g27977v3, BRADI_3g28309v3, BRADI_3g28775v3, BRADI_3g30156v3, BRADI_3g32386v3, BRADI_3g41205v3, BRADI_4g04495v3, BRADI_4g15112v3, BRADI_4g16597v3, BRADI_4g21615v3, BRADI_4g25853v3, BRADI_4g27251v3, BRADI_4g30771v3, BRADI_4g…	-	-	-	-	SETIT_003927mg	-
OG0000532	BRADI_4g34520v3, BRADI_4g34530v3, BRADI_4g34540v3, BRADI_4g34570v3, BRADI_4g34590v3	HORVU.MOREX.r3.2HG0208790	-	SORBI_3002G154700, SORBI_3002G257100	SECCE2Rv1G0066690, SECCE2Rv1G0066700, SECCE2Rv1G0066730, SECCE2Rv1G0134130, SECCE5Rv1G0336730, SECCE7Rv1G0523350, SECCE7Rv1G0523500, SECCE7Rv1G0523580	SETIT_027875mg, SETIT_030341mg, SETIT_030349mg, SETIT_032411mg, SETIT_032504mg, SETIT_032505mg, SETIT_039211mg	Zm00001eb170090, Zm00001eb317690, Zm00001eb317700
OG0000533	BRADI_2g32210v3, BRADI_3g17260v3, BRADI_3g17270v3, BRADI_3g17399v3, BRADI_3g17410v3, BRADI_3g17450v3	HORVU.MOREX.r3.2HG0114600	LOC_Os08g09420, LOC_Os08g09450, LOC_Os08g09640	SORBI_3007G070300, SORBI_3007G070500, SORBI_3007G070900, SORBI_3007G090445	SECCE2Rv1G0074700, SECCE3Rv1G0205040, SECCE3Rv1G0205100, SECCE3Rv1G0205120, SECCE3Rv1G0205330, SECCE7Rv1G0502820	SETIT_014991mg, SETIT_015210mg, SETIT_015551mg, SETIT_015561mg, SETIT_015639mg, SETIT_027270mg	-
OG0000534	BRADI_1g30891v3, BRADI_2g02963v3, BRADI_2g59642v3, BRADI_2g62098v3, BRADI_3g52195v3	HORVU.MOREX.r3.1HG0081330, HORVU.MOREX.r3.3HG0312750, HORVU.MOREX.r3.6HG0625940, HORVU.MOREX.r3.6HG0625960, HORVU.MOREX.r3.7HG0674460, HORVU.MOREX.r3.7HG0743150, HORVU.MOREX.r3.7HG0743200, HORVU.MOREX.r3.7HG0743220, HORVU.MOREX.r3.7HG0751190	LOC_Os08g10340	-	SECCE1Rv1G0050630, SECCE1Rv1G0050640, SECCE1Rv1G0050710, SECCE3Rv1G0210060, SECCE4Rv1G0247280, SECCE4Rv1G0277460, SECCE6Rv1G0442620, SECCE7Rv1G0479890, SECCEUnv1G0561120, SECCEUnv1G0561380	SETIT_008247mg	-
OG0000535	BRADI_1g21115v3, BRADI_1g23297v3, BRADI_1g72196v3, BRADI_2g04713v3, BRADI_2g21270v3, BRADI_2g26342v3, BRADI_2g37795v3, BRADI_2g61631v3, BRADI_4g15500v3, BRADI_4g15566v3, BRADI_4g16767v3, BRADI_4g21862v3, BRADI_5g09126v3, BRADI_5g15320v3	HORVU.MOREX.r3.2HG0119430, HORVU.MOREX.r3.3HG0315090, HORVU.MOREX.r3.4HG0412900, HORVU.MOREX.r3.6HG0544370	LOC_Os03g06860, LOC_Os09g23230	-	-	SETIT_015784mg, SETIT_019816mg, SETIT_024871mg, SETIT_024892mg, SETIT_027897mg, SETIT_038652mg	-
OG0000536	BRADI_2g38621v3, BRADI_4g23687v3, BRADI_4g23695v3, BRADI_4g23699v3	HORVU.MOREX.r3.3HG0290420, HORVU.MOREX.r3.5HG0501670, HORVU.MOREX.r3.6HG0555560, HORVU.MOREX.r3.7HG0640990	LOC_Os11g07980, LOC_Os11g08020, LOC_Os11g08050, LOC_Os11g08070, LOC_Os11g24690, LOC_Os11g24730, LOC_Os11g24770, LOC_Os11g24850	SORBI_3005G063800, SORBI_3005G063900, SORBI_3005G208500	SECCE4Rv1G0277110, SECCE5Rv1G0344490, SECCE5Rv1G0358750	SETIT_000638mg, SETIT_026047mg, SETIT_026089mg	Zm00001eb091250
OG0000537	BRADI_1g05328v3, BRADI_1g11372v3, BRADI_2g24831v3, BRADI_3g23045v3, BRADI_3g27561v3	HORVU.MOREX.r3.2HG0135500, HORVU.MOREX.r3.3HG0316940, HORVU.MOREX.r3.6HG0545790	LOC_Os02g25290, LOC_Os04g10740, LOC_Os06g50210, LOC_Os09g30020, LOC_Os09g38200, LOC_Os11g16250, LOC_Os11g18710	SORBI_3001G347001, SORBI_3001G370750, SORBI_3002G180732	SECCE2Rv1G0122440	SETIT_004104mg, SETIT_015047mg, SETIT_015352mg, SETIT_019200mg, SETIT_028139mg, SETIT_032239mg, SETIT_040162mg	-
OG0000538	BRADI_2g18447v3, BRADI_2g18480v3, BRADI_2g18491v3, BRADI_2g18500v3, BRADI_5g01360v3	HORVU.MOREX.r3.1HG0080840, HORVU.MOREX.r3.1HG0080860, HORVU.MOREX.r3.4HG0417400, HORVU.MOREX.r3.7HG0637540, HORVU.MOREX.r3.7HG0640710	LOC_Os09g38239, LOC_Os11g30810, LOC_Os11g30910	SORBI_3003G424000, SORBI_3003G424100	SECCE1Rv1G0051120, SECCE2Rv1G0068250, SECCE4Rv1G0276720, SECCE6Rv1G0452520, SECCE7Rv1G0520010, SECCE7Rv1G0524240, SECCE7Rv1G0526280	-	Zm00001eb141260, Zm00001eb141270, Zm00001eb141280, Zm00001eb141290
OG0000539	BRADI_4g10353v3, BRADI_4g10360v3, BRADI_4g10367v3, BRADI_4g10390v3	HORVU.MOREX.r3.3HG0315350, HORVU.MOREX.r3.3HG0315360, HORVU.MOREX.r3.5HG0519350	LOC_Os12g14480, LOC_Os12g14610, LOC_Os12g14699	SORBI_3004G212600, SORBI_3005G207000, SORBI_3005G208100, SORBI_3008G187900	-	SETIT_026201mg, SETIT_026304mg, SETIT_026329mg, SETIT_026334mg, SETIT_026388mg, SETIT_026406mg, SETIT_026535mg, SETIT_027578mg, SETIT_027579mg, SETIT_027801mg, SETIT_028383mg	Zm00001eb165370
OG0000540	BRADI_1g36038v3, BRADI_2g04729v3, BRADI_2g15805v3, BRADI_2g32905v3, BRADI_3g27813v3, BRADI_3g43517v3, BRADI_4g09031v3, BRADI_4g17206v3, BRADI_4g29041v3	-	LOC_Os02g24940, LOC_Os05g36240, LOC_Os07g05840, LOC_Os09g12860, LOC_Os11g33960, LOC_Os11g41770	SORBI_3005G080050, SORBI_3006G142266, SORBI_3007G017000, SORBI_3010G104500	-	SETIT_008397mg, SETIT_015012mg, SETIT_015076mg, SETIT_015444mg, SETIT_038775mg, SETIT_039383mg	Zm00001eb113610
OG0000541	BRADI_1g36330v3, BRADI_1g36690v3, BRADI_1g37500v3, BRADI_1g37530v3, BRADI_2g10406v3, BRADI_3g46160v3, BRADI_3g49540v3, BRADI_3g49550v3	HORVU.MOREX.r3.6HG0597260, HORVU.MOREX.r3.7HG0716740, HORVU.MOREX.r3.7HG0716750, HORVU.MOREX.r3.7HG0716760, HORVU.MOREX.r3.7HG0716770, HORVU.MOREX.r3.7HG0716780, HORVU.MOREX.r3.7HG0716790	LOC_Os02g42250, LOC_Os02g42270	SORBI_3004G224350	SECCE6Rv1G0399520, SECCE7Rv1G0500100	SETIT_019136mg, SETIT_019722mg, SETIT_019809mg	Zm00001eb185410, Zm00001eb185430, Zm00001eb185440
OG0000542	BRADI_1g03820v3, BRADI_1g53610v3, BRADI_2g23120v3, BRADI_2g54460v3	HORVU.MOREX.r3.1HG0073200, HORVU.MOREX.r3.3HG0303070, HORVU.MOREX.r3.5HG0525920	LOC_Os03g60530, LOC_Os05g38630, LOC_Os07g13530	SORBI_3001G035400, SORBI_3002G084300, SORBI_3009G164700	SECCE1Rv1G0040930, SECCE3Rv1G0197370, SECCE5Rv1G0364690	SETIT_002885mg, SETIT_023223mg, SETIT_037473mg	Zm00001eb055500, Zm00001eb062530, Zm00001eb094940, Zm00001eb211780, Zm00001eb303910, Zm00001eb351420, Zm00001eb372300
[truncated: 26,895 more rows]

## Sheet: Table S4
Table S4. Statistics of orthogroups.
Species	Single-copy orthologs	Multiple-copy genes	Unique paralogs	Other genes	Unclustered genes	Total genes	Unique orthogroups	Total orthogroups
B. distachyon	8349	2032	1368	17540	5021	34310	457	20118
H. vulgare	8221	2355	4342	19356	1553	35827	398	19768
[truncated: 5 more rows]

## Sheet: Table S5
Table S5. The duplication events of barley expanded genes.
[truncated: 3,497 more rows]

[truncated: 23 more sheets: Table S6, Table S7, Table S8, Table S9, Table S10, Table S11, Table S12, Table S13, Table S14, Table S15, Table S16, Table S17, Table S18, Table S19, Table S20, Table S21, Table S22, Table S23, Table S24, Table S25 …]
